# Supplementary material for: IDSL.GOA: Gene Ontology Analysis for Metabolomics
Source: bioRxiv. 2023 Jul 3:2023.03.25.534225. Preprint. [Version 3] doi: 10.1101/2023.03.25.534225 (PMC10081191; doi:10.1101/2023.03.25.534225)
Supplement: Supplement 1 — Table S1 : Significantly different metabolites between the older vs younger brain cortex region. Table S2 : Full results for the Gene Ontology Analysis [file media-1.xlsx]

## Sheet: Description
Table S1	Statistically significant metabolites between the older and younger mouse (brain cortex)
Table S2	IDSL.GOA Analysis Results
Table S3	MetaboAnalyst results
Table S4	Reactome Pathway Analysis

## Sheet: Table S1
compound_id	Order2	Order	Alignment ID	identifier	Annotation	Superclass	subclass	MSI level	Polarity	Adduct type	INCHIKEY	PubchemCID	KEGG	SMILES	TTEST1
CPD01150	1150	1154	131517	346324	Phosphate	Others	Non-metal phosphates		GC		NBIIXXVUZAFLBC-UHFFFAOYSA-N	1004	C00009	OP(=O)(O)O	0.235601
CPD01297	1297	1301	88181	327517	Pyrophosphate	Others	Non-metal pyrophosphates		GC		XPPKVPWEQAFLFU-UHFFFAOYSA-N	1023	C00013	OP(=O)(O)OP(=O)(O)O	0.826737
CPD01308	1308	1312	7107	9.72_399.14	S-Adenosyl-methionine	Nucleosides, nucleotides, and analogues	5'-deoxy-5'-thionucleosides	authentic standard mzrt, MS/MS matching	HILIC ESI +	[M+H]+	MEFKEPWMEQBLKI-AIRLBKTGSA-N	34755	C00019	C[S+](CC[C@@H](C(=O)[O-])N)C[C@@H]1[C@H]([C@H]([C@@H](O1)N2C=NC3=C(N=CN=C32)N)O)O	0.488848
CPD00123	123	123	6433	9.24_348.07	Adenosine monophosphate	Nucleosides, nucleotides, and analogues	Purine ribonucleotides	mz and MS/MS matching	HILIC ESI +	[M+H]+	UDMBCSSLTHHNCD-KQYNXXCUSA-N	6083	C00020	C1=NC(=C2C(=N1)N(C=N2)[C@H]3[C@@H]([C@@H]([C@H](O3)COP(=O)(O)O)O)O)N	0.0411446
CPD00125	125	125	26719	1041375	Adenosine-5-monophosphate	Nucleosides, nucleotides, and analogues	Purine ribonucleotides		GC		UDMBCSSLTHHNCD-KQYNXXCUSA-N	6083	C00020	C1=NC(=C2C(=N1)N(C=N2)[C@H]3[C@@H]([C@@H]([C@H](O3)COP(=O)(O)O)O)O)N	0.0326769
CPD01307	1307	1311	6965	8.74_385.13	S-Adenosyl-homocysteine	Nucleosides, nucleotides, and analogues	5'-deoxy-5'-thionucleosides	authentic standard mzrt, MS/MS matching	HILIC ESI +	[M+H]+	ZJUKTBDSGOFHSH-WFMPWKQPSA-N	25246222	C00021	C1=NC(=C2C(=N1)N(C=N2)[C@H]3[C@@H]([C@@H]([C@H](O3)CSCC[C@@H](C(=O)[O-])[NH3+])O)O)N	0.0542636
CPD01298	1298	1302	382	5.25_87.01	Pyruvic acid	Organic acids and derivatives	Alpha-keto acids and derivatives	authentic standard mzrt matching	HILIC ESI -	[M-H]-	LCTONWCANYUPML-UHFFFAOYSA-N	1060	C00022	CC(=O)C(=O)O	0.664612
CPD00396	396	396	2848	8.71_146.05	Glutamic acid	Organic acids and derivatives	Amino acids, peptides, and analogues	authentic standard mzrt, MS/MS matching	HILIC ESI -	[M-H]-	WHUUTDBJXJRKMK-VKHMYHEASA-N	44272391	C00025	C(CC(=O)O)[C@@H](C(=O)[O-])[NH3+]	0.00862648
CPD00397	397	397	2122	8.96_148.06	Glutamic acid isomer A	Organic acids and derivatives	Amino acids, peptides, and analogues	mz and MS/MS matching	HILIC ESI +	[M+H]+	WHUUTDBJXJRKMK-VKHMYHEASA-N	44272391	C00025	C(CC(=O)O)[C@@H](C(=O)[O-])[NH3+]	0.00602701
CPD01544	1544	1548	294	507392	alpha-Ketoglutarate	Organic acids and derivatives	Gamma-keto acids and derivatives		GC		KPGXRSRHYNQIFN-UHFFFAOYSA-N	51	C00026	C(CC(=O)O)C(=O)C(=O)O	0.273691
CPD01525	1525	1529	16548	10.04_565.05	Uridine diphosphate glucose	Nucleosides, nucleotides, and analogues	Pyrimidine nucleotide sugars	mz and MS/MS matching	HILIC ESI -	[M-H]-	HSCJRCZFDFQWRP-JZMIEXBBSA-N	8629	C00029	C1=CN(C(=O)NC1=O)[C@H]2[C@@H]([C@@H]([C@H](O2)COP(=O)(O)OP(=O)(O)O[C@@H]3[C@@H]([C@H]([C@@H]([C@H](O3)CO)O)O)O)O)O	0.701811
CPD00417	417	417	143	8.35_76.04	Glycine	Organic acids and derivatives	Amino acids, peptides, and analogues	authentic standard mzrt matching	HILIC ESI +	[M+H]+	DHMQDGOQFOQNFH-UHFFFAOYSA-N	5257127	C00037	C(C(=O)[O-])[NH3+]	0.0126001
CPD00132	132	132	399	8.04_90.06	Alanine	Organic acids and derivatives	Amino acids, peptides, and analogues	authentic standard mzrt matching	HILIC ESI +	[M+H]+	QNAYBMKLOCPYGJ-REOHCLBHSA-N	7311724	C00041	C[C@@H](C(=O)[O-])[NH3+]	0.25766
CPD01401	1401	1405	161	370608	Succinic acid	Organic acids and derivatives	Dicarboxylic acids and derivatives		GC		KDYFGRWQOYBRFD-UHFFFAOYSA-N	21952380	C00042	C(CC(=O)O)C(=O)O	0.26875
CPD00589	589	590	2099_1401	9.54_147.11_9.54_130.09	Lysine	Organic acids and derivatives	Amino acids, peptides, and analogues	authentic standard mzrt, MS/MS matching	HILIC ESI +	[M+H]+_[M+NH4]+	KDXKERNSBIXSRK-YFKPBYRVSA-N	122198194	C00047	C(CCN)C[C@@H](C(=O)[O-])[NH3+]	0.00594274
CPD00154	154	154	1991	9.18_132.03	Aspartic acid	Organic acids and derivatives	Amino acids, peptides, and analogues	authentic standard mzrt, MS/MS matching	HILIC ESI -	[M-H]-	CKLJMWTZIZZHCS-REOHCLBHSA-N	139060126	C00049	C([C@@H](C(=O)O)[NH3+])C(=O)[O-]	0.112463
CPD00402	402	402	84386	761296	Glutathione	Organic acids and derivatives	Amino acids, peptides, and analogues		GC		RWSXRVCMGQZWBV-WDSKDSINSA-N	124886	C00051	C(CC(=O)N[C@@H](CS)C(=O)NCC(=O)O)[C@@H](C(=O)[O-])[NH3+]	0.487302
CPD00404	404	404	5770	9.03_308.09	Glutathione (reduced)	Organic acids and derivatives	Amino acids, peptides, and analogues	authentic standard mzrt, MS/MS matching	HILIC ESI +	[M+H]+	RWSXRVCMGQZWBV-WDSKDSINSA-N	124886	C00051	C(CC(=O)N[C@@H](CS)C(=O)NCC(=O)O)[C@@H](C(=O)[O-])[NH3+]	0.0078244
CPD00250	250	250	6026	9.53_324.06	Cytidine-5'-monophosphate	Nucleosides, nucleotides, and analogues	Pyrimidine ribonucleotides	authentic standard mzrt matching	HILIC ESI +	[M+H]+	IERHLVCPSMICTF-XVFCMESISA-N	6131	C00055	C1=CN(C(=O)N=C1N)[C@H]2[C@@H]([C@@H]([C@H](O2)COP(=O)(O)O)O)O	0.7136
CPD00146	146	146	4442	9.44_173.11	Arginine	Organic acids and derivatives	Amino acids, peptides, and analogues	authentic standard mzrt, MS/MS matching	HILIC ESI -	[M-H]-	ODKSFYDXXFIFQN-BYPYZUCNSA-N	28782	C00062	C(C[C@@H](C(=O)[O-])N)C[NH+]=C(N)N	0.483718
CPD00147	147	147	2858	9.78_175.12	Arginine isomer	Organic acids and derivatives	Amino acids, peptides, and analogues	mz and MS/MS matching	HILIC ESI +	[M+H]+	ODKSFYDXXFIFQN-BYPYZUCNSA-N	28782	C00062	C(C[C@@H](C(=O)[O-])N)C[NH+]=C(N)N	0.390787
CPD00399	399	399	2089_1389	8.56_147.08_8.55_130.05	Glutamine	Organic acids and derivatives	Amino acids, peptides, and analogues	authentic standard mzrt, MS/MS matching	HILIC ESI +	[M+H]+_[M+H-NH3]+	ZDXPYRJPNDTMRX-VKHMYHEASA-N	5961	C00064	C(CC(=O)N)[C@@H](C(=O)O)N	0.413503
CPD01316	1316	1320	734	8.63_106.05	Serine	Organic acids and derivatives	Amino acids, peptides, and analogues	authentic standard mzrt, MS/MS matching	HILIC ESI +	[M+H]+	MTCFGRXMJLQNBG-REOHCLBHSA-N	6857581	C00065	C([C@@H](C(=O)[O-])[NH3+])O	0.00963751
CPD00151	151	151	238	672898	Ascorbic acid (Vitamin C)	Organoheterocyclic compounds	Furanones		GC		CIWBSHSKHKDKBQ-JLAZNSOCSA-N	54670067	C00072	C([C@@H]([C@@H]1C(=C(C(=O)O1)O)O)O)O	0.989362
CPD01536	1536	1540	4588	1.35_175.03	Vitamin C isomer B	Organoheterocyclic compounds	Furanones	mz and MS/MS matching	HILIC ESI -	[M-H]-	CIWBSHSKHKDKBQ-JLAZNSOCSA-N	54670067	C00072	C([C@@H]([C@@H]1C(=C(C(=O)O1)O)O)O)O	0.161168
CPD00601	601	602	2169_1490	7.38_150.06_7.38_133.03	Methionine	Organic acids and derivatives	Amino acids, peptides, and analogues	authentic standard mzrt, MS/MS matching	HILIC ESI +	[M+H]+_[M+H-NH3]+	FFEARJCKVFRZRR-BYPYZUCNSA-N	6992087	C00073	CSCC[C@@H](C(=O)[O-])[NH3+]	0.91456
CPD01153	1153	1157	1685	518184	Phosphoenolpyruvate	Organic acids and derivatives	Phosphate esters		GC		DTBNBXWJWCWCIK-UHFFFAOYSA-N	59658623	C00074	C=C(C(=O)[O-])OP(=O)([OH2+])O	0.153683
CPD00659	659	660	1500	9.59_133.10	Ornithine	Organic acids and derivatives	Amino acids, peptides, and analogues	authentic standard mzrt, MS/MS matching	HILIC ESI +	[M+H]+	AHLPHDHHMVZTML-BYPYZUCNSA-N	88747248	C00077	[H+].C(C[C@@H](C(=O)[O-])N)CN	0.00148867
CPD01514	1514	1518	6588	6.82_203.08	Tryptophan	Organoheterocyclic compounds	Indolyl carboxylic acids and derivatives	authentic standard mzrt, MS/MS matching	HILIC ESI -	[M-H]-	QIVBCDIJIAJPQS-VIFPVBQESA-N	6923516	C00078	C1=CC=C2C(=C1)C(=CN2)C[C@@H](C(=O)[O-])[NH3+]	0.808944
CPD01149	1149	1153	3821_3822	7.05_164.07_6.85_164.07	Phenylalanine	Organic acids and derivatives	Amino acids, peptides, and analogues	authentic standard mzrt, MS/MS matching	HILIC ESI -	[M-H]-_[M-H]-	COLNVLDHVKWLRT-QMMMGPOBSA-N	6140	C00079	C1=CC=C(C=C1)C[C@@H](C(=O)O)N	0.556105
CPD01518	1518	1522	16	671252	Tyrosine	Organic acids and derivatives	Amino acids, peptides, and analogues		GC		OUYCCCASQSFEME-QMMMGPOBSA-N	6057	C00082	C1=CC(=CC=C1C[C@@H](C(=O)O)N)O	0.687854
CPD01522	1522	1526	3256	326574	Urea	Organic acids and derivatives	Ureas		GC		XSQUKJJJFZCRTK-UHFFFAOYSA-N	1176	C00086	C(=O)(N)N	0.676515
CPD01402	1402	1406	173	915139	Sucrose	Organic oxygen compounds	Carbohydrates and carbohydrate conjugates		GC		CZMRCDWAGMRECN-UGDNZRGBSA-N	5988	C00089	C([C@@H]1[C@H]([C@@H]([C@H]([C@H](O1)O[C@]2([C@H]([C@@H]([C@H](O2)CO)O)O)CO)O)O)O)O	0.884205
CPD01403	1403	1407	6674	8.40_365.11	Sucrose isomer A	Organic oxygen compounds	Carbohydrates and carbohydrate conjugates	Sugar class matching base on accurate mass and MS/MS	HILIC ESI +	[M+Na]+	CZMRCDWAGMRECN-UGDNZRGBSA-N	5988	C00089	C([C@@H]1[C@H]([C@@H]([C@H]([C@H](O1)O[C@]2([C@H]([C@@H]([C@H](O2)CO)O)O)CO)O)O)O)O	0.387687
CPD01404	1404	1408	6676	8.84_365.11	Sucrose isomer B	Organic oxygen compounds	Carbohydrates and carbohydrate conjugates	Sugar class matching base on accurate mass and MS/MS	HILIC ESI +	[M+Na]+	CZMRCDWAGMRECN-UGDNZRGBSA-N	5988	C00089	C([C@@H]1[C@H]([C@@H]([C@H]([C@H](O1)O[C@]2([C@H]([C@@H]([C@H](O2)CO)O)O)CO)O)O)O)O	0.672297
CPD00394	394	394	360626	808788	Glucose-6-phosphate	Organic oxygen compounds	Carbohydrates and carbohydrate conjugates		GC		NBSCHQHZLSJFNQ-GASJEMHNSA-N	5958	C00092	C([C@@H]1[C@H]([C@@H]([C@H](C(O1)O)O)O)O)OP(=O)(O)O	0.17712
CPD00476	476	476	4832	9.89_261.04	Hexose phosphate isomer D	Organic oxygen compounds	Carbohydrates and carbohydrate conjugates	mz and MS/MS matching	HILIC ESI +	[M+H]+	NBSCHQHZLSJFNQ-GASJEMHNSA-N	5958	C00092	C([C@@H]1[C@H]([C@@H]([C@H](C(O1)O)O)O)O)OP(=O)(O)O	0.0355531
CPD00244	244	244	65	500158	Cysteine	Organic acids and derivatives	Amino acids, peptides, and analogues		GC		XUJNEKJLAYXESH-REOHCLBHSA-N	6419722	C00097	C([C@@H](C(=O)O)N)S	0.187219
CPD00161	161	161	148	435564	Beta-Alanine	Organic acids and derivatives	Amino acids, peptides, and analogues		GC		UCMIRNVEIXFBKS-UHFFFAOYSA-N	4755801	C00099	C(C[NH3+])C(=O)[O-]	0.0264062
CPD00393	393	393	3167	594647	Glucose-1-phosphate	Organic oxygen compounds	Carbohydrates and carbohydrate conjugates		GC		HXXFSFRBOHSIMQ-VFUOTHLCSA-N	65533	C00103	C([C@@H]1[C@H]([C@@H]([C@H]([C@H](O1)OP(=O)(O)O)O)O)O)O	0.0562252
CPD00475	475	475	9541	9.87_259.03	Hexose phosphate isomer C	Organic oxygen compounds	Carbohydrates and carbohydrate conjugates	mz and MS/MS matching	HILIC ESI -	[M-H]-	HXXFSFRBOHSIMQ-VFUOTHLCSA-N	65533	C00103	C([C@@H]1[C@H]([C@@H]([C@H]([C@H](O1)OP(=O)(O)O)O)O)O)O	0.0339609
CPD01519	1519	1523	6045	9.07_325.04	UMP	Nucleosides, nucleotides, and analogues	Pyrimidine ribonucleotides	authentic standard mzrt, MS/MS matching	HILIC ESI +	[M+H]+	DJJCXFVJDGTHFX-XVFCMESISA-N	6030	C00105	C1=CN(C(=O)NC1=O)[C@H]2[C@@H]([C@@H]([C@H](O2)COP(=O)(O)O)O)O	0.380137
CPD01524	1524	1528	12141	9.05_323.03	Uridine 5'-monophosphate	Nucleosides, nucleotides, and analogues	Pyrimidine ribonucleotides	authentic standard mzrt, MS/MS matching	HILIC ESI -	[M-H]-	DJJCXFVJDGTHFX-XVFCMESISA-N	6030	C00105	C1=CN(C(=O)NC1=O)[C@H]2[C@@H]([C@@H]([C@H](O2)COP(=O)(O)O)O)O	0.482929
CPD01521	1521	1525	1107	2.39_111.02	Uracil	Organoheterocyclic compounds	Pyrimidines and pyrimidine derivatives	authentic standard mzrt matching	HILIC ESI -	[M-H]-	ISAKRJDGNUQOIC-UHFFFAOYSA-N	1174	C00106	C1=CNC(=O)NC1=O	0.203472
CPD00227	227	227	645	5.02_104.11	Choline	Organic nitrogen compounds	Quaternary ammonium salts	authentic standard mzrt, MS/MS matching	HILIC ESI +	[Cat]+	OEYIOHPDSNJKLS-UHFFFAOYSA-N	305	C00114	C[N+](C)(C)CCO	0.707887
CPD00411	411	411	30	344466	Glycerol	Organic oxygen compounds	Carbohydrates and carbohydrate conjugates		GC		PEDCQBHIVMGVHV-UHFFFAOYSA-N	753	C00116	C(C(CO)O)O	0.000534047
CPD01303	1303	1307	84602	731096	Ribose-5-phosphate	Organic oxygen compounds	Carbohydrates and carbohydrate conjugates		GC		KTVPXOYAKDPRHY-SOOFDHNKSA-N	439167	C00117	C([C@@H]1[C@H]([C@H](C(O1)O)O)O)OP(=O)(O)O	0.0046676
CPD00374	374	374	64523	392338	Fumaric acid	Organic acids and derivatives	Dicarboxylic acids and derivatives		GC		VZCYOOQTPOCHFL-OWOJBTEDSA-N	444972	C00122	C(=C/C(=O)O)\C(=O)O	0.102899
CPD00512	512	512	1794	345845	Leucine	Organic acids and derivatives	Amino acids, peptides, and analogues		GC		ROHFNLRQFUQHCH-YFKPBYRVSA-N	7045798	C00123	CC(C)C[C@@H](C(=O)[O-])[NH3+]	0.73839
CPD00403	403	403	8507	10.18_613.16	Glutathione (oxidized)	Organic acids and derivatives	Amino acids, peptides, and analogues	mz and MS/MS matching	HILIC ESI +	[M+H]+	YPZRWBKMTBYPTK-BJDJZHNGSA-N	65359	C00127	C(CC(=O)N[C@@H](CSSC[C@@H](C(=O)NCC(=O)O)NC(=O)CC[C@@H](C(=O)O)N)C(=O)NCC(=O)O)[C@@H](C(=O)O)N	0.110698
CPD00499	499	499	8739_6452	9.25_697.10_9.26_349.05	Inosine 5'-monophosphate isomer	Nucleosides, nucleotides, and analogues	Purine ribonucleotides	mz and MS/MS matching	HILIC ESI +	[2M+H]+_[M+H]+	GRSZFWQUAKGDAV-KQYNXXCUSA-N	135398640	C00130	C1=NC2=C(C(=O)N1)N=CN2[C@H]3[C@@H]([C@@H]([C@H](O3)COP(=O)(O)O)O)O	0.536722
CPD00500	500	500	68093	1018687	Inosine-5'-monophosphate	Nucleosides, nucleotides, and analogues	Purine ribonucleotides		GC		GRSZFWQUAKGDAV-KQYNXXCUSA-N	135398640	C00130	C1=NC2=C(C(=O)N1)N=CN2[C@H]3[C@@H]([C@@H]([C@H](O3)COP(=O)(O)O)O)O	0.399142
CPD01293	1293	1297	395_104	9.19_89.11_9.19_72.08	Putrescine	Organic nitrogen compounds	Amines	authentic standard mzrt, MS/MS matching	HILIC ESI +	[M+H]+_[M+H-NH3]+	KIDHWZJUCRJVML-UHFFFAOYSA-N	1045	C00134	C(CCN)CN	0.000208322
CPD00481	481	481	3239	9.43_154.06	Histidine	Organic acids and derivatives	Amino acids, peptides, and analogues	authentic standard mzrt, MS/MS matching	HILIC ESI -	[M-H]-	HNDVDQJCIGZPNO-YFKPBYRVSA-N	6274	C00135	C1=C(NC=N1)C[C@@H](C(=O)O)N	0.424785
CPD00482	482	482	2361	9.53_156.08	Histidine isomer A	Organic acids and derivatives	Amino acids, peptides, and analogues	mz and MS/MS matching	HILIC ESI +	[M+H]+	HNDVDQJCIGZPNO-YFKPBYRVSA-N	6274	C00135	C1=C(NC=N1)C[C@@H](C(=O)O)N	0.506354
CPD00483	483	483	2363	10.17_156.08	Histidine isomer B	Organic acids and derivatives	Amino acids, peptides, and analogues	mz and MS/MS matching	HILIC ESI +	[M+H]+	HNDVDQJCIGZPNO-YFKPBYRVSA-N	6274	C00135	C1=C(NC=N1)C[C@@H](C(=O)O)N	0.687996
CPD00501	501	501	4764	8.76_179.06	Inositol	Organic oxygen compounds	Alcohols and polyols	mz and MS/MS matching	HILIC ESI -	[M-H]-	CDAISMWEOUEBRE-UHFFFAOYSA-N	892	C00137	C1(C(C(C(C(C1O)O)O)O)O)O	0.0167735
CPD00516	516	516	341732	651238	Levoinositol	Organic oxygen compounds	Alcohols and polyols		GC		CDAISMWEOUEBRE-UHFFFAOYSA-N	892	C00137	C1(C(C(C(C(C1O)O)O)O)O)O	0.843322
CPD00607	607	608	7755	8.76_225.06	myo-Inositol	Organic oxygen compounds	Alcohols and polyols	mz and MS/MS matching	HILIC ESI -	[M+HCO2]-	CDAISMWEOUEBRE-GPIVLXJGSA-N	892	C00137	C1(C(C(C(C(C1O)O)O)O)O)O	0.012156
CPD00425	425	425	6978_6660	9.59_386.05_9.58_364.07	Guanosine 5'-monophosphate	Nucleosides, nucleotides, and analogues	Purine ribonucleotides	mz and MS/MS matching	HILIC ESI +	[M+Na]+_[M+H]+	RQFCJASXJCIDSX-UUOKFMHZSA-N	135398631	C00144	C1=NC2=C(N1[C@H]3[C@@H]([C@@H]([C@H](O3)COP(=O)(O)O)O)O)N=C(NC2=O)N	0.244783
CPD01148	1148	1152	31889	218927	Phenol	Benzenoids	1-hydroxy-4-unsubstituted benzenoids		GC		ISWSIDIOOBJBQZ-UHFFFAOYSA-N	20488062	C00146	[H+].C1=CC=C(C=C1)[O-]	0.658625
CPD00119	119	119	2118	4.59_134.05	Adenine	Organoheterocyclic compounds	Purines and purine derivatives	authentic standard mzrt matching	HILIC ESI -	[M-H]-	GFFGJBXGBJISGV-UHFFFAOYSA-N	190	C00147	C1=NC2=NC=NC(=C2N1)N	5.61048e-05
CPD01222	1222	1226	1006	7.72_116.07	Proline	Organic acids and derivatives	Amino acids, peptides, and analogues	authentic standard mzrt, MS/MS matching	HILIC ESI +	[M+H]+	ONIBWKKTOPOVIA-BYPYZUCNSA-N	6971047	C00148	C1C[C@H]([NH2+]C1)C(=O)[O-]	0.0385161
CPD00153	153	153	1492	8.71_133.06	Asparagine	Organic acids and derivatives	Amino acids, peptides, and analogues	authentic standard mzrt, MS/MS matching	HILIC ESI +	[M+H]+	DCXYFEDJOCDNAF-REOHCLBHSA-N	6267	C00152	C([C@@H](C(=O)O)N)C(=O)N	0.182417
CPD00631	631	632	1185	1.67_123.06	Nicotinamide	Organoheterocyclic compounds	Pyridinecarboxylic acids and derivatives	mz and MS/MS matching	HILIC ESI +	[M+H]+	DFPAKSUCGFBDDF-UHFFFAOYSA-N	936	C00153	C1=CC(=CN=C1)C(=O)N	0.0472802
CPD00486	486	486	1586	8.02_136.05	Homocysteine	Organic acids and derivatives	Amino acids, peptides, and analogues	mz and MS/MS matching	HILIC ESI +	[M+H]+	FFFHZYDWPBMWHY-VKHMYHEASA-N	6971015	C00155	C(CS)[C@@H](C(=O)[O-])[NH3+]	0.0359205
CPD00073	73	73	2347	1.60_137.02	4-Hydroxybenzoic acid	Benzenoids	Benzoic acids and derivatives	authentic standard mzrt, MS/MS matching	HILIC ESI -	[M-H]-	FJKROLUGYXJWQN-UHFFFAOYSA-N	135	C00156	C1=CC(=CC=C1C(=O)O)O	0.444137
CPD00231	231	231	288	617342	Citric acid	Organic acids and derivatives	Tricarboxylic acids and derivatives		GC		KRKNYBCHXYNGOX-UHFFFAOYSA-N	19782904	C00158	[H+].[H+].[H+].C(C(=O)[O-])C(CC(=O)[O-])(C(=O)[O-])O	0.788185
CPD00597	597	598	4767	7.72_179.06	Mannose	Organic oxygen compounds	Carbohydrates and carbohydrate conjugates	authentic standard mzrt, MS/MS matching	HILIC ESI -	[M-H]-	WQZGKKKJIJFFOK-QTVWNMPRSA-N	18950	C00159	C([C@@H]1[C@H]([C@@H]([C@@H](C(O1)O)O)O)O)O	0.361389
CPD00418	418	418	1971	227636	Glycolic acid	Organic acids and derivatives	Alpha hydroxy acids and derivatives		GC		AEMRFAOFKBGASW-UHFFFAOYSA-N	3698251	C00160	C(C(=O)[O-])[OH2+]	0.559469
CPD01225	1225	1229	166	1.37_73.03	Propionic acid isomer A	Organic acids and derivatives	Carboxylic acids	authentic standard mzrt matching	HILIC ESI -	[M-H]-	XBDQKXXYIPTUBI-UHFFFAOYSA-N	1032	C00163	CCC(=O)O	0.62999
CPD01226	1226	1230	165	1.74_73.03	Propionic acid isomer B	Organic acids and derivatives	Carboxylic acids	mz and MS/MS matching	HILIC ESI -	[M-H]-	XBDQKXXYIPTUBI-UHFFFAOYSA-N	1032	C00163	CCC(=O)O	0.965358
CPD00085	85	85	21821	967036	5'-Deoxy-5'-methylthioadenosine	Nucleosides, nucleotides, and analogues	5'-deoxy-5'-thionucleosides		GC		WUUGFSXJNOTRMR-IOSLPCCCSA-N	439176	C00170	CSC[C@@H]1[C@H]([C@H]([C@@H](O1)N2C=NC3=C(N=CN=C32)N)O)O	0.639872
CPD00089	89	89	5590	2.43_298.10	5'-Methylthioadenosine	Nucleosides, nucleotides, and analogues	5'-deoxy-5'-thionucleosides	authentic standard mzrt, MS/MS matching	HILIC ESI +	[M+H]+	WUUGFSXJNOTRMR-IOSLPCCCSA-N	439176	C00170	CSC[C@@H]1[C@H]([C@H]([C@@H](O1)N2C=NC3=C(N=CN=C32)N)O)O	0.000713338
CPD00090	90	90	5588	2.59_298.10	5'-Methylthioadenosine isomer	Nucleosides, nucleotides, and analogues	5'-deoxy-5'-thionucleosides	mz and MS/MS matching	HILIC ESI +	[M+H]+	WUUGFSXJNOTRMR-IOSLPCCCSA-N	439176	C00170	CSC[C@@H]1[C@H]([C@H]([C@@H](O1)N2C=NC3=C(N=CN=C32)N)O)O	6.82711e-05
CPD00158	158	158	1482	1.12_121.03	Benzoic acid	Benzenoids	Benzoic acids and derivatives	authentic standard mzrt matching	HILIC ESI -	[M-H]-	WPYMKLBDIGXBTP-UHFFFAOYSA-N	243	C00180	C1=CC=C(C=C1)C(=O)O	2.16843e-05
CPD01540	1540	1544	169	543267	Xylose	Organic oxygen compounds	Carbohydrates and carbohydrate conjugates		GC		SRBFZHDQGSBBOR-IOVATXLUSA-N	135191	C00181	C1[C@H]([C@@H]([C@H](C(O1)O)O)O)O	0.131864
CPD01533	1533	1537	3	313502	Valine	Organic acids and derivatives	Amino acids, peptides, and analogues		GC		KZSNJWFQEVHDMF-BYPYZUCNSA-N	6971018	C00183	CC(C)[C@@H](C(=O)[O-])[NH3+]	0.4259
CPD00224	224	224	1946_2163	4.84_369.36_4.84_386.38	Cholesterol	Lipids and lipid-like molecules	Cholestane steroids	mzrt matching	CSH ESI +	[M-H2O+H]+_[M+H]+	HVYWMOMLDIMFJA-DPAQBDIFSA-N	5997	C00187	C[C@H](CCCC(C)C)[C@H]1CC[C@@H]2[C@@]1(CC[C@H]3[C@H]2CC=C4[C@@]3(CC[C@@H](C4)O)C)C	0.0332497
CPD00306	306	306	342038	342561	Ethanolamine	Organic nitrogen compounds	Amines		GC		HZAXFHJVJLSVMW-UHFFFAOYSA-N	700	C00189	C(CO)N	0.646336
CPD00395	395	395	5834	9.15_193.04	Glucuronic acid	Organic oxygen compounds	Carbohydrates and carbohydrate conjugates	authentic standard mzrt matching	HILIC ESI -	[M-H]-	AEMOLEFTQBMNLQ-AQKNRBDQSA-N	94715	C00191	[C@@H]1([C@@H]([C@H](OC([C@@H]1O)O)C(=O)O)O)O	0.0919467
CPD01304	1304	1308	42027	735908	Ribulose-5-phosphate	Organic oxygen compounds	Carbohydrates and carbohydrate conjugates		GC		FNZLKVNUWIIPSJ-UHNVWZDZSA-N	439184	C00199	C([C@H]([C@H](C(=O)CO)O)O)OP(=O)(O)O	0.0648637
CPD00596	596	597	1979	946601	Maltose	Organic oxygen compounds	Carbohydrates and carbohydrate conjugates		GC		GUBGYTABKSRVRQ-PICCSMPSSA-N	439186	C00208	C([C@@H]1[C@H]([C@@H]([C@H]([C@H](O1)O[C@@H]2[C@H](OC([C@@H]([C@H]2O)O)O)CO)O)O)O)O	0.447862
CPD00661	661	662	4923	260513	Oxalic acid	Organic acids and derivatives	Dicarboxylic acids and derivatives		GC		MUBZPKHOEPUJKR-UHFFFAOYSA-N	971	C00209	C(=O)(C(=O)O)O	0.371987
CPD00120	120	120	4972	4.87_268.10	Adenosine	Nucleosides, nucleotides, and analogues	Purine 2'-deoxyribonucleosides	authentic standard mzrt, MS/MS matching	HILIC ESI +	[M+H]+	OIRDTQYFTABQOQ-KQYNXXCUSA-N	60961	C00212	C1=NC(=C2C(=N1)N(C=N2)[C@H]3[C@@H]([C@@H]([C@H](O3)CO)O)O)N	5.1859e-05
CPD00122	122	122	4967	5.06_268.10	Adenosine isomer	Nucleosides, nucleotides, and analogues		mz and MS/MS matching	HILIC ESI +	[M+H]+	OIRDTQYFTABQOQ-KQYNXXCUSA-N	60961	C00212	C1=NC(=C2C(=N1)N(C=N2)[C@H]3[C@@H]([C@@H]([C@H](O3)CO)O)O)N	4.70265e-05
CPD01504	1504	1508	8662	2.59_241.09	Thymidine	Nucleosides, nucleotides, and analogues	Pyrimidine 2'-deoxyribonucleosides	authentic standard mzrt matching	HILIC ESI -	[M-H]-	IQFYYKKMVGJFEH-XLPZGREQSA-N	5789	C00214	CC1=CN(C(=O)NC1=O)[C@H]2C[C@@H]([C@H](O2)CO)O	0.135348
CPD00336	336	336	3390_4139	1.81_303.23_1.81_339.21	FA 20:4; (arachidonic acid)	Lipids and lipid-like molecules	Fatty acids and conjugates	mzrt, in silico MS/MS matching	CSH ESI -	[M-H]-_[M+Cl]-	YZXBAPSDXZZRGB-DOFZRALJSA-N	444899	C00219	CCCCC/C=C\C/C=C\C/C=C\C/C=C\CCCC(=O)O	0.00403129
CPD00392	392	392	22	659798	Glucose	Organic oxygen compounds	Carbohydrates and carbohydrate conjugates		GC		WQZGKKKJIJFFOK-VFUOTHLCSA-N	64689	C00221	C([C@@H]1[C@H]([C@@H]([C@H]([C@@H](O1)O)O)O)O)O	0.0967576
CPD00423	423	423	3069	6.43_150.04	Guanine	Organoheterocyclic compounds	Purines and purine derivatives	authentic standard mzrt matching	HILIC ESI -	[M-H]-	UYTPUPDQBNUYGX-UHFFFAOYSA-N	135398634	C00242	C1=NC2=C(N1)C(=O)NC(=N2)N	0.70452
CPD01493	1493	1497	1315	7.71_126.02	Taurine	Organic acids and derivatives	Organosulfonic acids and derivatives	authentic standard mzrt, MS/MS matching	HILIC ESI +	[M+H]+	XOAAWQZATWQOTB-UHFFFAOYSA-N	4068592	C00245	C(CS(=O)(=O)[O-])[NH3+]	0.542572
CPD00317	317	317	9332	1.02_255.23	FA 16:0 (Palmitic acid)	Lipids and lipid-like molecules	Fatty acids and conjugates	authentic standard mzrt, MS/MS matching	HILIC ESI -	[M-H]-	IPCSVZSSVZVIGE-UHFFFAOYSA-N	985	C00249	CCCCCCCCCCCCCCCC(=O)O	0.883387
CPD00634	634	635	327312	353428	Nicotinic acid	Organoheterocyclic compounds	Pyridinecarboxylic acids and derivatives		GC		PVNIIMVLHYAWGP-UHFFFAOYSA-N	938	C00253	C1=CC(=CN=C1)C(=O)O	0.825151
CPD00493	493	493	2211	4.88_135.03	Hypoxanthine	Organoheterocyclic compounds	Purines and purine derivatives	authentic standard mzrt, MS/MS matching	HILIC ESI -	[M-H]-	FDGQSTZJBFJUBT-UHFFFAOYSA-N	790	C00262	C1=NC2=C(N1)C(=O)N=CN2	0.00756954
CPD00488	488	488	2849	443878	Homoserine	Organic acids and derivatives	Amino acids, peptides, and analogues		GC		UKAUYVFTDYCKQA-VKHMYHEASA-N	12647	C00263	C(CO)[C@@H](C(=O)O)N	0.614714
CPD00627	627	628	11561	9.20_308.10	N-Acetylneuraminic acid	Organic oxygen compounds	Carbohydrates and carbohydrate conjugates	authentic standard mzrt, MS/MS matching	HILIC ESI -	[M-H]-	SQVRNKJHWKZAKO-LUWBGTNYSA-N	439197	C00270	CC(=O)N[C@@H]1[C@H](CC(O[C@H]1[C@@H]([C@@H](CO)O)O)(C(=O)O)O)O	0.348936
CPD00473	473	473	5302	9.81_283.02	Hexose phosphate isomer A	Organic oxygen compounds	Carbohydrates and carbohydrate conjugates	mz and MS/MS matching	HILIC ESI +	[M+Na]+	NBSCHQHZLSJFNQ-QTVWNMPRSA-N	65127	C00275	C([C@@H]1[C@H]([C@@H]([C@@H](C(O1)O)O)O)O)OP(=O)(O)O	0.129511
CPD00474	474	474	4457	9.69_243.03	Hexose phosphate isomer B	Organic oxygen compounds	Carbohydrates and carbohydrate conjugates	mz and MS/MS matching	HILIC ESI +	[M+H-H2O]+	NBSCHQHZLSJFNQ-QTVWNMPRSA-N	65127	C00275	C([C@@H]1[C@H]([C@@H]([C@@H](C(O1)O)O)O)O)OP(=O)(O)O	0.338199
CPD00598	598	599	87363	822643	Mannose-6-phosphate	Organic oxygen compounds	Carbohydrates and carbohydrate conjugates		GC		NBSCHQHZLSJFNQ-QTVWNMPRSA-N	65127	C00275	C([C@@H]1[C@H]([C@@H]([C@@H](C(O1)O)O)O)O)OP(=O)(O)O	0.279872
CPD00498	498	498	11327_9909	6.21_303.05_6.21_267.08	Inosine	Nucleosides, nucleotides, and analogues		authentic standard mzrt, MS/MS matching	HILIC ESI -	[M+Cl]-_[M-H]-	UGQMRVRMYYASKQ-KQYNXXCUSA-N	135398641	C00294	C1=NC2=C(C(=O)N1)N=CN2[C@H]3[C@@H]([C@@H]([C@H](O3)CO)O)O	0.0214478
CPD00660	660	661	3271	7.35_155.01	Orotic acid	Organoheterocyclic compounds	Pyrimidines and pyrimidine derivatives	authentic standard mzrt, MS/MS matching	HILIC ESI -	[M-H]-	PXQPEWDEAKTCGB-UHFFFAOYSA-N	967	C00295	C1=C(NC(=O)NC1=O)C(=O)O	0.534812
CPD01523	1523	1527	10386_8775	4.87_279.04_4.87_243.06	Uridine	Nucleosides, nucleotides, and analogues		mz and MS/MS matching	HILIC ESI -	[M+Cl]-_[M-H]-	DRTQHJPVMGBUCF-XVFCMESISA-N	6029	C00299	C1=CN(C(=O)NC1=O)[C@H]2[C@@H]([C@@H]([C@H](O2)CO)O)O	0.308666
CPD00236	236	236	1451_4887	8.03_132.08_8.03_263.15	Creatine	Organic acids and derivatives	Amino acids, peptides, and analogues	authentic standard mzrt, MS/MS matching	HILIC ESI +	[M+H]+_[2M+H]+	CVSVTCORWBXHQV-UHFFFAOYSA-N	586	C00300	CN(CC(=O)O)C(=N)N	0.0442983
CPD00237	237	237	4886_1455	8.21_263.15_8.22_132.08	Creatine isomer	Organic acids and derivatives	Amino acids, peptides, and analogues	mz and MS/MS matching	HILIC ESI +	[2M+H]+_[M+H]+	CVSVTCORWBXHQV-UHFFFAOYSA-N	586	C00300	CN(CC(=O)O)C(=N)N	0.581237
CPD00398	398	398	2125	9.90_148.06	Glutamic acid isomer B	Organic acids and derivatives	Amino acids, peptides, and analogues	mz and MS/MS matching	HILIC ESI +	[M+H]+	WHUUTDBJXJRKMK-UHFFFAOYSA-N	57397101	C00302	C(CC(=O)O)C(C(=O)[O-])[NH3+]	0.0103946
CPD00249	249	249	7809	9.85_489.11	Cytidine 5'-diphosphocholine	Nucleosides, nucleotides, and analogues	Pyrimidine ribonucleotides	mz and MS/MS matching	HILIC ESI +	[M+H]+	RZZPDXZPRHQOCG-OJAKKHQRSA-N	11583971	C00307	C[N+](C)(C)CCOP(=O)(O)OP(=O)([O-])OC[C@@H]1[C@H]([C@H]([C@@H](O1)N2C=CC(=NC2=O)N)O)O	0.279381
CPD01541	1541	1545	31632	553450	Xylulose	Organic oxygen compounds	Carbohydrates and carbohydrate conjugates		GC		LQXVFWRQNMEDEE-PYHARJCCSA-N	439205	C00312	C1[C@@H]([C@H](C(O1)(CO)O)O)O	0.418407
CPD01386	1386	1390	2024	6.81_146.17	Spermidine	Organic nitrogen compounds	Amines	mz and MS/MS matching	HILIC ESI +	[M+H]+	ATHGHQPFGPMSJY-UHFFFAOYSA-N	1102	C00315	C(CCNCCCN)CN	0.680883
CPD00174	174	174	2550	7.69_162.11	Carnitine	Organic nitrogen compounds	Quaternary ammonium salts	authentic standard mzrt, MS/MS matching	HILIC ESI +	[M+H]+	PHIQHXFUZVPYII-ZCFIWIBFSA-N	10917	C00318	C[N+](C)(C)C[C@@H](CC(=O)[O-])O	0.466932
CPD00232	232	232	2883_2463	8.79_176.10_8.79_159.08	Citrulline	Organic acids and derivatives	Amino acids, peptides, and analogues	authentic standard mzrt, MS/MS matching	HILIC ESI +	[M+H]+_[M+H-NH3]+	RHGKLRLOHDJJDR-BYPYZUCNSA-N	9750	C00327	C(C[C@@H](C(=O)O)N)CNC(=O)N	0.374416
CPD00005	5	5	287	7.71_86.06	.gamma.-Aminobutyric acid	Organic acids and derivatives	Amino acids, peptides, and analogues	mz and MS/MS matching	HILIC ESI +	[M+H]+	BTCSSZJGUNDROE-UHFFFAOYSA-N	119	C00334	C(CC(=O)O)CN	0.205274
CPD00376	376	376	630_289	7.65_104.07_7.65_86.04	gamma-Aminobutyric Acid (GABA)	Organic acids and derivatives	Amino acids, peptides, and analogues	authentic standard mzrt, MS/MS matching	HILIC ESI +	[M+H]+_[M+H-H2O]+	BTCSSZJGUNDROE-UHFFFAOYSA-N	119	C00334	C(CC(=O)O)CN	0.186697
CPD00637	637	638	633_305	7.71_104.07_7.71_87.04	N-Methylalanine	Organic acids and derivatives	Amino acids, peptides, and analogues	authentic standard mzrt matching	HILIC ESI +	[M+H]+_[M+NH4]+	BTCSSZJGUNDROE-UHFFFAOYSA-N	119	C00334	C(CC(=O)O)CN	0.28521
CPD00657	657	658	1864	9.28_142.03	o-Phosphocolamine	Organic acids and derivatives	Phosphate esters	authentic standard mzrt, MS/MS matching	HILIC ESI +	[M+H]+	SUHOOTKUPISOBE-UHFFFAOYSA-N	1015	C00346	C(COP(=O)(O)O)N	0.707354
CPD00620	620	621	11205	9.36_300.05	N-Acetyl-glucosamine 6-phosphate	Organic oxygen compounds	Carbohydrates and carbohydrate conjugates	mz and MS/MS matching	HILIC ESI -	[M-H]-	BRGMHAYQAZFZDJ-RTRLPJTCSA-N	440996	C00357	CC(=O)N[C@@H]1[C@H]([C@@H]([C@H](OC1O)COP(=O)(O)O)O)O	0.129815
CPD01496	1496	1500	4912	6.75_265.11	Thiamine cation	Organoheterocyclic compounds	Pyrimidines and pyrimidine derivatives	mz and MS/MS matching	HILIC ESI +	[Cat]+	JZRWCGZRTZMZEH-UHFFFAOYSA-N	1130	C00378	CC1=C(SC=[N+]1CC2=CN=C(N=C2N)C)CCO	0.0591052
CPD01300	1300	1304	7362	575497	Ribitol	Organic oxygen compounds	Carbohydrates and carbohydrate conjugates		GC		HEBKCHPVOIAQTA-ZXFHETKHSA-N	6912	C00379	C([C@H](C([C@H](CO)O)O)O)O	0.858746
CPD01538	1538	1542	5857	567437	Xylitol	Organic oxygen compounds	Carbohydrates and carbohydrate conjugates		GC		HEBKCHPVOIAQTA-NGQZWQHPSA-N	6912	C00379	C([C@H](C([C@H](CO)O)O)O)O	0.488459
CPD00251	251	251	2186	486724	Cytosin	Organoheterocyclic compounds	Pyrimidines and pyrimidine derivatives		GC		OPTASPLRGRRNAP-UHFFFAOYSA-N	597	C00380	C1=C(NC(=O)N=C1)N	0.172934
CPD01537	1537	1541	2289	5.57_153.04	Xanthine	Organoheterocyclic compounds	Purines and purine derivatives	mz and MS/MS matching	HILIC ESI +	[M+H]+	LRFVTYWOQMYALW-UHFFFAOYSA-N	1188	C00385	C1=NC2=C(N1)C(=O)NC(=O)N2	0.496116
CPD00175	175	175	3741_4581_4119	9.55_210.09_9.55_249.10_9.55_227.11	Carnosine	Organic acids and derivatives	Hybrid peptides	authentic standard mzrt, MS/MS matching	HILIC ESI +	[M+H-NH3]+_[M+H]+_[M+H]+	CQOVPNPJLQNMDC-ZETCQYMHSA-N	6992100	C00386	C1=C(NC=N1)C[C@@H](C(=O)[O-])NC(=O)CC[NH3+]	0.0138734
CPD00176	176	176	7767	10.17_225.10	Carnosine isomer A	Organic acids and derivatives	Hybrid peptides	mz and MS/MS matching	HILIC ESI -	[M-H]-	CQOVPNPJLQNMDC-ZETCQYMHSA-N	6992100	C00386	C1=C(NC=N1)C[C@@H](C(=O)[O-])NC(=O)CC[NH3+]	0.285775
CPD00177	177	177	4121	9.31_227.11	Carnosine isomer B	Organic acids and derivatives	Hybrid peptides	mz and MS/MS matching	HILIC ESI +	[M+H]+	CQOVPNPJLQNMDC-ZETCQYMHSA-N	6992100	C00386	C1=C(NC=N1)C[C@@H](C(=O)[O-])NC(=O)CC[NH3+]	0.0389779
CPD00424	424	424	11979_10510	7.15_318.06_7.15_282.09	Guanosine	Nucleosides, nucleotides, and analogues		authentic standard mzrt, MS/MS matching	HILIC ESI -	[M+Cl]-_[M-H]-	NYHBQMYGNKIUIF-UUOKFMHZSA-N	135398635	C00387	C1=NC2=C(N1[C@H]3[C@@H]([C@@H]([C@H](O3)CO)O)O)N=C(NC2=O)N	0.008108
CPD00480	480	480	833_469	8.18_112.09_8.18_95.06	Histamine	Organic nitrogen compounds	Amines	authentic standard mzrt, MS/MS matching	HILIC ESI +	[M+H]+_[M+H]+	NTYJJOPFIAHURM-UHFFFAOYSA-N	774	C00388	C1=C(NC=N1)CCN	0.931496
CPD00503	503	503	1479	7.16_132.10	Isoleucine	Organic acids and derivatives	Amino acids, peptides, and analogues	authentic standard mzrt matching	HILIC ESI +	[M+H]+	AGPKZVBTJJNPAG-WHFBIAKZSA-N	6306	C00407	CC[C@H](C)[C@@H](C(=O)O)N	0.42596
CPD00118	118	118	29	586815	Aconitic acid	Organic acids and derivatives	Tricarboxylic acids and derivatives		GC		GTZCVFVGUGFEME-IWQZZHSRSA-N	643757	C00417	C(/C(=C/C(=O)O)/C(=O)O)C(=O)O	0.897839
CPD00647	647	648	2857	8.22_175.11	N-alpha-Acetyl-ornithine	Organic acids and derivatives	Amino acids, peptides, and analogues	mz and MS/MS matching	HILIC ESI +	[M+H]+	JRLGPAXAGHMNOL-LURJTMIESA-N	439232	C00437	CC(=O)N[C@@H](CCC[NH3+])C(=O)[O-]	0.0507763
CPD01306	1306	1310	10209	9.79_275.13	Saccharopine	Organic acids and derivatives	Amino acids, peptides, and analogues	mz and MS/MS matching	HILIC ESI -	[M-H]-	ZDGJAHTZVHVLOT-YUMQZZPRSA-N	160556	C00449	C(CCN[C@@H](CCC(=O)O)C(=O)O)C[C@@H](C(=O)O)N	0.00193234
CPD00247	247	247	8740	6.83_242.08	Cytidine	Nucleosides, nucleotides, and analogues		authentic standard mzrt, MS/MS matching	HILIC ESI -	[M-H]-	UHDGCWIWMRVCDJ-XVFCMESISA-N	6175	C00475	C1=CN(C(=O)N=C1N)[C@H]2[C@@H]([C@@H]([C@H](O2)CO)O)O	0.00225829
CPD00591	591	592	85112	541086	Lyxose	Organic oxygen compounds	Carbohydrates and carbohydrate conjugates		GC		SRBFZHDQGSBBOR-AGQMPKSLSA-N	439240	C00476	C1[C@H]([C@@H]([C@@H](C(O1)O)O)O)O	0.570028
CPD00401	401	401	16952	421596	Glutaric acid	Organic acids and derivatives	Dicarboxylic acids and derivatives		GC		JFCQEDHGNNZCLN-UHFFFAOYSA-N	743	C00489	C(CC(=O)O)CC(=O)O	0.254248
CPD00246	246	246	8535	9.90_239.02	Cystine	Organic acids and derivatives	Amino acids, peptides, and analogues	authentic standard mzrt, MS/MS matching	HILIC ESI -	[M-H]-	LEVWYRKDKASIDU-IMJSIDKUSA-N	6992103	C00491	C([C@@H](C(=O)[O-])[NH3+])SSC[C@@H](C(=O)[O-])[NH3+]	0.763984
CPD01339	1339	1343	286	611100	Shikimic acid	Organic oxygen compounds	Alcohols and polyols		GC		JXOHGGNKMLTUBP-HSUXUTPPSA-N	8742	C00493	C1[C@H]([C@@H]([C@@H](C=C1C(=O)O)O)O)O	0.613971
CPD00301	301	301	92	471922	Erythritol	Organic oxygen compounds	Carbohydrates and carbohydrate conjugates		GC		UNXHWFMMPAWVPI-ZXZARUISSA-N	222285	C00503	C([C@H]([C@H](CO)O)O)O	0.399154
CPD00243	243	243	4038	8.97_168.00	Cysteic Acid	Organic acids and derivatives	Amino acids, peptides, and analogues	authentic standard mzrt, MS/MS matching	HILIC ESI -	[M-H]-	XVOYSCVBGLVSOL-REOHCLBHSA-N	72886	C00506	C([C@@H](C(=O)O)N)S(=O)(=O)O	0.0349865
CPD00492	492	492	1047	8.01_108.01	Hypotaurine	Organic acids and derivatives	Sulfinic acids	mz and MS/MS matching	HILIC ESI -	[M-H]-	VVIUBCNYACGLLV-UHFFFAOYSA-N	25244088	C00519	C(CS(=O)[O-])[NH3+]	2.43511e-07
CPD00034	34	34	9741_7853	3.04_263.05_3.04_227.07	2-Deoxyuridine	Nucleosides, nucleotides, and analogues	Pyrimidine 2'-deoxyribonucleosides	authentic standard mzrt matching	HILIC ESI -	[M+Cl]-_[M-H]-	MXHRCPNRJAMMIM-SHYZEUOFSA-N	13712	C00526	C1[C@@H]([C@H](O[C@H]1N2C=CC(=O)NC2=O)CO)O	0.0487517
CPD00490	490	490	16709	422583	Hydroquinone	Benzenoids	Benzenediols		GC		QIGBRXMKCJKVMJ-UHFFFAOYSA-N	785	C00530	C1=CC(=CC=C1O)O	0.635124
CPD00590	590	591	233	573587	Lyxitol	Organic oxygen compounds	Carbohydrates and carbohydrate conjugates		GC		HEBKCHPVOIAQTA-IMJSIDKUSA-N	439255	C00532	C([C@@H](C([C@H](CO)O)O)O)O	0.0100058
CPD01294	1294	1298	2707	7.95_169.10	Pyridoxamine	Organoheterocyclic compounds	Pyridoxamines	authentic standard mzrt, MS/MS matching	HILIC ESI +	[M+H]+	NHZMQXZHNVQTQA-UHFFFAOYSA-N	1052	C00534	CC1=NC=C(C(=C1O)CN)CO	0.785201
CPD00487	487	487	3984	2.72_167.04	Homogentisic acid	Benzenoids	Phenylacetic acids	authentic standard mzrt, MS/MS matching	HILIC ESI -	[M-H]-	IGMNYECMUMZDDF-UHFFFAOYSA-N	780	C00544	C1=CC(=C(C=C1O)CC(=O)O)O	0.351949
CPD00645	645	646	108125	754841	Noradrenaline	Benzenoids	Benzenediols		GC		SFLSHLFXELFNJZ-QMMMGPOBSA-N	439260	C00547	C1=CC(=C(C=C1[C@H](CN)O)O)O	0.00531913
CPD00159	159	159	413	1.01_91.05	Benzyl alcohol	Benzenoids	Benzyl alcohols	mz and MS/MS matching	HILIC ESI +	[M+H-H2O]+	WVDDGKGOMKODPV-UHFFFAOYSA-N	244	C00556	C1=CC=C(C=C1)CO	0.0201078
CPD00069	69	69	1684	7.36_138.06	4-Aminobenzoic acid	Benzenoids	Benzoic acids and derivatives	authentic standard mzrt, MS/MS matching	HILIC ESI +	[M+H]+	ALYNCZNDIQEVRV-UHFFFAOYSA-N	978	C00568	C1=CC(=CC=C1C(=O)O)N	0.000107651
CPD00248	248	248	7532	9.91_447.07	Cytidine 5'-diphosphate ethanolamine	Nucleosides, nucleotides, and analogues	Pyrimidine ribonucleotides	mz and MS/MS matching	HILIC ESI +	[M+H]+	WVIMUEUQJFPNDK-PEBGCTIMSA-N	123727	C00570	C1=CN(C(=O)N=C1N)[C@H]2[C@@H]([C@@H]([C@H](O2)COP(=O)(O)OP(=O)(O)OCCN)O)O	0.422143
CPD00239	239	239	548	4.96_100.11	Cyclohexanamine	Organic nitrogen compounds	Cyclohexylamines	authentic standard mzrt matching	HILIC ESI +	[M+H]+	PAFZNILMFXTMIY-UHFFFAOYSA-N	7965	C00571	C1CCC(CC1)N	7.65721e-05
CPD00064	64	64	1667	610734	3-Phosphoglycerate	Organic oxygen compounds	Carbohydrates and carbohydrate conjugates		GC		OSJPPGNTCRNQQC-UHFFFAOYSA-N	724	C00597	C(C(C(=O)O)O)OP(=O)(O)O	0.432975
CPD01299	1299	1303	4244	8.90_171.01	rac-Glycerol 3-phosphoate	Lipids and lipid-like molecules	Glycerophosphates	mz and MS/MS matching	HILIC ESI -	[M-H]-	AWUCVROLDVIAJX-VKHMYHEASA-N	439276	C00623	C([C@@H](COP(=O)(O)O)O)O	0.0193634
CPD00622	622	623	5405	7.68_188.06	N-Acetylglutamic acid	Organic acids and derivatives	Amino acids, peptides, and analogues	authentic standard mzrt matching	HILIC ESI -	[M-H]-	RFMMMVDNIPUKGG-YFKPBYRVSA-N	70914	C00624	CC(=O)N[C@@H](CCC(=O)O)C(=O)O	0.204835
CPD00046	46	46	5056	9.54_184.99	2-Phosphoglyceric acid	Organic oxygen compounds	Carbohydrates and carbohydrate conjugates	mz and MS/MS matching	HILIC ESI -	[M-H]-	GXIURPTVHJPJLF-UWTATZPHSA-N	439278	C00631	C([C@H](C(=O)O)OP(=O)(O)O)O	0.405104
CPD00625	625	626	14817	722897	N-Acetylmannosamine	Organic oxygen compounds	Carbohydrates and carbohydrate conjugates		GC		OVRNDRQMDRJTHS-ZTVVOAFPSA-N	439281	C00645	CC(=O)N[C@H]1[C@H]([C@@H]([C@H](OC1O)CO)O)O	0.141005
CPD00076	76	76	2167	2.68_150.06	4-Hydroxymandelonitrile	Benzenoids	1-hydroxy-2-unsubstituted benzenoids	mz and MS/MS matching	HILIC ESI +	[M+H]+	HOOOPXDSCKBLFG-UHFFFAOYSA-N	166768	C00650	C1=CC(=CC=C1C(C#N)O)O	0.135678
CPD00409	409	409	393681	573670	Glyceraldehyde-3-phosphate	Organic oxygen compounds	Carbohydrates and carbohydrate conjugates		GC		LXJXRIRHZLFYRP-UHFFFAOYSA-N	729	C00661	C(C(C=O)O)OP(=O)(O)O	0.375829
CPD01383	1383	1387	4749	8.56_258.11	sn-Glycero-3-phosphocholine	Lipids and lipid-like molecules	Glycerophosphocholines	mz and MS/MS matching	HILIC ESI +	[M]+	SUHOQUVVVLNYQR-MRVPVSSYSA-O	439285	C00670	C[N+](C)(C)CCOP(=O)(O)OC[C@@H](CO)O	0.000287728
CPD00594	594	595	1391	463180	Malic acid	Organic acids and derivatives	Beta hydroxy acids and derivatives		GC		BJEPYKJPYRNKOW-UHFFFAOYSA-N	20130941	C00711	[H+].[H+].C(C(C(=O)[O-])O)C(=O)[O-]	0.324831
CPD00655	655	656	10496	1.01_281.25	Oleic acid	Lipids and lipid-like molecules	Fatty acids and conjugates	authentic standard mzrt matching	HILIC ESI -	[M-H]-	ZQPPMHVWECSIRJ-KTKRTIGZSA-N	445639	C00712	CCCCCCCC/C=C\CCCCCCCC(=O)O	0.38743
CPD00164	164	164	4331_1081	7.11_235.17_7.11_118.09	Betaine	Organic acids and derivatives	Amino acids, peptides, and analogues	authentic standard mzrt, MS/MS matching	HILIC ESI +	[2M+H]+_[M+H]+	KWIUHFFTVRNATP-UHFFFAOYSA-N	247	C00719	C[N+](C)(C)CC(=O)[O-]	0.0372745
CPD00633	633	634	2561	5.12_163.12	Nicotine	Organoheterocyclic compounds	Pyrrolidinylpyridines	authentic standard mzrt matching	HILIC ESI +	[M+NH4]+	SNICXCGAKADSCV-JTQLQIEISA-N	89594	C00745	CN1CCC[C@H]1C2=CN=CC=C2	0.916023
CPD01387	1387	1391	3197	926727	Spermine	Organic nitrogen compounds	Amines		GC		PFNFFQXMRSDOHW-UHFFFAOYSA-N	1103	C00750	C(CCNCCCN)CNCCCN	0.163306
CPD01394	1394	1398	23042	976237	Squalene	Lipids and lipid-like molecules	Triterpenoids		GC		YYGNTYWPHWGJRM-AAJYLUCBSA-N	638072	C00751	CC(=CCC/C(=C/CC/C(=C/CC/C=C(/CC/C=C(/CCC=C(C)C)\C)\C)/C)/C)C	0.435554
CPD01318	1318	1322	364413	863824	Serotonin	Organoheterocyclic compounds	Tryptamines and derivatives		GC		QZAYGJVTTNCVMB-UHFFFAOYSA-N	5202	C00780	C1=CC2=C(C=C1O)C(=CN2)CCN	0.465465
CPD00080	80	80	1705	3.51_139.05	4-Imidazoleacrylic acid	Organoheterocyclic compounds	Imidazoles	authentic standard mzrt, MS/MS matching	HILIC ESI +	[M+H]+	LOIYMIARKYCTBW-OWOJBTEDSA-N	736715	C00785	C1=C(NC=N1)/C=C/C(=O)O	0.687881
CPD00081	81	81	1141	1.76_121.04	4-Imidazoleacrylic acid isomer	Organoheterocyclic compounds	Imidazoles	mz and MS/MS matching	HILIC ESI +	[M+H-H2O]+	LOIYMIARKYCTBW-OWOJBTEDSA-N	736715	C00785	C1=C(NC=N1)/C=C/C(=O)O	0.63095
CPD00238	238	238	1124	4.80_112.05	Creatinine	Organic acids and derivatives	Amino acids, peptides, and analogues	authentic standard mzrt matching	HILIC ESI -	[M-H]-	DDRJAANPRJIHGJ-UHFFFAOYSA-N	588	C00791	CN1CC(=O)N=C1N	0.0709718
CPD01384	1384	1388	4898	7.69_181.07	Sorbitol	Organic oxygen compounds	Carbohydrates and carbohydrate conjugates	authentic standard mzrt, MS/MS matching	HILIC ESI -	[M-H]-	FBPFZTCFMRRESA-JGWLITMVSA-N	5780	C00794	C([C@H]([C@H]([C@@H]([C@H](CO)O)O)O)O)O	0.0156564
CPD00391	391	391	7501	693148	Gluconic acid	Organic acids and derivatives	Medium-chain hydroxy acids and derivatives		GC		RGHNJXZEOKUKBD-QTBDOELSSA-N	6857417	C00800	C([C@@H]([C@H]([C@@H]([C@@H](C(=O)O)O)O)O)O)O	0.274637
CPD01310	1310	1314	2346	1.40_137.02	Salicylic acid	Benzenoids	Benzoic acids and derivatives	authentic standard mzrt, MS/MS matching	HILIC ESI -	[M-H]-	YGSDEFSMJLZEOE-UHFFFAOYSA-N	118212070	C00805	[H+].C1=CC=C(C(=C1)C(=O)O)[O-]	0.472335
CPD01515	1515	1519	3227	6.82_188.07	Tryptophan isomer	Organoheterocyclic compounds	Indolyl carboxylic acids and derivatives	mz and MS/MS matching	HILIC ESI +	[M+H-NH3]+	QIVBCDIJIAJPQS-UHFFFAOYSA-N	4099458	C00806	C1=CC=C2C(=C1)C(=CN2)CC(C(=O)[O-])[NH3+]	0.926718
CPD00230	230	230	2949	9.41_147.03	Citramalic acid	Lipids and lipid-like molecules	Fatty acids and conjugates	authentic standard mzrt matching	HILIC ESI -	[M-H]-	XFTRTWQBIOMVPK-UHFFFAOYSA-N	1081	C00815	CC(CC(=O)O)(C(=O)O)O	0.37676
CPD01305	1305	1309	11214	699211	Saccharic acid	Organic oxygen compounds	Carbohydrates and carbohydrate conjugates		GC		DSLZVSRJTYRBFB-LLEIAEIESA-N	33037	C00818	[C@H]([C@@H]([C@@H](C(=O)O)O)O)([C@H](C(=O)O)O)O	0.00466667
CPD00400	400	400	2092	8.74_147.08	Glutamine isomer	Organic acids and derivatives	Amino acids, peptides, and analogues	mz and MS/MS matching	HILIC ESI +	[M+H]+	ZDXPYRJPNDTMRX-GSVOUGTGSA-N	6992096	C00819	C(CC(=O)N)[C@H](C(=O)[O-])[NH3+]	0.561142
CPD00303	303	303	5687	4.62_302.31	Erythro-Sphinganine	Organic nitrogen compounds	Amines	mz and MS/MS matching	HILIC ESI +	[M+H]+	OTKJDMGTUTTYMP-ZWKOTPCHSA-N	91486	C00836	CCCCCCCCCCCCCCC[C@H]([C@H](CO)N)O	0.744935
CPD00670	670	671	3998	3.83_220.12	Pantothenic acid	Organic oxygen compounds	Alcohols and polyols	mz and MS/MS matching	HILIC ESI +	[M+H]+	GHOKWGTUZJEAQD-ZETCQYMHSA-N	6613	C00864	CC(C)(CO)[C@H](C(=O)NCCC(=O)O)O	4.45884e-05
CPD00083	83	83	2367	1.08_138.02	4-Nitrophenol	Benzenoids	Nitrophenols	authentic standard mzrt matching	HILIC ESI -	[M-H]-	BTJIUGUIPKRLHP-UHFFFAOYSA-N	980	C00870	C1=CC(=CC=C1[N+](=O)[O-])O	2.99436e-05
CPD00137	137	137	413	455754	Aminomalonate	Organic acids and derivatives	Amino acids, peptides, and analogues		GC		JINBYESILADKFW-UHFFFAOYSA-N	5245668	C00872	C(C(=O)O)(C(=O)[O-])[NH3+]	0.0118584
CPD00141	141	141	3905	10.16_165.04	Arabinonic acid isomer A	Organic acids and derivatives	Carbohydrates and carbohydrate conjugates	mz and MS/MS matching	HILIC ESI -	[M-H]-	QXKAIJAYHKCRRA-JJYYJPOSSA-N	122045	C00878	C(C(C(C(C(=O)O)O)O)O)O	0.630233
CPD00606	606	607	6863	10.16_209.03	Mucic acid	Organic oxygen compounds	Carbohydrates and carbohydrate conjugates	authentic standard mzrt matching	HILIC ESI -	[M-H]-	DSLZVSRJTYRBFB-DUHBMQHGSA-N	3037582	C00879	[C@@H]([C@@H]([C@H](C(=O)O)O)O)([C@@H](C(=O)O)O)O	0.701027
CPD00032	32	32	4148	5.92_228.10	2'-Deoxycytidine	Nucleosides, nucleotides, and analogues	Pyrimidine 2'-deoxyribonucleosides	mz and MS/MS matching	HILIC ESI +	[M+H]+	CKTSBUTUHBMZGZ-SHYZEUOFSA-N	13711	C00881	C1[C@@H]([C@H](O[C@H]1N2C=CC(=NC2=O)N)CO)O	0.0775514
CPD01542	1542	1546	88142	574115	alpha-Aminoadipic acid	Organic acids and derivatives	Amino acids, peptides, and analogues		GC		OYIFNHCXNCRBQI-BYPYZUCNSA-N	59066632	C00956	C(C[C@@H](C(=O)[O-])[NH3+])CC(=O)O	0.00924655
CPD00074	74	74	85123	325027	4-Hydroxybutyric acid	Lipids and lipid-like molecules	Fatty acids and conjugates		GC		SJZRECIVHVDYJC-UHFFFAOYSA-N	10413	C00989	C(CC(=O)O)CO	0.613041
CPD00127	127	127	3492	8.27_159.08	Ala-Ala	Organic acids and derivatives	Amino acids, peptides, and analogues	authentic standard mzrt, MS/MS matching	HILIC ESI -	[M-H]-	DEFJQIDDEAULHB-QWWZWVQMSA-N	5460362	C00993	C[C@H](C(=O)N[C@H](C)C(=O)O)N	0.342435
CPD00658	658	659	118963	624356	o-Phosphoserine	Organic acids and derivatives	Amino acids, peptides, and analogues		GC		BZQFBWGGLXLEPQ-REOHCLBHSA-N	57689797	C01005	C([C@@H](C(=O)[O-])[NH3+])OP(=O)(O)O	0.274955
CPD00612	612	613	3240	8.76_188.18	N8-Acetylspermidine	Organic acids and derivatives	Carboximidic acids	mz and MS/MS matching	HILIC ESI +	[M+H]+	FONIWJIDLJEJTL-UHFFFAOYSA-N	123689	C01029	CC(=O)NCCCCNCCCN	0.000311211
CPD00070	70	70	2013	7.59_146.09	4-Guanidinobutyric acid	Organic acids and derivatives	Amino acids, peptides, and analogues	authentic standard mzrt, MS/MS matching	HILIC ESI +	[M+H]+	TUHVEAJXIMEOSA-UHFFFAOYSA-N	500	C01035	C(CC(=O)O)CN=C(N)N	0.00338778
CPD00613	613	614	4501	7.68_174.04	N-Acetylaspartic acid	Organic acids and derivatives	Amino acids, peptides, and analogues	authentic standard mzrt, MS/MS matching	HILIC ESI -	[M-H]-	OTCCIMWXFLJLIA-BYPYZUCNSA-N	65065	C01042	CC(=O)N[C@@H](CC(=O)O)C(=O)O	0.0420066
CPD00614	614	615	4493	8.07_174.04	N-Acetylaspartic acid isomer B	Organic acids and derivatives	Amino acids, peptides, and analogues	mz and MS/MS matching	HILIC ESI -	[M-H]-	OTCCIMWXFLJLIA-BYPYZUCNSA-N	65065	C01042	CC(=O)N[C@@H](CC(=O)O)C(=O)O	0.740033
CPD01509	1509	1513	14177	8.37_387.12	Trehalose isomer B	Organic oxygen compounds	Carbohydrates and carbohydrate conjugates	mz and MS/MS matching	HILIC ESI -	[M+HCO2]-	HDTRYLNUVZCQOY-LIZSDCNHSA-N	7427	C01083	C([C@@H]1[C@H]([C@@H]([C@H]([C@H](O1)O[C@@H]2[C@@H]([C@H]([C@@H]([C@H](O2)CO)O)O)O)O)O)O)O	0.456195
CPD00037	37	37	1843	8.72_129.02	2-Hydroxyglutaric acid isomer B	Organic acids and derivatives	Short-chain hydroxy acids and derivatives	mz and MS/MS matching	HILIC ESI -	[M-H-H2O]-	HWXBTNAVRSUOJR-GSVOUGTGSA-N	439391	C01087	C(CC(=O)O)[C@H](C(=O)O)O	0.232712
CPD00371	371	371	87944	803180	Fructose-1-phosphate	Organic oxygen compounds	Carbohydrates and carbohydrate conjugates		GC		RHKKZBWRNHGJEZ-VRPWFDPXSA-N	439394	C01094	C([C@@H]1[C@H]([C@@H](C(O1)(COP(=O)(O)O)O)O)O)O	0.601452
CPD01506	1506	1510	146	5.43_76.08	TMAO	Organic nitrogen compounds	Aminoxides	authentic standard mzrt, MS/MS matching	HILIC ESI +	[M+H]+	UYPYRKYUKCHHIB-UHFFFAOYSA-N	1145	C01104	C[N+](C)(C)[O-]	0.0279114
CPD00375	375	375	84204	828102	Galactose-6-phosphate	Organic oxygen compounds	Carbohydrates and carbohydrate conjugates		GC		NBSCHQHZLSJFNQ-SVZMEOIVSA-N	439404	C01113	C([C@@H]1[C@@H]([C@@H]([C@H](C(O1)O)O)O)O)OP(=O)(O)O	0.178086
CPD00304	304	304	6934	6.32_382.27	Erythro-Sphinganine-1-phosphate	Lipids and lipid-like molecules	Phosphosphingolipids	mz and MS/MS matching	HILIC ESI +	[M+H]+	YHEDRJPUIRMZMP-ZWKOTPCHSA-N	644260	C01120	CCCCCCCCCCCCCCC[C@H]([C@H](COP(=O)(O)O)N)O	0.108352
CPD00062	62	62	2724	9.40_170.09	3-Methylhistidine	Organic acids and derivatives	Amino acids, peptides, and analogues	authentic standard mzrt, MS/MS matching	HILIC ESI +	[M+H]+	JDHILDINMRGULE-LURJTMIESA-N	64969	C01152	CN1C=NC=C1C[C@@H](C(=O)O)N	0.376626
CPD00051	51	51	32204	625046	3,4-Dihydroxyphenylacetic acid	Benzenoids	Benzenediols		GC		CFFZDZCDUFSOFZ-UHFFFAOYSA-N	547	C01161	C1=CC(=C(C=C1CC(=O)O)O)O	0.305419
CPD00003	3	3	2018	7.70_146.12	(3-Carboxypropyl)trimethylammonium cation	Lipids and lipid-like molecules	Fatty acids and conjugates	mz and MS/MS matching	HILIC ESI +	[Cat]+	JHPNVNIEXXLNTR-UHFFFAOYSA-O	134	C01181	C[N+](C)(C)CCCC(=O)O	0.00988865
CPD00092	92	92	6734	0.98_369.35	5alpha-Cholest-7-en-3beta-ol	Lipids and lipid-like molecules	Cholestane steroids	mz and MS/MS matching	HILIC ESI +	[M+H-H2O]+	IZVFFXVYBHFIHY-SKCNUYALSA-N	65728	C01189	C[C@H](CCCC(C)C)[C@H]1CC[C@@H]2[C@@]1(CC[C@H]3C2=CC[C@@H]4[C@@]3(CC[C@@H](C4)O)C)C	0.00271973
CPD00140	140	140	8560	9.48_239.12	Anserine	Organic acids and derivatives	Hybrid peptides	authentic standard mzrt, MS/MS matching	HILIC ESI -	[M-H]-	MYYIAHXIVFADCU-QMMMGPOBSA-N	6992114	C01262	CN1C=NC=C1C[C@@H](C(=O)[O-])NC(=O)CC[NH3+]	0.747224
CPD00124	124	124	13053	8.94_346.06	Adenosine-3-monophosphate	Nucleosides, nucleotides, and analogues		mz and MS/MS matching	HILIC ESI -	[M-H]-	LNQVTSROQXJCDD-KQYNXXCUSA-N	41211	C01367	C1=NC(=C2C(=N1)N(C=N2)[C@H]3[C@@H]([C@@H]([C@H](O3)CO)OP(=O)(O)O)O)N	0.0707877
CPD00592	592	593	1225	1.70_115.00	Maleic acid	Organic acids and derivatives	Dicarboxylic acids and derivatives	authentic standard mzrt, MS/MS matching	HILIC ESI -	[M-H]-	VZCYOOQTPOCHFL-UPHRSURJSA-N	444266	C01384	C(=C\C(=O)O)\C(=O)O	0.122766
CPD00650	650	651	4755	1.41_179.04	O-Acetylsalicylic acid	Benzenoids	Benzoic acids and derivatives	authentic standard mzrt matching	HILIC ESI -	[M-H]-	BSYNRYMUTXBXSQ-UHFFFAOYSA-N	2244	C01405	CC(=O)OC1=CC=CC=C1C(=O)O	0.24928
CPD00508	508	508	14705	215238	Lactic acid	Organic acids and derivatives	Alpha hydroxy acids and derivatives		GC		JVTAAEKCZFNVCJ-UHFFFAOYSA-N	19789253	C01432	[H+].CC(C(=O)[O-])O	0.353296
CPD00368	368	368	5843	1.35_193.05	Ferulic acid	Others	Hydroxycinnamic acids and derivatives	authentic standard mzrt matching	HILIC ESI -	[M-H]-	KSEBMYQBYZTDHS-HWKANZROSA-N	445858	C01494	COC1=C(C=CC(=C1)/C=C/C(=O)O)O	0.106859
CPD00324	324	324	2829	3.21_283.26	FA 18:0; (stearic acid)	Lipids and lipid-like molecules	Fatty acids and conjugates	mzrt, in silico MS/MS matching	CSH ESI -	[M-H]-	QIQXTHQIDYTFRH-UHFFFAOYSA-N	5281	C01530	CCCCCCCCCCCCCCCCCC(=O)O	0.136754
CPD00135	135	135	5831_3369	5.60_193.01_5.60_157.04	Allantoin	Organoheterocyclic compounds	Imidazoles	authentic standard mzrt, MS/MS matching	HILIC ESI -	[M+Cl]-_[M-H]-	POJWUDADGALRAB-UHFFFAOYSA-N	204	C01551	C1(C(=O)NC(=O)N1)NC(=O)N	9.43557e-06
CPD00309	309	309	411	0.68_171.14	FA 10:0; (capric acid)	Lipids and lipid-like molecules	Fatty acids and conjugates	mzrt, in silico MS/MS matching	CSH ESI -	[M-H]-	GHVNFZFCNZKVNT-UHFFFAOYSA-N	2969	C01571	[H+].CCCCCCCCCC(=O)[O-]	0.358444
CPD00325	325	325	2740	2.06_279.23	FA 18:2;	Lipids and lipid-like molecules	Lineolic acids and derivatives	mz and in silico MS/MS matching	CSH ESI -	[M-H]-	OYHQOLUKZRVURQ-HZJYTTRNSA-N	5280450	C01595	CCCCC/C=C\C/C=C\CCCCCCCC(=O)O	0.0968348
CPD00364	364	364	117	0.60_157.12	FA 9:0;	Lipids and lipid-like molecules	Fatty acids and conjugates	mz and in silico MS/MS matching	CSH ESI -	[M-H]-	FBUKVWPVBMHYJY-UHFFFAOYSA-N	8158	C01601	CCCCCCCCC(=O)O	0.283687
CPD01119	1119	1122	50	399229	Pelargonic acid	Lipids and lipid-like molecules	Fatty acids and conjugates		GC		FBUKVWPVBMHYJY-UHFFFAOYSA-N	8158	C01601	CCCCCCCCC(=O)O	0.260457
CPD01155	1155	1159	46142	567345	Phthalic Acid	Benzenoids	Benzoic acids and derivatives		GC		XNGIFLGASWRNHJ-UHFFFAOYSA-N	18183610	C01606	[H+].[H+].C1=CC=C(C(=C1)C(=O)[O-])C(=O)[O-]	0.483935
CPD01499	1499	1503	172	497572	Threonic acid	Organic oxygen compounds	Carbohydrates and carbohydrate conjugates		GC		JPIJQSOTBSSVTP-STHAYSLISA-N	5460407	C01620	C([C@@H]([C@H](C(=O)O)O)O)O	0.012835
CPD00012	12	12	295	7.16_86.10	1,5-Pentanediamine	Organic nitrogen compounds	Amines	mz and MS/MS matching	HILIC ESI +	[M+H-NH3]+	VHRGRCVQAFMJIZ-UHFFFAOYSA-N	273	C01672	C(CCN)CCN	0.998885
CPD00029	29	29	165	1.67_78.03	2-Aminoethanethiol	Others	Alkylthiols	mz and MS/MS matching	HILIC ESI +	[M+H]+	UFULAYFCSOUIOV-UHFFFAOYSA-N	118985556	C01678	C(C[S-])[NH3+]	0.0133
CPD01301	1301	1305	84543	597646	Ribonic acid	Organic oxygen compounds	Carbohydrates and carbohydrate conjugates		GC		QXKAIJAYHKCRRA-BXXZVTAOSA-N	5460677	C01685	C([C@H]([C@H]([C@H](C(=O)O)O)O)O)O	0.0817328
CPD00049	49	49	110341	598147	3-(4-Hydroxyphenyl)propionic acid	Others			GC		NMHMNPHRMNGLLB-UHFFFAOYSA-N	10394	C01744	C1=CC(=CC=C1CCC(=O)O)O	0.769275
CPD00662	662	663	10	485935	Oxoproline	Organic acids and derivatives	Amino acids, peptides, and analogues		GC		ODHCTXKNWHHXJC-VKHMYHEASA-N	7405	C01879	C1CC(=O)N[C@@H]1C(=O)O	0.11357
CPD01295	1295	1299	1777	8.71_128.04	Pyroglutamic acid	Organic acids and derivatives	Amino acids, peptides, and analogues	authentic standard mzrt, MS/MS matching	HILIC ESI -	[M-H]-	ODHCTXKNWHHXJC-VKHMYHEASA-N	7405	C01879	C1CC(=O)N[C@@H]1C(=O)O	0.0163132
CPD01296	1296	1300	2084_1383	8.97_147.08_8.97_130.05	Pyroglutamic acid isomer	Organic acids and derivatives	Amino acids, peptides, and analogues	mz and MS/MS matching	HILIC ESI +	[M+NH4]+_[M+H]+	ODHCTXKNWHHXJC-VKHMYHEASA-N	7405	C01879	C1CC(=O)N[C@@H]1C(=O)O	0.0201808
CPD00142	142	142	3105	6.89_151.06	Arabitol	Organic oxygen compounds	Carbohydrates and carbohydrate conjugates	authentic standard mzrt, MS/MS matching	HILIC ESI -	[M-H]-	HEBKCHPVOIAQTA-QWWZWVQMSA-N	94154	C01904	C([C@H](C([C@@H](CO)O)O)O)O	0.0655795
CPD00485	485	485	3260	9.34_189.13	Homoarginine	Organic acids and derivatives	Amino acids, peptides, and analogues	authentic standard mzrt, MS/MS matching	HILIC ESI +	[M+H]+	QUOGESRFPZDMMT-YFKPBYRVSA-N	9085	C01924	C(CCN=C(N)N)C[C@@H](C(=O)O)N	0.0397218
CPD00646	646	647	1923	6.97_130.09	Norleucine	Organic acids and derivatives	Amino acids, peptides, and analogues	authentic standard mzrt matching	HILIC ESI -	[M-H]-	LRQKBLKVPFOOQJ-YFKPBYRVSA-N	6991974	C01933	CCCC[C@@H](C(=O)[O-])[NH3+]	0.683029
CPD00138	138	138	795	1.52_110.06	Aminophenol	Benzenoids	Aniline and substituted anilines	mz and MS/MS matching	HILIC ESI +	[M+H]+	CDAWCLOXVUBKRW-UHFFFAOYSA-N	5801	C01987	C1=CC=C(C(=C1)N)O	0.87044
CPD00116	116	116	2019	2.92_146.12	Acetyl-choline	Lipids and lipid-like molecules	Fatty acids and conjugates	authentic standard mzrt, MS/MS matching	HILIC ESI +	[Cat]+	OIPILFWXSMYKGL-UHFFFAOYSA-N	187	C01996	CC(=O)OCC[N+](C)(C)C	0.515454
CPD01289	1289	1293	8776	6.92_243.06	Pseudouridine	Nucleosides, nucleotides, and analogues		authentic standard mzrt, MS/MS matching	HILIC ESI -	[M-H]-	PTJWIQPHWPFNBW-GBNDHIKLSA-N	15047	C02067	C1=C(C(=O)NC(=O)N1)[C@H]2[C@@H]([C@@H]([C@H](O2)CO)O)O	0.00357436
CPD00373	373	373	3009	578299	Fucose	Organic oxygen compounds	Carbohydrates and carbohydrate conjugates		GC		SHZGCJCMOBCMKK-FPRJBGLDSA-N	439650	C02095	C[C@@H]1[C@@H]([C@@H]([C@H]([C@@H](O1)O)O)O)O	0.924415
CPD00068	68	68	1427	1.01_131.07	4-Acetylbutyric acid	Lipids and lipid-like molecules	Fatty acids and conjugates	authentic standard mzrt matching	HILIC ESI +	[M+H]+	MGTZCLMLSSAXLD-UHFFFAOYSA-N	18407	C02129	CC(=O)CCCC(=O)O	0.695033
CPD00408	408	408	468	7.73_89.02	Glyceraldehyde	Organic oxygen compounds	Carbohydrates and carbohydrate conjugates	authentic standard mzrt matching	HILIC ESI -	[M-H]-	MNQZXJOMYWMBOU-UHFFFAOYSA-N	751	C02154	C(C(C=O)O)O	0.200349
CPD00605	605	606	8205	311617	Methylmalonic acid	Organic acids and derivatives	Dicarboxylic acids and derivatives		GC		ZIYVHBGGAOATLY-UHFFFAOYSA-N	487	C02170	CC(C(=O)O)C(=O)O	0.425037
CPD01539	1539	1543	1808	535176	Xylonolactone	Organoheterocyclic compounds	Delta valerolactones		GC		XXBSUZSONOQQGK-FLRLBIABSA-N	439692	C02266	C1[C@H]([C@@H]([C@H](C(=O)O1)O)O)O	0.361164
CPD00297	297	297	12092	507619	Dodecanol	Lipids and lipid-like molecules	Fatty alcohols		GC		LQZZUXJYWNFBMV-UHFFFAOYSA-N	8193	C02277	CCCCCCCCCCCCO	0.770424
CPD00242	242	242	7532	9.85_221.06	Cystathionine	Organic acids and derivatives	Amino acids, peptides, and analogues	authentic standard mzrt, MS/MS matching	HILIC ESI -	[M-H]-	ILRYLPWNYFXEMH-WHFBIAKZSA-N	439258	C02291	C(CSC[C@@H](C(=O)O)N)[C@@H](C(=O)O)N	0.341622
CPD01230	1230	1234	13303	1.46_353.24	Prostaglandin F2beta	Lipids and lipid-like molecules	Eicosanoids	mz and MS/MS matching	HILIC ESI -	[M-H]-	PXGPLTODNUVGFL-JZFBHDEDSA-N	5280506	C02314	CCCCC[C@@H](/C=C/[C@H]1[C@@H](C[C@H]([C@@H]1C/C=C\CCCC(=O)O)O)O)O	0.0817581
CPD01311	1311	1315	1573	2.70_123.05	Salicylic alcohol	Benzenoids	Benzyl alcohols	authentic standard mzrt matching	HILIC ESI -	[M-H]-	CQRYARSYNCAZFO-UHFFFAOYSA-N	5146	C02323	C1=CC=C(C(=C1)CO)O	0.718663
CPD00369	369	369	21	639442	Fructose	Organic oxygen compounds	Carbohydrates and carbohydrate conjugates		GC		RFSUNEUAIZKAJO-ARQDHWQXSA-N	439709	C02336	C([C@@H]1[C@H]([C@@H]([C@](O1)(CO)O)O)O)O	0.49408
CPD00047	47	47	479	1.88_96.04	2-Pyridone	Organoheterocyclic compounds	Hydropyridines	authentic standard mzrt, MS/MS matching	HILIC ESI +	[M+H]+	UBQKCCHYAOITMY-UHFFFAOYSA-N	8871	C02502	C1=CC(=O)NC=C1	0.278004
CPD00035	35	35	64653	508940	2-Hydroxyglutaric acid	Organic acids and derivatives	Short-chain hydroxy acids and derivatives		GC		HWXBTNAVRSUOJR-UHFFFAOYSA-N	43	C02630	C(CC(=O)O)C(C(=O)O)O	0.00195993
CPD01205	1205	1209	3487	1.75_159.07	Pimelic acid	Lipids and lipid-like molecules	Fatty acids and conjugates	authentic standard mzrt, MS/MS matching	HILIC ESI -	[M-H]-	WLJVNTCWHIRURA-UHFFFAOYSA-N	385	C02656	C(CCC(=O)O)CCC(=O)O	0.481185
CPD00296	296	296	7965	1.31_229.15	Dodecanedioic acid	Lipids and lipid-like molecules	Fatty acids and conjugates	mz and MS/MS matching	HILIC ESI -	[M-H]-	TVIDDXQYHWJXFK-UHFFFAOYSA-N	12736	C02678	C(CCCCCC(=O)O)CCCCC(=O)O	0.00580722
CPD00311	311	311	1087	0.98_199.17	FA 12:0; (lauric acid)	Lipids and lipid-like molecules	Fatty acids and conjugates	mzrt, in silico MS/MS matching	CSH ESI -	[M-H]-	POULHZVOKOAJMA-UHFFFAOYSA-N	3893	C02679	CCCCCCCCCCCC(=O)O	0.618653
CPD00638	638	639	888	8.71_102.06	N-Methylalanine isomer	Organic acids and derivatives	Amino acids, peptides, and analogues	authentic standard mzrt matching	HILIC ESI -	[M-H]-	GDFAOVXKHJXLEI-VKHMYHEASA-N	5288725	C02721	C[C@@H](C(=O)O)NC	0.012356
CPD00630	630	631	5277	8.02_187.11	N-epsilon-Acetyllysine	Organic acids and derivatives	Amino acids, peptides, and analogues	authentic standard mzrt, MS/MS matching	HILIC ESI -	[M-H]-	DTERQYGMUDWYAZ-ZETCQYMHSA-N	6991978	C02727	CC(=O)NCCCC[C@@H](C(=O)[O-])[NH3+]	0.804146
CPD00028	28	28	1134_614	6.85_120.08_6.85_103.05	2-Amino-1-phenylethanol	Organic nitrogen compounds	Amines	mz and MS/MS matching	HILIC ESI +	[M+H-H2O]+_[M+NH4-H2O]+	ULSIYEODSMZIPX-UHFFFAOYSA-N	1000	C02735	C1=CC=C(C=C1)C(CN)O	0.810865
CPD00072	72	72	1648	1.40_125.02	4-Hydroxy-6-methyl-2-pyrone	Organoheterocyclic compounds	Pyranones and derivatives	authentic standard mzrt matching	HILIC ESI -	[M-H]-	NSYSSMYQPLSPOD-UHFFFAOYSA-N	54675757	C02752	CC1=CC(=CC(=O)O1)O	0.0702445
CPD00014	14	14	5280	1.24_187.14	10-Hydroxydecanoic acid	Organic acids and derivatives	Medium-chain hydroxy acids and derivatives	authentic standard mzrt, MS/MS matching	HILIC ESI -	[M-H]-	YJCJVMMDTBEITC-UHFFFAOYSA-N	74300	C02774	C(CCCCC(=O)O)CCCCO	0.163193
CPD00008	8	8	26704	521803	1,2,4-Benzenetriol	Benzenoids	Benzenetriols and derivatives		GC		GGNQRNBDZQJCCN-UHFFFAOYSA-N	10787	C02814	C1=CC(=C(C=C1O)O)O	0.786782
CPD00020	20	20	1663	6.11_137.07	1-Methylnicotinamide	Organoheterocyclic compounds	Pyridinecarboxylic acids and derivatives	authentic standard mzrt, MS/MS matching	HILIC ESI +	[M+H]+	LDHMAVIPBRSVRG-UHFFFAOYSA-O	457	C02918	C[N+]1=CC=CC(=C1)C(=O)N	0.350166
CPD00163	163	163	22021	574470	Beta-Glycerolphosphate	Lipids and lipid-like molecules	Glycerophosphates		GC		DHCLVCXQIBBOPH-UHFFFAOYSA-N	2526	C02979	C(C(CO)OP(=O)(O)O)O	0.146176
CPD01546	1546	1550	8767	9.32_243.03	beta-Fucose 1-phosphate	Organic oxygen compounds	Carbohydrates and carbohydrate conjugates	mz and MS/MS matching	HILIC ESI -	[M-H]-	PTVXQARCLQPGIR-IYGHNQPLSA-N	65369	C02985	C[C@H]1[C@H]([C@H]([C@@H]([C@H](O1)OP(=O)(O)O)O)O)O	0.00142513
CPD00602	602	603	3814	8.48_164.04	Methioninesulfoxide	Organic acids and derivatives	Amino acids, peptides, and analogues	authentic standard mzrt, MS/MS matching	HILIC ESI -	[M-H]-	QEFRNWWLZKMPFJ-YGVKFDHGSA-N	1548907	C02989	CS(=O)CC[C@@H](C(=O)[O-])[NH3+]	0.323317
CPD00623	623	624	6041	8.05_196.07	N-Acetylhistidine	Organic acids and derivatives	Amino acids, peptides, and analogues	authentic standard mzrt, MS/MS matching	HILIC ESI -	[M-H]-	KBOJOGQFRVVWBH-ZETCQYMHSA-N	75619	C02997	CC(=O)N[C@@H](CC1=CN=CN1)C(=O)O	0.00699606
CPD00639	639	640	2262	1.07_152.07	N-Methylanthranilic acid	Benzenoids	Benzoic acids and derivatives	authentic standard mzrt matching	HILIC ESI +	[M+H]+	WVMBPWMAQDVZCM-UHFFFAOYSA-N	67069	C03005	CNC1=CC=CC=C1C(=O)O	0.228871
CPD01227	1227	1231	3943	6.30_218.14	Propionylcarnitine	Lipids and lipid-like molecules	Fatty acid esters	mz and MS/MS matching	HILIC ESI +	[M+H]+	UFAHZIUFPNSHSL-UHFFFAOYSA-N	107738	C03017	CCC(=O)OC(CC(=O)[O-])C[N+](C)(C)C	0.33687
CPD00039	39	39	11170	1.08_299.26	2-hydroxystearic acid	Lipids and lipid-like molecules	Fatty acids and conjugates	mz and MS/MS matching	HILIC ESI -	[M-H]-	KIHBGTRZFAVZRV-QGZVFWFLSA-N	439885	C03042	CCCCCCCCCCCCCCCC[C@H](C(=O)O)O	0.510009
CPD00422	422	422	16942	557299	Guanidinosuccinate	Organic acids and derivatives	Amino acids, peptides, and analogues		GC		VVHOUVWJCQOYGG-REOHCLBHSA-N	439918	C03139	C([C@@H](C(=O)O)N=C(N)N)C(=O)O	0.622892
CPD00632	632	633	4684	7.40_255.10	Nicotinamide riboside cation	Organic oxygen compounds	Carbohydrates and carbohydrate conjugates	mz and MS/MS matching	HILIC ESI +	[Cat]+	JLEBZPBDRKPWTD-TURQNECASA-O	439924	C03150	C1=CC(=C[N+](=C1)[C@H]2[C@@H]([C@@H]([C@H](O2)CO)O)O)C(=O)N	0.0707073
CPD00414	414	414	1687	590747	Glycerol-alpha-phosphate	Lipids and lipid-like molecules	Glycerophosphates		GC		AWUCVROLDVIAJX-UHFFFAOYSA-N	754	C03189	C(C(COP(=O)(O)O)O)O	0.00133938
CPD00036	36	36	1838	8.05_129.02	2-Hydroxyglutaric acid isomer A	Organic acids and derivatives	Short-chain hydroxy acids and derivatives	mz and MS/MS matching	HILIC ESI -	[M-H-H2O]-	HWXBTNAVRSUOJR-VKHMYHEASA-N	439939	C03196	C(CC(=O)O)[C@@H](C(=O)O)O	0.0598631
CPD00335	335	335	3490	2.23_305.25	FA 20:3; (homo-gamma-linolenic acid)	Lipids and lipid-like molecules	Fatty acids and conjugates	mzrt, in silico MS/MS matching	CSH ESI -	[M-H]-	HOBAELRKJCKHQD-QNEBEIHSSA-N	5280581	C03242	CCCCC/C=C\C/C=C\C/C=C\CCCCCCC(=O)O	0.0848135
CPD00117	117	117	1141	7.65_112.99	Acetylenedicarboxylic acid	Organic acids and derivatives	Dicarboxylic acids and derivatives	authentic standard mzrt matching	HILIC ESI -	[M-H]-	YTIVTFGABIZHHX-UHFFFAOYSA-N	371	C03248	C(#CC(=O)O)C(=O)O	0.700069
CPD00641	641	642	2722	9.24_170.09	N-Methylhistidine	Organic acids and derivatives	Amino acids, peptides, and analogues	authentic standard mzrt, MS/MS matching	HILIC ESI +	[M+H]+	CYZKJBZEIFWZSR-LURJTMIESA-N	90638	C03298	CN[C@@H](CC1=CN=CN1)C(=O)O	0.320396
CPD00050	50	50	1575	2.24_123.05	3-(Hydroxymethyl)phenol	Benzenoids	Benzyl alcohols	authentic standard mzrt, MS/MS matching	HILIC ESI -	[M-H]-	OKVJCVWFVRATSG-UHFFFAOYSA-N	102	C03351	C1=CC(=CC(=C1)O)CO	0.988501
CPD00148	148	148	5469	9.92_291.13	Argininosuccinic acid	Organic acids and derivatives	Amino acids, peptides, and analogues	mz and MS/MS matching	HILIC ESI +	[M+H]+	KDZOASGQNOPSCU-WDSKDSINSA-N	136664755	C03406	C(C[C@@H](C(=O)O)N)CNC(=N[C@@H](CC(=O)O)C(=O)O)N	0.889687
CPD00502	502	502	45351	846510	Inositol-4-monophosphate	Organic oxygen compounds	Alcohols and polyols		GC		INAPMGSXUVUWAF-GFWFORPUSA-N	440043	C03546	[C@H]1([C@H](C([C@H]([C@H](C1O)O)O)OP(=O)(O)O)O)O	0.0450277
CPD00078	78	78	4890	3.95_181.05	4-Hydroxyphenyllactic acid	Others		authentic standard mzrt, MS/MS matching	HILIC ESI -	[M-H]-	JVGVDSSUAVXRDY-UHFFFAOYSA-N	9378	C03672	C1=CC(=CC=C1CC(C(=O)O)O)O	0.106779
CPD00079	79	79	4891	3.75_181.05	4-Hydroxyphenyllactic acid isomer	Others		mz and MS/MS matching	HILIC ESI -	[M-H]-	JVGVDSSUAVXRDY-UHFFFAOYSA-N	9378	C03672	C1=CC(=CC=C1CC(C(=O)O)O)O	0.0321807
CPD01156	1156	1160	131590	654036	p-Hydroxylphenyllactic acid	Others			GC		JVGVDSSUAVXRDY-UHFFFAOYSA-N	9378	C03672	C1=CC(=CC=C1CC(C(=O)O)O)O	0.233063
CPD00298	298	298	2322	6.36_154.09	Dopamine	Benzenoids	Benzenediols	authentic standard mzrt, MS/MS matching	HILIC ESI +	[M+H]+	VYFYYTLLBUKUHU-UHFFFAOYSA-N	681	C03758	C1=CC(=C(C=C1CCN)O)O	0.12701
CPD01492	1492	1496	3261	9.15_189.13	Targinine	Organic acids and derivatives	Amino acids, peptides, and analogues	authentic standard mzrt, MS/MS matching	HILIC ESI +	[M+H]+	NTNWOCRCBQPEKQ-YFKPBYRVSA-N	132862	C03884	CN=C(N)NCCC[C@@H](C(=O)O)N	0.390361
CPD00016	16	16	12518	1.22_333.21	13,14-Dihydro-15-ketoprostaglandin E2	Lipids and lipid-like molecules	Eicosanoids	mz and MS/MS matching	HILIC ESI -	[M-H-H2O]-	CUJMXIQZWPZMNQ-XYYGWQPLSA-N	5280711	C04671	CCCCCC(=O)CC[C@H]1[C@@H](CC(=O)[C@@H]1C/C=C\CCCC(=O)O)O	0.175134
CPD00091	91	91	12035	1.05_319.23	5-Hydroxy-6E,8Z,11Z,14Z-eicosatetraenoic acid	Lipids and lipid-like molecules	Eicosanoids	mz and MS/MS matching	HILIC ESI -	[M-H]-	KGIJOOYOSFUGPC-JGKLHWIESA-N	5280733	C04805	CCCCC/C=C\C/C=C\C/C=C\C=C\[C@H](CCCC(=O)O)O	0.539468
CPD00604	604	605	1330_784	7.23_126.10_7.23_109.08	Methylhistamine	Organic nitrogen compounds	Amines	mz and MS/MS matching	HILIC ESI +	[M+H]+_[M+H-CH3O2N]+	FHQDWPCFSJMNCT-UHFFFAOYSA-N	3614	C05127	CN1C=C(N=C1)CCN	0.732004
CPD00644	644	645	2325	5.93_154.10	N-omega-Acetylhistamine	Organic acids and derivatives	Carboxylic acid derivatives	authentic standard mzrt, MS/MS matching	HILIC ESI +	[M+H]+	XJWPISBUKWZALE-UHFFFAOYSA-N	69602	C05135	CC(=O)NCCC1=CN=CN1	0.750031
CPD00006	6	6	10206	9.37_275.09	.gamma.-Glutamyl-glutamic acid	Organic acids and derivatives	Amino acids, peptides, and analogues	mz and MS/MS matching	HILIC ESI -	[M-H]-	OWQDWQKWSLFFFR-WDSKDSINSA-N	92865	C05282	C(CC(=O)N[C@@H](CCC(=O)O)C(=O)O)[C@@H](C(=O)O)N	0.080611
CPD00377	377	377	10166	9.54_274.11	gamma-Glutamylglutamine isomer A	Organic acids and derivatives	Amino acids, peptides, and analogues	authentic standard mzrt, MS/MS matching	HILIC ESI -	[M-H]-	JBFYFLXEJFQWMU-WDSKDSINSA-N	150914	C05283	C(CC(=O)N[C@@H](CCC(=O)N)C(=O)O)[C@@H](C(=O)O)N	0.214285
CPD00378	378	378	5194	9.18_276.12	gamma-Glutamylglutamine isomer B	Organic acids and derivatives	Amino acids, peptides, and analogues	mz and MS/MS matching	HILIC ESI +	[M+H]+	JBFYFLXEJFQWMU-WDSKDSINSA-N	150914	C05283	C(CC(=O)N[C@@H](CCC(=O)N)C(=O)O)[C@@H](C(=O)O)N	0.433635
CPD00477	477	477	5193	9.56_276.12	H-gamma-glutamyl-glutamine	Organic acids and derivatives	Amino acids, peptides, and analogues	authentic standard mzrt, MS/MS matching	HILIC ESI +	[M+H]+	JBFYFLXEJFQWMU-WDSKDSINSA-N	150914	C05283	C(CC(=O)N[C@@H](CCC(=O)N)C(=O)O)[C@@H](C(=O)O)N	0.0842576
CPD01147	1147	1151	1170	2.01_122.10	Phenethylamine	Benzenoids	Phenethylamines	mz and MS/MS matching	HILIC ESI +	[M+H]+	BHHGXPLMPWCGHP-UHFFFAOYSA-N	1001	C05332	C1=CC=C(C=C1)CCN	0.00123161
CPD00372	372	372	6431	804279	Fructose-6-phosphate	Organic oxygen compounds	Carbohydrates and carbohydrate conjugates		GC		BGWGXPAPYGQALX-ARQDHWQXSA-N	440641	C05345	C([C@@H]1[C@H]([C@@H]([C@](O1)(CO)O)O)O)OP(=O)(O)O	0.347467
CPD00370	370	370	110203	939046	Fructose-1,6-bisphosphate	Organic oxygen compounds	Carbohydrates and carbohydrate conjugates		GC		RNBGYGVWRKECFJ-ARQDHWQXSA-N	10267	C05378	C([C@@H]1[C@H]([C@@H]([C@](O1)(COP(=O)(O)O)O)O)O)OP(=O)(O)O	0.184729
CPD00413	413	413	1693	805227	Glycerol-3-galactoside	Lipids and lipid-like molecules	Glycosylglycerols		GC		NHJUPBDCSOGIKX-NTXXKDEISA-N	16048618	C05401	C([C@@H]1[C@@H]([C@@H]([C@H]([C@@H](O1)OC[C@@H](CO)O)O)O)O)O	0.0357947
CPD00289	289	289	3163	633423	Dehydroascorbic acid	Organoheterocyclic compounds	Gamma butyrolactones		GC		SBJKKFFYIZUCET-JLAZNSOCSA-N	440667	C05422	C([C@@H]([C@@H]1C(=O)C(=O)C(=O)O1)O)O	0.246149
CPD00162	162	162	104384	525547	Beta-Glutamic acid	Lipids and lipid-like molecules	Fatty acids and conjugates		GC		BBJIPMIXTXKYLZ-UHFFFAOYSA-N	73064	C05574	C(C(CC(=O)O)N)C(=O)O	0.784025
CPD00489	489	489	4896	1.40_181.05	Homovanillic acid	Benzenoids	Methoxyphenols	authentic standard mzrt matching	HILIC ESI -	[M-H]-	QRMZSPFSDQBLIX-UHFFFAOYSA-N	1738	C05582	COC1=C(C=CC(=C1)CC(=O)O)O	0.00729695
CPD00058	58	58	2227	5.34_151.08	3-Methoxytyramine	Benzenoids	Methoxyphenols	mz and MS/MS matching	HILIC ESI +	[M+H-NH3]+	DIVQKHQLANKJQO-UHFFFAOYSA-N	1669	C05587	COC1=C(C=CC(=C1)CCN)O	0.953721
CPD00056	56	56	3103	1.28_151.04	3-Hydroxyphenylacetic acid	Benzenoids	1-hydroxy-4-unsubstituted benzenoids	authentic standard mzrt matching	HILIC ESI -	[M-H]-	FVMDYYGIDFPZAX-UHFFFAOYSA-N	12122	C05593	C1=CC(=CC(=C1)O)CC(=O)O	0.779533
CPD00086	86	86	31552	777606	5-Hydroxy-3-indoleacetic acid	Organoheterocyclic compounds	Indolyl carboxylic acids and derivatives		GC		DUUGKQCEGZLZNO-UHFFFAOYSA-N	1826	C05635	C1=CC2=C(C=C1O)C(=CN2)CC(=O)O	0.708586
CPD01395	1395	1399	6371	7.96_199.97	S-Sulfocysteine	Organic acids and derivatives	Amino acids, peptides, and analogues	mz and MS/MS matching	HILIC ESI -	[M-H]-	NOKPBJYHPHHWAN-REOHCLBHSA-N	115015	C05824	C([C@@H](C(=O)O)N)SS(=O)(=O)O	0.101404
CPD00099	99	99	4739	0.93_257.23	Abietic acid	Lipids and lipid-like molecules	Diterpenoids	authentic standard mzrt, MS/MS matching	HILIC ESI +	[M+H-CH2O2]+	RSWGJHLUYNHPMX-ONCXSQPRSA-N	10569	C06087	CC(C)C1=CC2=CC[C@@H]3[C@@]([C@H]2CC1)(CCC[C@@]3(C)C(=O)O)C	0.169361
CPD00095	95	95	1976	1.40_131.07	6-Hydroxycaproic acid	Organic acids and derivatives	Medium-chain hydroxy acids and derivatives	authentic standard mzrt matching	HILIC ESI -	[M-H]-	IWHLYPDWHHPVAA-UHFFFAOYSA-N	14490	C06103	C(CCC(=O)O)CCO	0.0275673
CPD00126	126	126	2792	2.10_145.05	Adipic acid	Lipids and lipid-like molecules	Fatty acids and conjugates	authentic standard mzrt matching	HILIC ESI -	[M-H]-	WNLRTRBMVRJNCN-UHFFFAOYSA-N	22494954	C06104	[H+].[H+].C(CCC(=O)[O-])CC(=O)[O-]	0.166536
CPD00305	305	305	6902	6.29_380.26	Erythro-Sphingosine-1-phosphate	Lipids and lipid-like molecules	Phosphosphingolipids	mz and MS/MS matching	HILIC ESI +	[M+H]+	DUYSYHSSBDVJSM-KRWOKUGFSA-N	5283560	C06124	CCCCCCCCCCCCC/C=C/[C@H]([C@H](COP(=O)(O)O)N)O	0.00263023
CPD01309	1309	1313	168865	405583	Salicylaldehyde	Organic oxygen compounds	Carbonyl compounds		GC		SMQUZDBALVYZAC-UHFFFAOYSA-N	6998	C06202	C1=CC=C(C(=C1)C=O)O	0.144893
CPD00510	510	510	6951	9.26_384.15	Lacto-N-biose	Organic oxygen compounds	Carbohydrates and carbohydrate conjugates	mz and MS/MS matching	HILIC ESI +	[M+H]+	HMQPEDMEOBLSQB-RPHKZZMBSA-N	440994	C06372	CC(=O)N[C@@H]1[C@H]([C@@H]([C@H](OC1O)CO)O)O[C@H]2[C@@H]([C@H]([C@H]([C@H](O2)CO)O)O)O	0.0177025
CPD00184	184	184	12881	8.68_341.11	Cellobiose	Organic oxygen compounds	Carbohydrates and carbohydrate conjugates	authentic standard mzrt, MS/MS matching	HILIC ESI -	[M-H]-	GUBGYTABKSRVRQ-QRZGKKJRSA-N	10712	C06422	C([C@@H]1[C@H]([C@@H]([C@H]([C@@H](O1)O[C@@H]2[C@H](O[C@H]([C@@H]([C@H]2O)O)O)CO)O)O)O)O	0.742233
CPD00173	173	173	6866	343457	Caprylic acid	Lipids and lipid-like molecules	Fatty acids and conjugates		GC		WWZKQHOCKIZLMA-UHFFFAOYSA-N	135372298	C06423	[H+].CCCCCCCC(=O)[O-]	0.568685
CPD00608	608	609	127	634414	Myristic acid	Lipids and lipid-like molecules	Fatty acids and conjugates		GC		TUNFSRHWOTWDNC-UHFFFAOYSA-N	11005	C06424	CCCCCCCCCCCCCC(=O)O	0.130049
CPD00331	331	331	3591	3.77_311.30	FA 20:0; (arachidic acid)	Lipids and lipid-like molecules	Fatty acids and conjugates	mzrt, in silico MS/MS matching	CSH ESI -	[M-H]-	VKOBVWXKNCXXDE-UHFFFAOYSA-N	10467	C06425	CCCCCCCCCCCCCCCCCCCC(=O)O	0.227309
CPD00327	327	327	2715	1.52_277.22	FA 18:3; (linolenic acid)	Lipids and lipid-like molecules	Lineolic acids and derivatives	mzrt, in silico MS/MS matching	CSH ESI -	[M-H]-	DTOSIQBPPRVQHS-PDBXOOCHSA-N	5280934	C06427	CC/C=C\C/C=C\C/C=C\CCCCCCCC(=O)O	0.409235
CPD00337	337	337	3338	1.40_301.22	FA 20:5; (eicosapentaenoic acid)	Lipids and lipid-like molecules	Fatty acids and conjugates	mzrt, in silico MS/MS matching	CSH ESI -	[M-H]-	JAZBEHYOTPTENJ-JLNKQSITSA-N	446284	C06428	CC/C=C\C/C=C\C/C=C\C/C=C\C/C=C\CCCC(=O)O	0.0716756
CPD00228	228	228	12309	1.00_327.24	cis-4,7,10,13,16,19-Docosahexaenoic acid	Lipids and lipid-like molecules	Fatty acids and conjugates	mz and MS/MS matching	HILIC ESI -	[M-H]-	MBMBGCFOFBJSGT-KUBAVDMBSA-N	445580	C06429	CC/C=C\C/C=C\C/C=C\C/C=C\C/C=C\C/C=C\CCC(=O)O	0.407584
CPD00346	346	346	3882_4643	1.61_327.23_1.61_363.21	FA 22:6; (docosahexaenoic acid)	Lipids and lipid-like molecules	Fatty acids and conjugates	mzrt, in silico MS/MS matching	CSH ESI -	[M-H]-_[M+Cl]-	MBMBGCFOFBJSGT-KUBAVDMBSA-N	445580	C06429	CC/C=C\C/C=C\C/C=C\C/C=C\C/C=C\C/C=C\CCC(=O)O	0.251065
CPD01500	1500	1504	100335	446119	Threose	Organic oxygen compounds	Carbohydrates and carbohydrate conjugates		GC		FMAORJIQYMIRHF-BCDHYOAOSA-N	441031	C06463	C1[C@H]([C@@H](C(O1)O)O)O	0.0976416
CPD00649	649	650	2333	1.03_155.05	O,O-Diethyl phosphate	Organic acids and derivatives	Phosphate esters	mz and MS/MS matching	HILIC ESI +	[M+H]+	UCQFCFPECQILOL-UHFFFAOYSA-N	654	C06608	CCOP(=O)(O)OCC	0.686619
CPD01291	1291	1295	2801	8.91_173.02	P-Toluenesulfonic acid	Benzenoids	Benzenesulfonic acids and derivatives	mz and MS/MS matching	HILIC ESI +	[M+H]+	JOXIMZWYDAKGHI-UHFFFAOYSA-N	20307553	C06677	[H+].CC1=CC=C(C=C1)S(=O)(=O)[O-]	0.0155828
CPD00603	603	604	1574	1.27_123.05	Methylcatechol	Benzenoids	Benzenediols	authentic standard mzrt, MS/MS matching	HILIC ESI -	[M-H]-	ZBCATMYQYDCTIZ-UHFFFAOYSA-N	9958	C06730	CC1=CC(=C(C=C1)O)O	0.438495
CPD01511	1511	1515	2187	6.49_150.11	Triethanolamine	Organic nitrogen compounds	Amines	mz and MS/MS matching	HILIC ESI +	[M+H]+	GSEJCLTVZPLZKY-UHFFFAOYSA-N	7618	C06771	C(CO)N(CCO)CCO	0.113622
CPD00292	292	292	744	6.96_106.09	Diethanolamine	Lipids and lipid-like molecules	Fatty amides	mz and MS/MS matching	HILIC ESI +	[M+H]+	ZBCBWPMODOFKDW-UHFFFAOYSA-N	‎8113	C06772	C(CO)NCCO	0.0874368
CPD00617	617	618	3660	5.14_162.02	N-Acetylcysteine	Organic acids and derivatives	Amino acids, peptides, and analogues	authentic standard mzrt, MS/MS matching	HILIC ESI -	[M-H]-	PWKSKIMOESPYIA-BYPYZUCNSA-N	12035	C06809	CC(=O)N[C@@H](CS)C(=O)O	0.00735984
CPD00517	517	517	4333	2.04_235.18	Lidocaine	Benzenoids	Xylenes	mz and MS/MS matching	HILIC ESI +	[M+H]+	NNJVILVZKWQKPM-UHFFFAOYSA-N	3676	C07073	CCN(CC)CC(=O)NC1=C(C=CC=C1C)C	0.0353688
CPD00593	593	594	1743	245118	Maleimide	Organoheterocyclic compounds	Pyrrolidones		GC		PEEHTFAAVSWFBL-UHFFFAOYSA-N	10935	C07272	C1=CC(=O)NC1=O	0.463698
CPD00010	10	10	171285	632918	1,5-Anhydroglucitol	Organic oxygen compounds	Carbohydrates and carbohydrate conjugates		GC		MPCAJMNYNOGXPB-SLPGGIOYSA-N	64960	C07326	C1[C@@H]([C@H]([C@@H]([C@H](O1)CO)O)O)O	0.00119795
CPD00599	599	600	2502	6.47_160.13	Methacholine cation	Organic nitrogen compounds	Quaternary ammonium salts	mz and MS/MS matching	HILIC ESI +	[Cat]+	NZWOPGCLSHLLPA-UHFFFAOYSA-N	1993	C07471	CC(C[N+](C)(C)C)OC(=O)C	0.0312541
CPD01146	1146	1150	4501	1.00_244.19	Phencyclidine	Organic nitrogen compounds	Amines	mz and MS/MS matching	HILIC ESI +	[M+H]+	JTJMJGYZQZDUJJ-UHFFFAOYSA-N	6468	C07575	C1CCC(CC1)(C2=CC=CC=C2)N3CCCCC3	0.1546
CPD00156	156	156	329430	610551	Azelaic acid	Lipids and lipid-like molecules	Fatty acids and conjugates		GC		BDJRBEYXGGNYIS-UHFFFAOYSA-N	19347555	C08261	[H+].[H+].C(CCCC(=O)[O-])CCCC(=O)[O-]	0.511252
CPD00157	157	157	7638_5270_1654	1.42_223.08_1.42_187.10_1.42_125.10	Azelaic acid isomer A	Nucleosides, nucleotides, and analogues		mz and MS/MS matching	HILIC ESI -	[M+Cl]-_[M-H]-_[M-H-CH2O3]-	BDJRBEYXGGNYIS-UHFFFAOYSA-N	19347555	C08261	[H+].[H+].C(CCCC(=O)[O-])CCCC(=O)[O-]	0.274341
CPD01312	1312	1316	6466	1.40_201.11	Sebacic acid	Lipids and lipid-like molecules	Fatty acids and conjugates	mz and MS/MS matching	HILIC ESI -	[M-H]-	CXMXRPHRNRROMY-UHFFFAOYSA-N	5192	C08277	C(CCCCC(=O)O)CCCC(=O)O	0.93568
CPD01400	1400	1404	4437	1.60_173.08	Suberic acid	Lipids and lipid-like molecules	Fatty acids and conjugates	mz and MS/MS matching	HILIC ESI -	[M-H]-	TYFQFVWCELRYAO-UHFFFAOYSA-N	22494956	C08278	[H+].[H+].C(CCCC(=O)[O-])CCC(=O)[O-]	0.157531
CPD00340	340	340	4160	4.41_339.33	FA 22:0; (behenic acid)	Lipids and lipid-like molecules	Fatty acids and conjugates	mzrt, in silico MS/MS matching	CSH ESI -	[M-H]-	UKMSUNONTOPOIO-UHFFFAOYSA-N	8215	C08281	CCCCCCCCCCCCCCCCCCCCCC(=O)O	0.466539
CPD00341	341	341	4097	3.82_337.31	FA 22:1; (erucic acid)	Lipids and lipid-like molecules	Fatty acids and conjugates	mzrt, in silico MS/MS matching	CSH ESI -	[M-H]-	DPUOLQHDNGRHBS-KTKRTIGZSA-N	5281116	C08316	CCCCCCCC/C=C\CCCCCCCCCCCC(=O)O	0.0190892
CPD00348	348	348	4792_5744	5.11_367.36_5.12_403.33	FA 24:0;	Lipids and lipid-like molecules	Fatty acids and conjugates	mz and in silico MS/MS matching	CSH ESI -	[M-H]-_[M+Cl]-	QZZGJDVWLFXDLK-UHFFFAOYSA-N	11197	C08320	CCCCCCCCCCCCCCCCCCCCCCCC(=O)O	0.0222069
CPD00349	349	349	4695_5698	4.43_365.34_4.43_401.32	FA 24:1; (nervonic acid)	Lipids and lipid-like molecules	Fatty acids and conjugates	mzrt, in silico MS/MS matching	CSH ESI -	[M-H]-_[M+Cl]-	GWHCXVQVJPWHRF-KTKRTIGZSA-N	5281120	C08323	CCCCCCCC/C=C\CCCCCCCCCCCCCC(=O)O	0.54199
CPD00094	94	94	85102	573663	6-Deoxyglucose	Organic oxygen compounds	Carbohydrates and carbohydrate conjugates		GC		SHZGCJCMOBCMKK-DVKNGEFBSA-N	441480	C08352	C[C@@H]1[C@H]([C@@H]([C@H]([C@H](O1)O)O)O)O	0.0770439
CPD00318	318	318	2236	1.71_253.22	FA 16:1; (palmitoleic acid)	Lipids and lipid-like molecules	Fatty acids and conjugates	mzrt, in silico MS/MS matching	CSH ESI -	[M-H]-	SECPZKHBENQXJG-FPLPWBNLSA-N	445638	C08362	CCCCCC/C=C\CCCCCCCC(=O)O	0.216714
CPD00026	26	26	4629	3.86_252.11	2’-deoxyadenosine	Nucleosides, nucleotides, and analogues	Purine 3'-deoxyribonucleosides	mz and MS/MS matching	HILIC ESI +	[M+H]+	OFEZSBMBBKLLBJ-BAJZRUMYSA-N	6303	C08431	C1[C@H](O[C@H]([C@@H]1O)N2C=NC3=C(N=CN=C32)N)CO	0.00352798
CPD01505	1505	1509	2247	1.44_151.11	Thymol	Lipids and lipid-like molecules	Monoterpenoids	authentic standard mzrt matching	HILIC ESI +	[M+H]+	MGSRCZKZVOBKFT-UHFFFAOYSA-N	6989	C09908	CC1=CC(=C(C=C1)C(C)C)O	0.322163
CPD01406	1406	1410	2830	6.30_174.12	Swainsonine	Organoheterocyclic compounds		mz and MS/MS matching	HILIC ESI +	[M+H]+	FXUAIOOAOAVCGD-WCTZXXKLSA-N	51683	C10173	C1C[C@H]([C@@H]2[C@@H]([C@@H](CN2C1)O)O)O	0.62323
CPD00295	295	295	174	1.57_79.02	DMSO	Others		authentic standard mzrt, MS/MS matching	HILIC ESI +	[M+H]+	IAZDPXIOMUYVGZ-UHFFFAOYSA-N	679	C11143	CS(=O)C	0.000126696
CPD00291	291	291	1712	2.30_126.94	Dichloroacetic acid	Organic acids and derivatives	Alpha-halocarboxylic acids and derivatives	authentic standard mzrt matching	HILIC ESI -	[M-H]-	JXTHNDFMNIQAHM-UHFFFAOYSA-N	6597	C11149	C(C(=O)O)(Cl)Cl	0.199453
CPD00628	628	629	1353	1.00_128.11	N-Cyclohexylformamide	Organic acids and derivatives	Carboxylic acid derivatives	authentic standard mzrt, MS/MS matching	HILIC ESI +	[M+H]+	SWGXDLRCJNEEGZ-UHFFFAOYSA-N	13017	C11519	C1CCC(CC1)NC=O	0.0674097
CPD00629	629	630	4738	1.07_257.22	Neoabietic acid	Lipids and lipid-like molecules	Diterpenoids	mz and MS/MS matching	HILIC ESI +	[M+H-CH2O2]+	KGMSWPSAVZAMKR-ONCXSQPRSA-N	221118	C11889	CC(=C1CC[C@H]2C(=C1)CC[C@@H]3[C@@]2(CCC[C@@]3(C)C(=O)O)C)C	0.991748
CPD00299	299	299	5757	10.18_307.08	Epigallocatechin	Others	Flavans	authentic standard mzrt, MS/MS matching	HILIC ESI +	[M+H]+	XMOCLSLCDHWDHP-IUODEOHRSA-N	72277	C12136	C1[C@H]([C@H](OC2=CC(=CC(=C21)O)O)C3=CC(=C(C(=C3)O)O)O)O	0.51319
CPD01545	1545	1549	3348_2867	1.08_193.16_1.09_175.15	alpha-Lonone or beta-Damascone	Lipids and lipid-like molecules	Sesquiterpenoids	mz and MS/MS matching	HILIC ESI +	[M+H]+_[M+H-H2O]+	UZFLPKAIBPNNCA-BQYQJAHWSA-N	5282108	C12286	CC1=CCCC(C1/C=C/C(=O)C)(C)C	0.966618
CPD00610	610	611	3257	8.18_189.12	N.alpha.-Acetyl-lysine	Organic acids and derivatives	Amino acids, peptides, and analogues	mz and MS/MS matching	HILIC ESI +	[M+H]+	VEYYWZRYIYDQJM-ZETCQYMHSA-N	92907	C12989	CC(=O)NC(CCCCN)C(=O)O	0.0675875
CPD00412	412	412	7807	0.92_488.39	Glycerol tricaprylate	Lipids and lipid-like molecules	Triradylcglycerols	mz and MS/MS matching	HILIC ESI +	[M+NH4]+	VLPFTAMPNXLGLX-UHFFFAOYSA-N	10850	C13044	CCCCCCCC(=O)OCC(COC(=O)CCCCCCC)OC(=O)CCCCCCC	0.794421
CPD01397	1397	1401	5345	1.01_284.29	Stearamide isomer A	Organic acids and derivatives	Carboximidic acids	mz and MS/MS matching	HILIC ESI +	[M+H]+	LYRFLYHAGKPMFH-UHFFFAOYSA-N	31292	C13846	CCCCCCCCCCCCCCCCCC(=O)N	0.433743
CPD01398	1398	1402	5344	1.69_284.29	Stearamide isomer B	Organic acids and derivatives	Carboximidic acids	mz and MS/MS matching	HILIC ESI +	[M+H]+	LYRFLYHAGKPMFH-UHFFFAOYSA-N	31292	C13846	CCCCCCCCCCCCCCCCCC(=O)N	0.288969
CPD00030	30	30	6630	6.51_361.27	2-Arachidonoylglycerol	Lipids and lipid-like molecules	Steroid esters	mz and MS/MS matching	HILIC ESI +	[M+H]+	RCRCTBLIHCHWDZ-DOFZRALJSA-N	5282280	C13856	CCCCCC=CCC=CCC=CCC=CCCCC(=O)OC(CO)CO	0.53082
CPD00255	255	255	5045_4841	6.89_633.49_6.89_617.52	DAG 34:1;	Lipids and lipid-like molecules	Diradylglycerols	mzrt matching	CSH ESI +	[M+K]+_[M+Na]+	YEJYLHKQOBOSCP-OZKTZCCCSA-N	5282283	C13861	CCCCCCCCCCCCCCCC(=O)OC[C@H](CO)OC(=O)CCCCCCC/C=C\CCCCCCCC	0.0080861
CPD00915	915	916	12175	5.69_716.52	PE 34:1; PE 16:0_18:1;	Lipids and lipid-like molecules	Glycerophosphoethanolamines	mzrt, in silico MS/MS matching	CSH ESI -	[M-H]-	FHQVHHIBKUMWTI-OTMQOFQLSA-N	5283496	C13877	CCCCCCCCCCCCCCCC(=O)OC[C@H](COP(=O)(O)OCCN)OC(=O)CCCCCCC/C=C\CCCCCCCC	0.0404382
CPD01123	1123	1126	12953	4.58_747.52	PG 34:1; PG 16:0_18:1; A	Lipids and lipid-like molecules	Glycerophosphoglycerols	mz and in silico MS/MS matching	CSH ESI -	[M-H]-	PAZGBAOHGQRCBP-ZCXUNETKSA-N	5282293	C13883	CCCCCCCCCCCCCCCC(=O)OCC(COP(=O)(O)OCC(CO)O)OC(=O)CCCCCCC/C=C\CCCCCCCC	0.108807
CPD00665	665	666	11197	4.95_673.48	PA 34:1; PA 16:0_18:1;	Lipids and lipid-like molecules	Glycerophosphates	mz and in silico MS/MS matching	CSH ESI -	[M-H]-	OPVZUEPSMJNLOM-ZCXUNETKSA-N	5282296	C13889	CCCCCCCCCCCCCCCC(=O)OCC(COP(=O)(O)O)OC(=O)CCCCCCC/C=C\CCCCCCCC	0.00123596
CPD00185	185	185	9232_8830	4.98_568.50_4.97_544.45	Ceramide d32:1;	Lipids and lipid-like molecules	Ceramides	mzrt matching	CSH ESI -	[M+Hac-H]-_[M+Cl]-	ZKRPGPZHULJLKJ-JHRQRACZSA-N	5282310	C13916	CCCCCCCCCCCCC/C=C/[C@H]([C@H](CO)NC(=O)CCCCCCCCCCCCC)O	0.0111777
CPD01405	1405	1409	2412	8.20_138.97	Sulfoacetic acid	Organic acids and derivatives	Organosulfonic acids and derivatives	mz and MS/MS matching	HILIC ESI -	[M-H]-	AGGIJOLULBJGTQ-UHFFFAOYSA-N	31257	C14179	C(C(=O)O)S(=O)(=O)O	0.93241
CPD00178	178	178	5656_5595	10.84_673.60_10.84_668.64	CE 18:1;	Lipids and lipid-like molecules	Steroid esters	mzrt, in silico MS/MS matching	CSH ESI +	[M+Na]+_[M+NH4]+	RJECHNNFRHZQKU-RMUVNZEASA-N	5283632	C14641	CCCCCCCC/C=C\CCCCCCCC(=O)O[C@H]1CC[C@@]2([C@H]3CC[C@]4([C@H]([C@@H]3CC=C2C1)CC[C@@H]4[C@H](C)CCCC(C)C)C)C	0.00790562
CPD00017	17	17	5546	1.05_295.23	13-Keto-9Z,11E-octadecadienoic acid	Lipids and lipid-like molecules	Lineolic acids and derivatives	mz and MS/MS matching	HILIC ESI +	[M+H]+	JHXAZBBVQSRKJR-BSZOFBHHSA-N	6446027	C14765	CCCCCC(=O)/C=C/C=C\CCCCCCCC(=O)O	0.156613
CPD00098	98	98	5547	1.30_295.23	9-Oxo-10E,12Z-octadecadienoic acid	Lipids and lipid-like molecules	Lineolic acids and derivatives	mz and MS/MS matching	HILIC ESI +	[M+H]+	LUZSWWYKKLTDHU-ZJHFMPGASA-N	9839084	C14766	CCCCC/C=C\C=C\C(=O)CCCCCCCC(=O)O	0.900396
CPD00179	179	179	5628_5541	10.38_671.58_10.38_666.63	CE 18:2;	Lipids and lipid-like molecules	Steroid esters	mzrt, in silico MS/MS matching	CSH ESI +	[M+Na]+_[M+NH4]+	NAACPBBQTFFYQB-LJAITQKLSA-N	5287939	C15441	CCCCC/C=C\C/C=C\CCCCCCCC(=O)O[C@H]1CC[C@@]2([C@H]3CC[C@]4([C@H]([C@@H]3CC=C2C1)CC[C@@H]4[C@H](C)CCCC(C)C)C)C	0.814914
CPD00160	160	160	3053	8.71_149.07	Benzylacetate	Benzenoids	Benzyloxycarbonyls	authentic standard mzrt, MS/MS matching	HILIC ESI -	[M-H]-	QUKGYYKBILRGFE-UHFFFAOYSA-N	8785	C15513	CC(=O)OCC1=CC=CC=C1	0.623418
CPD01292	1292	1296	1421	2.38_119.04	Purine	Organoheterocyclic compounds	Purines and purine derivatives	authentic standard mzrt matching	HILIC ESI -	[M-H]-	KDCGOANMDULRCW-UHFFFAOYSA-N	1044	C15587	C1=C2C(=NC=N1)N=CN2	0.289628
CPD01508	1508	1512	7866	1.38_227.13	trans-Traumatic acid	Lipids and lipid-like molecules	Fatty acids and conjugates	mz and MS/MS matching	HILIC ESI -	[M-H]-	MAZWDMBCPDUFDJ-VQHVLOKHSA-N	5283028	C16308	C(CCCCC(=O)O)CCC/C=C/C(=O)O	0.540795
CPD00669	669	670	5645	1.01_300.29	Palmitoyl ethanolamide	Organic acids and derivatives	Carboximidic acids	mz and MS/MS matching	HILIC ESI +	[M+H]+	HXYVTAGFYLMHSO-UHFFFAOYSA-N	4671	C16512	CCCCCCCCCCCCCCCC(=O)NCCO	0.320202
CPD00345	345	345	3931	2.03_329.25	FA 22:5;	Lipids and lipid-like molecules	Fatty acids and conjugates	mz and in silico MS/MS matching	CSH ESI -	[M-H]-	YUFFSWGQGVEMMI-JLNKQSITSA-N	5497182	C16513	CC/C=C\C/C=C\C/C=C\C/C=C\C/C=C\CCCCCC(=O)O	0.0173287
CPD00334	334	334	3491	2.38_305.25	FA 20:3; (eicosatrienoic acid)	Lipids and lipid-like molecules	Fatty acids and conjugates	mzrt, in silico MS/MS matching	CSH ESI -	[M-H]-	AHANXAKGNAKFSK-PDBXOOCHSA-N	5312529	C16522	CC/C=C\C/C=C\C/C=C\CCCCCCCCCC(=O)O	0.0383756
CPD00333	333	333	3509	2.81_307.26	FA 20:2;	Lipids and lipid-like molecules	Fatty acids and conjugates	mz and in silico MS/MS matching	CSH ESI -	[M-H]-	XSXIVVZCUAHUJO-HZJYTTRNSA-N	6439848	C16525	CCCCC/C=C\C/C=C\CCCCCCCCCC(=O)O	0.1917
CPD00229	229	229	87783	847372	Cis-Gondoic acid	Lipids and lipid-like molecules	Fatty acids and conjugates		GC		BITHHVVYSMSWAG-KTKRTIGZSA-N	5282768	C16526	CCCCCCCC/C=C\CCCCCCCCCC(=O)O	0.354257
CPD00332	332	332	3543_4304	3.29_309.28_3.29_345.26	FA 20:1; (eicosenoic acid)	Lipids and lipid-like molecules	Fatty acids and conjugates	mzrt, in silico MS/MS matching	CSH ESI -	[M-H]-_[M+Cl]-	BITHHVVYSMSWAG-KTKRTIGZSA-N	5282768	C16526	CCCCCCCC/C=C\CCCCCCCCCC(=O)O	0.0189367
CPD00329	329	329	3196	3.48_297.28	FA 19:0;	Lipids and lipid-like molecules	Fatty acids and conjugates	mz and in silico MS/MS matching	CSH ESI -	[M-H]-	ISYWECDDZWTKFF-UHFFFAOYSA-N	12591	C16535	CCCCCCCCCCCCCCCCCCC(=O)O	0.085068
CPD00314	314	314	2041	1.79_241.22	FA 15:0;	Lipids and lipid-like molecules	Fatty acids and conjugates	mz and in silico MS/MS matching	CSH ESI -	[M-H]-	WQEPLUUGTLDZJY-UHFFFAOYSA-N	13849	C16537	CCCCCCCCCCCCCCC(=O)O	0.325896
CPD00315	315	315	2045	1.91_241.22	FA 15:0; (pentadecylic acid)	Lipids and lipid-like molecules	Fatty acids and conjugates	mzrt, in silico MS/MS matching	CSH ESI -	[M-H]-	WQEPLUUGTLDZJY-UHFFFAOYSA-N	13849	C16537	CCCCCCCCCCCCCCC(=O)O	0.468736
CPD00312	312	312	1440	1.06_213.19	FA 13:0;	Lipids and lipid-like molecules	Fatty acids and conjugates	mz and in silico MS/MS matching	CSH ESI -	[M-H]-	SZHOJFHSIKHZHA-UHFFFAOYSA-N	12530	C17076	CCCCCCCCCCCCC(=O)O	0.14619
CPD00310	310	310	602	0.78_185.15	FA 11:0;	Lipids and lipid-like molecules	Fatty acids and conjugates	mz and in silico MS/MS matching	CSH ESI -	[M-H]-	ZDPHROOEEOARMN-UHFFFAOYSA-N	8180	C17715	CCCCCCCCCCC(=O)O	0.0196346
CPD00043	43	43	2228	8.73_151.08	2-Methoxy-4-vinylphenol	Benzenoids	Methoxyphenols	authentic standard mzrt, MS/MS matching	HILIC ESI +	[M+H]+	YOMSJEATGXXYPX-UHFFFAOYSA-N	332	C17883	COC1=C(C=CC(=C1)C=C)O	0.144595
CPD00225	225	225	15517	1.14_465.31	Cholesterol 3-sulfate	Lipids and lipid-like molecules	Cholestane steroids	mz and MS/MS matching	HILIC ESI -	[M-H]-	BHYOQNUELFTYRT-DPAQBDIFSA-N	65076	C18043	C[C@H](CCCC(C)C)[C@H]1CC[C@@H]2[C@@]1(CC[C@H]3[C@H]2CC=C4[C@@]3(CC[C@@H](C4)OS(=O)(=O)O)C)C	0.0519166
CPD00226	226	226	7243	2.78_465.30	CholesterolSulfate	Lipids and lipid-like molecules	Cholestane steroids	mz and in silico MS/MS matching	CSH ESI -	[M-H]-	BHYOQNUELFTYRT-DPAQBDIFSA-N	65076	C18043	C[C@H](CCCC(C)C)[C@H]1CC[C@@H]2[C@@]1(CC[C@H]3[C@H]2CC=C4[C@@]3(CC[C@@H](C4)OS(=O)(=O)O)C)C	0.157022
CPD00427	427	427	10632	1.21_285.21	Hexadecanedioic acid	Lipids and lipid-like molecules	Fatty acids and conjugates	mz and MS/MS matching	HILIC ESI -	[M-H]-	QQHJDPROMQRDLA-UHFFFAOYSA-N	10459	C19615	C(CCCCCCCC(=O)O)CCCCCCC(=O)O	0.000930487
CPD01516	1516	1520	6605_6048	8.40_360.15_8.40_325.11	Turanose isomer B	Lipids and lipid-like molecules	Fatty acyl glycosides	Sugar class matching base on accurate mass and MS/MS	HILIC ESI +	[M+NH4]+_[M+H-H2O]+	RULSWEULPANCDV-PIXUTMIVSA-N	5460935	C19636	C([C@@H]1[C@H]([C@@H]([C@H]([C@H](O1)O[C@@H]([C@@H]([C@@H](CO)O)O)C(=O)CO)O)O)O)O	0.490995
CPD00653	653	654	20961	849710	Oleamide	Lipids and lipid-like molecules	Fatty amides		GC		FATBGEAMYMYZAF-KTKRTIGZSA-N	5283387	C19670	CCCCCCCC/C=C\CCCCCCCC(=O)N	0.319645
CPD00654	654	655	5298	1.01_282.28	Oleamide isomer	Lipids and lipid-like molecules	Fatty amides	mz and MS/MS matching	HILIC ESI +	[M+H]+	FATBGEAMYMYZAF-KTKRTIGZSA-N	5283387	C19670	CCCCCCCC/C=C\CCCCCCCC(=O)N	0.411869
CPD01220	1220	1224	993	7.16_115.09	Prolinamide isomer A	Organic acids and derivatives	Amino acids, peptides, and analogues	mz and MS/MS matching	HILIC ESI +	[M+H]+	VLJNHYLEOZPXFW-BYPYZUCNSA-N	111306	C19781	C1CC(NC1)C(=O)N	0.382755
CPD01221	1221	1225	992	9.59_115.09	Prolinamide isomer B	Organic acids and derivatives	Amino acids, peptides, and analogues	mz and MS/MS matching	HILIC ESI +	[M+H]+	VLJNHYLEOZPXFW-BYPYZUCNSA-N	111306	C19781	C1CC(NC2)C(=O)N	0.135777
CPD00619	619	620	3624_1683	9.92_204.09_9.93_138.06	N-Acetyl-glucosamine	Organic oxygen compounds	Carbohydrates and carbohydrate conjugates	mz and MS/MS matching	HILIC ESI +	[M+H-H2O]+_[M+H-CH8O4]+	OVRNDRQMDRJTHS-PVFLNQBWSA-N	82313	C20328	CC(=O)N[C@@H]1[C@H]([C@@H]([C@H](O[C@@H]1O)CO)O)O	0.315586
CPD00506	506	506	4543	5.27_246.17	Isovaleryl-carnitine	Lipids and lipid-like molecules	Fatty acid esters	mz and MS/MS matching	HILIC ESI +	[M+H]+	IGQBPDJNUXPEMT-SNVBAGLBSA-N	169235	C20826	CC(C)CC(=O)O[C@H](CC(=O)[O-])C[N+](C)(C)C	0.997192
CPD00060	60	60	2418	2.61_158.08	3-Methylcrotonylglycine	Organic acids and derivatives	Amino acids, peptides, and analogues	mz and MS/MS matching	HILIC ESI +	[M+H]+	PFWQSHXPNKRLIV-UHFFFAOYSA-N	169485	C20828	CC(=CC(=O)NCC(=O)O)C	0.181639
CPD00130	130	130	7359	8.79_217.08	Ala-Glu	Organic acids and derivatives	Amino acids, peptides, and analogues	mz and MS/MS matching	HILIC ESI -	[M-H]-	VYZAGTDAHUIRQA-WHFBIAKZSA-N	128841	C20958	C[C@@H](C(=O)N[C@@H](CCC(=O)O)C(=O)O)N	0.437407
CPD01302	1302	1306	384948	553071	Ribose	Organic oxygen compounds	Carbohydrates and carbohydrate conjugates		GC		SRBFZHDQGSBBOR-SOOFDHNKSA-N	10975657	C21057	C1[C@H]([C@H]([C@H](C(O1)O)O)O)O	0.0816909
CPD00038	38	38	958	2.70_103.04	2-Hydroxyisobutyric acid	Organic acids and derivatives	Alpha hydroxy acids and derivatives	mz and MS/MS matching	HILIC ESI -	[M-H]-	BWLBGMIXKSTLSX-UHFFFAOYSA-N	11671	C21297	CC(C)(C(=O)O)O	0.000225338
CPD00948	948	950	13431	5.74_766.54	PE 38:4; PE 18:0_20:4;	Lipids and lipid-like molecules	Glycerophosphoethanolamines	mzrt, in silico MS/MS matching	CSH ESI -	[M-H]-	ANRKEHNWXKCXDB-BHFWLYLHSA-N	5289133	C21480	CCCCCCCCCCCCCCCCCC(=O)OC[C@H](COP(=O)(O)OCCN)OC(=O)CCC/C=C\C/C=C\C/C=C\C/C=C\CCCCC	0.618358
CPD00505	505	505	1679	489385	Isothreonic acid	Organic oxygen compounds	Carbohydrates and carbohydrate conjugates		GC		JPIJQSOTBSSVTP-GBXIJSLDSA-N	151152	C21649	C([C@H]([C@@H](C(=O)O)O)O)O	0.222667
CPD00355	355	355	5603	5.88_395.39	FA 26:0; (cerotic acid)	Lipids and lipid-like molecules	Fatty acids and conjugates	mzrt, in silico MS/MS matching	CSH ESI -	[M-H]-	XMHIUKTWLZUKEX-UHFFFAOYSA-N	10469	C21931	CCCCCCCCCCCCCCCCCCCCCCCCCC(=O)O	0.882698
CPD00357	357	357	6282	6.65_423.42	FA 28:0; (montanic acid)	Lipids and lipid-like molecules	Fatty acids and conjugates	mzrt, in silico MS/MS matching	CSH ESI -	[M-H]-	UTOPWMOLSKOLTQ-UHFFFAOYSA-N	10470	C21933	CCCCCCCCCCCCCCCCCCCCCCCCCCCC(=O)O	0.37912
CPD01543	1543	1547	4808	7.00_260.05	alpha-Galactosamine-1-phosphate	Organic oxygen compounds	Carbohydrates and carbohydrate conjugates	authentic standard mzrt matching	HILIC ESI +	[M+H]+	YMJBYRVFGYXULK-VFUOTHLCSA-N	493587	C22029	C([C@@H]1[C@@H]([C@@H]([C@H]([C@H](O1)OP(=O)(O)O)N)O)O)O	0.0732666
CPD00652	652	653	997	755409	Octadecanol	Lipids and lipid-like molecules	Fatty alcohols		GC		GLDOVTGHNKAZLK-UHFFFAOYSA-N	8221	D01924	CCCCCCCCCCCCCCCCCCO	0.856637
CPD00022	22	22	648	959214	1-Monostearin	Lipids and lipid-like molecules	Monoradylglycerols		GC		VBICKXHEKHSIBG-UHFFFAOYSA-N	24699	D01947	CCCCCCCCCCCCCCCCCC(=O)OCC(CO)O	0.438124
CPD00290	290	290	3675	1.80_206.14	Dexpanthenol	Lipids and lipid-like molecules	Fatty amides	mz and MS/MS matching	HILIC ESI +	[M+H]+	SNPLKNRPJHDVJA-UHFFFAOYSA-N	4678	D03726	CC(C)(CO)C(C(=O)NCCCO)O	0.38769
CPD01512	1512	1516	5615_5207	0.98_299.11_0.99_277.13	Triethyl citrate	Organic acids and derivatives	Tricarboxylic acids and derivatives	mz and MS/MS matching	HILIC ESI +	[M+Na]+_[M+H]+	DOOTYTYQINUNNV-UHFFFAOYSA-N	6506	D06228	CCOC(=O)CC(CC(=O)OCC)(C(=O)OCC)O	0.940216
CPD00415	415	415	8912_8141_7991_5256_5550	8.55_772.32_8.56_537.20_8.56_515.21_8.56_280.09_8.56_296.07	Glycerophosphocholine isomer A	Lipids and lipid-like molecules	Glycerophosphocholines	mz and MS/MS matching	HILIC ESI +	[3M+H]+_[M+Na]+_[2M+H]+_[M+Na]+_[M+K]+	SUHOQUVVVLNYQR-MRVPVSSYSA-N	657272	D07349	C[N+](C)(C)CCOP(=O)([O-])OC[C@@H](CO)O	0.000335913
CPD00416	416	416	4752	8.36_258.11	Glycerophosphocholine isomer B	Lipids and lipid-like molecules	Glycerophosphocholines	mz and MS/MS matching	HILIC ESI +	[M+H]+	SUHOQUVVVLNYQR-MRVPVSSYSA-N	657272	D07349	C[N+](C)(C)CCOP(=O)([O-])OC[C@@H](CO)O	0.025264
CPD00509	509	509	12957	8.78_343.13	Lactitol	Lipids and lipid-like molecules	Fatty acyl glycosides	authentic standard mzrt matching	HILIC ESI -	[M-H]-	VQHSOMBJVWLPSR-JVCRWLNRSA-N	157355	D08266	C([C@@H]1[C@@H]([C@@H]([C@H]([C@@H](O1)O[C@H]([C@@H](CO)O)[C@@H]([C@H](CO)O)O)O)O)O)O	0.00682044
CPD00001	1	1	5145	8.36_274.09	(-)-N-Acetylneuraminic acid	Organic oxygen compounds	Carbohydrates and carbohydrate conjugates	mz and MS/MS matching	HILIC ESI +	[M+H-2H2O]+	KBGAYAKRZNYFFG-BOHATCBPSA-N	14017587	D11016	CC(=O)N[C@H]([C@H](CC(=O)C(=O)O)O)[C@H]([C@@H]([C@@H](CO)O)O)O	0.89104
CPD00002	2	2	4868	7.13_262.17	(2R)-3-Hydroxyisovaleroylcarnitine	Lipids and lipid-like molecules	Fatty acid esters	mz and MS/MS matching	HILIC ESI +	[M+H]+	IGLHHSKNBDXCEY-SECBINFHSA-N	131668011		CC(C)(CC(=O)O[C@H](CC(=O)[O-])C[N+](C)(C)C)O	0.559516
CPD00004	4	4	4882	8.51_181.03	(N-(-2-Acetamido))-2-aminoethanesulfonic acid	Organic acids and derivatives	Organosulfonic acids and derivatives	mz and MS/MS matching	HILIC ESI -	[M-H]-	DBXNUXBLKRLWFA-UHFFFAOYSA-N	6993708		C(CS(=O)(=O)[O-])[NH2+]CC(=O)N	0.00108912
CPD00007	7	7	8795	1.28_243.16	1,11-Undecanedicarboxylic acid	Organic acids and derivatives	Fatty acids and conjugates	mz and MS/MS matching	HILIC ESI -	[M-H]-	DXNCZXXFRKPEPY-UHFFFAOYSA-N	10458		C(CCCCCC(=O)O)CCCCCC(=O)O	0.00343025
CPD00009	9	9	16557	651472	1,2-anhydro-myo-inositol	Organoheterocyclic compounds			GC		ZHMWOVGZCINIHW-FTYOSCRSSA-N	119054		[C@@H]1([C@@H]([C@H]([C@H]2[C@@H]([C@@H]1O)O2)O)O)O	0.553568
CPD00011	11	11	209	1.00_81.07	1,5-Hexadien-3-ol	Organic oxygen compounds	Alcohols and polyols	mz and MS/MS matching	HILIC ESI +	[M+H-H2O]+	SZYLTIUVWARXOO-UHFFFAOYSA-N	79122		C=CCC(C=C)O	0.162602
CPD00013	13	13	1501	1.00_133.10	10-Hydroxy-2-decenoic acid	Organic acids and derivatives	Medium-chain hydroxy acids and derivatives	mz and MS/MS matching	HILIC ESI +	[M+H-3H2O]+	QHBZHVUGQROELI-SOFGYWHQSA-N	5312738		C(CCC/C=C/C(=O)O)CCCO	0.878668
CPD00015	15	15	11022	1.07_295.23	12(13)-Epoxy-9Z-octadecenoic acid	Lipids and lipid-like molecules	Fatty acids and conjugates	mz and MS/MS matching	HILIC ESI -	[M-H]-	CCPPLLJZDQAOHD-FLIBITNWSA-N	5356421		CCCCCC1C(O1)C/C=C\CCCCCCCC(=O)O	0.491997
CPD00018	18	18	2986_2573	1.34_180.17_1.34_163.15	1-Cycloheptyl-4-piperidinamine	Organoheterocyclic compounds	Aminopiperidines	mz and MS/MS matching	HILIC ESI +	[M+H-NH3]+_[M+H]+	RKFJCZXYGHNXBR-UHFFFAOYSA-N	4778241		C1CCCC(CC1)N2CCC(CC2)N	0.00205097
CPD00019	19	19	477	664807	1-Methylgalactose	Organic oxygen compounds	Carbohydrates and carbohydrate conjugates		GC		HOVAGTYPODGVJG-UHFFFAOYSA-N	2108		COC1C(C(C(C(O1)CO)O)O)O	0.882058
CPD00021	21	21	391871	900644	1-Monopalmitin	Lipids and lipid-like molecules	Monoradylglycerols		GC		QHZLMUACJMDIAE-UHFFFAOYSA-N	14900		CCCCCCCCCCCCCCCC(=O)OCC(CO)O	0.179247
CPD00023	23	23	2254	397526	2,5-dihydroxypyrazine	Organoheterocyclic compounds	Pyrazines		GC		USHRADXTTYICIJ-UHFFFAOYSA-N	23368901		C1=C(N=CC(=O)N1)O	0.157437
CPD00024	24	24	989	0.96_115.08	2,5-Hexanedione	Organic oxygen compounds	Carbonyl compounds	mz and MS/MS matching	HILIC ESI +	[M+H]+	OJVAMHKKJGICOG-UHFFFAOYSA-N	8035		CC(=O)CCC(=O)C	0.558503
CPD00025	25	25	3291	8.46_191.10	2,6-Diaminopimelic acid	Organic acids and derivatives	Amino acids, peptides, and analogues	mz and MS/MS matching	HILIC ESI +	[M+H]+	GMKMEZVLHJARHF-UHFFFAOYSA-N	865		C(CC(C(=O)O)N)CC(C(=O)O)N	0.121426
CPD00027	27	27	1189	7.51_123.06	2-Acetylpyrazine	Organic oxygen compounds	Carbonyl compounds	mz and MS/MS matching	HILIC ESI +	[M+H]+	DBZAKQWXICEWNW-UHFFFAOYSA-N	30914		CC(=O)C1=NC=CN=C1	0.804259
CPD00031	31	31	4274_3884	1.30_233.01_1.30_215.98	2-Benzothiazolesulfonic acid	Organoheterocyclic compounds		mz and MS/MS matching	HILIC ESI +	[M+NH4]+_[M+H]+	ZCXGMSGCBDSEOY-UHFFFAOYSA-N	30647		C1=CC=C2C(=C1)N=C(S2)S(=O)(=O)O	2.44312e-05
CPD00033	33	33	21714	521785	2-Deoxypentitol	Organic oxygen compounds	Alcohols and polyols		GC		ZDAWZDFBPUUDAY-UHFFFAOYSA-N	249377		C(CO)C(C(CO)O)O	0.14317
CPD00040	40	40	25922	309587	2-Hydroxyvaleric acid	Lipids and lipid-like molecules	Fatty acids and conjugates		GC		JRHWHSJDIILJAT-UHFFFAOYSA-N	98009		CCCC(C(=O)O)O	0.483914
CPD00041	41	41	3370	1.54_157.05	2-Isopropylmalic acid	Lipids and lipid-like molecules	Fatty acids and conjugates	mz and MS/MS matching	HILIC ESI -	[M-H-H2O]-	BITYXLXUCSKTJS-UHFFFAOYSA-N	77		CC(C)C(CC(=O)O)(C(=O)O)O	0.0965531
CPD00042	42	42	3279	456913	2-Ketoglucose dimethylacetal	Organic oxygen compounds	Carbohydrates and carbohydrate conjugates		GC		DCNMIDLYWOTSGK-HSUXUTPPSA-N	159630		C([C@H]([C@H]([C@@H](C(=O)C=O)O)O)O)O	0.000293138
CPD00044	44	44	84531	941794	2-Monoolein	Lipids and lipid-like molecules	Monoradylglycerols		GC		UPWGQKDVAURUGE-KTKRTIGZSA-N	5319879		CCCCCCCC/C=C\CCCCCCCC(=O)OC(CO)CO	0.484392
CPD00045	45	45	5592	5.62_298.11	2'-O-Methylguanosine	Nucleosides, nucleotides, and analogues		authentic standard mzrt matching	HILIC ESI +	[M+H]+	OVYNGSFVYRPRCG-KQYNXXCUSA-N	135406950		CO[C@@H]1[C@@H]([C@H](O[C@H]1N2C=NC3=C2N=C(NC3=O)N)CO)O	0.884208
CPD00048	48	48	5646_5299	4.51_300.29_4.51_282.28	2S-Amino-4E-octadecene-1,3S-diol	Organic nitrogen compounds	Amines	mz and MS/MS matching	HILIC ESI +	[M+H]+_[M+H-H2O]+	WWUZIQQURGPMPG-DNWQSSKHSA-N	11130338		CCCCCCCCCCCCC/C=C/[C@@H]([C@H](CO)N)O	0.219904
CPD00052	52	52	1019	3.16_116.11	3-Dehydrocarnitine	Organic acids and derivatives	Short-chain keto acids and derivatives	mz and MS/MS matching	HILIC ESI +	[M+H-CO2]+	YNOWULSFLVIUDH-UHFFFAOYSA-N	6991982		C[N+](C)(C)CC(=O)CC(=O)[O-]	0.657671
CPD00053	53	53	10796_9242	1.10_289.12_1.10_253.15	3-Furancarboxylic acid, tetrahydro-4-methylene-2-octyl-5-oxo-, (2R,3S)-rel-	Organoheterocyclic compounds	Gamma butyrolactones	mz and MS/MS matching	HILIC ESI -	[2M-H]-_[M-H]-	VCWLZDVWHQVAJU-NWDGAFQWSA-N	6482234		CCCCCCCC[C@H]1[C@@H](C(=C)C(=O)O1)C(=O)O	0.0174362
CPD00054	54	54	4568	7.51_248.15	3-Hydroxybutyrylcarnitine	Lipids and lipid-like molecules	Fatty acid esters	mz and MS/MS matching	HILIC ESI +	[M+H]+	UEFRDQSMQXDWTO-YGPZHTELSA-N	90659885		CC(CC(=O)O[C@H](CC(=O)[O-])C[N+](C)(C)C)O	0.000883457
CPD00055	55	55	7231	1.19_215.17	3-Hydroxydodecanoic acid	Organic acids and derivatives	Medium-chain hydroxy acids and derivatives	mz and MS/MS matching	HILIC ESI -	[M-H]-	MUCMKTPAZLSKTL-UHFFFAOYSA-N	94216		CCCCCCCCCC(CC(=O)O)O	0.00215438
CPD00057	57	57	1373	2.03_117.06	3-Hydroxyvaleric acid	Lipids and lipid-like molecules	Fatty acids and conjugates	authentic standard mzrt, MS/MS matching	HILIC ESI -	[M-H]-	REKYPYSUBKSCAT-UHFFFAOYSA-N	107802		CCC(CC(=O)O)O	0.0790263
CPD00059	59	59	3486	1.90_159.07	3-Methyladipic acid	Lipids and lipid-like molecules	Fatty acids and conjugates	authentic standard mzrt, MS/MS matching	HILIC ESI -	[M-H]-	SYEOWUNSTUDKGM-UHFFFAOYSA-N	12292		CC(CCC(=O)O)CC(=O)O	0.084531
CPD00061	61	61	4746	7.03_258.11	3-Methylcytidine	Nucleosides, nucleotides, and analogues		authentic standard mzrt, MS/MS matching	HILIC ESI +	[M+H]+	RDPUKVRQKWBSPK-ZOQUXTDFSA-N	14237477		CN1C(=N)C=CN(C1=O)[C@H]2[C@@H]([C@@H]([C@H](O2)CO)O)O	0.00481833
CPD00063	63	63	5593	5.72_298.11	3'-O-Methylguanosine	Nucleosides, nucleotides, and analogues		authentic standard mzrt matching	HILIC ESI +	[M+H]+	UYARPHAXAJAZLU-KQYNXXCUSA-N	135742509		CO[C@@H]1[C@H](O[C@H]([C@@H]1O)N2C=NC3=C2N=C(NC3=O)N)CO	0.254715
CPD00065	65	65	6675	8.71_365.11	3alpha-Galactobiose	Organic oxygen compounds	Carbohydrates and carbohydrate conjugates	Sugar class matching base on accurate mass and MS/MS	HILIC ESI +	[M+Na]+	QIGJYVCQYDKYDW-SDOYDPJRSA-N	16219440		C([C@@H]1[C@@H]([C@@H]([C@H]([C@H](O1)O[C@H]2[C@H]([C@H](OC([C@@H]2O)O)CO)O)O)O)O)O	0.690713
CPD00066	66	66	8636	8.35_657.24	3'-alpha-Sialyl-N-acetyllactosamine	Organic oxygen compounds	Carbohydrates and carbohydrate conjugates	mz and MS/MS matching	HILIC ESI +	[M+H-H2O]+	RGZDLTASXRMKKF-RXEVBYPSSA-N	102247004		CC(=O)N[C@@H]1[C@H](C[C@@](O[C@H]1[C@@H]([C@@H](CO)O)O)(C(=O)O)O[C@H]2[C@H]([C@H](O[C@H]([C@@H]2O)O[C@H]([C@@H](CO)O)[C@@H]([C@H](C=O)NC(=O)C)O)CO)O)O	0.850285
CPD00067	67	67	11081	1.32_297.16	4-(Decan-4-Yl)Benzenesulfonic Acid	Benzenoids	Benzenesulfonic acids and derivatives	mz and MS/MS matching	HILIC ESI -	[M-H]-	NANHIUZYPFDGJS-UHFFFAOYSA-N	14921167		CCCCCCC(CCC)C1=CC=C(C=C1)S(=O)(=O)O	0.364514
CPD00071	71	71	2344	1.17_155.11	4-Hydroperoxy-2-nonenal	Organic oxygen compounds	Carbonyl compounds	mz and MS/MS matching	HILIC ESI +	[M+H-H2O]+	TVNYLRYVAZWBEH-FNORWQNLSA-N	6435432		CCCCCC(/C=C/C=O)OO	0.337415
CPD00075	75	75	497	0.99_97.06	4-Hydroxyhexenal	Organic oxygen compounds	Carbonyl compounds	mz and MS/MS matching	HILIC ESI +	[M+H-H2O]+	JYTUBIHWMKQZRB-ONEGZZNKSA-N	5283314		CCC(/C=C/C=O)O	0.0556416
CPD00077	77	77	1527	1.02_135.08	4-Hydroxynonenal alkyne	Lipids and lipid-like molecules	Fatty alcohols	mz and MS/MS matching	HILIC ESI +	[M+H-H2O]+	RXECVCDYORIBBT-FNORWQNLSA-N	71684698		C#CCCCC(/C=C/C=O)O	0.299735
CPD00082	82	82	4430	3.48_173.05	4-Ketopimelic acid isomer A	Organic acids and derivatives	Medium-chain keto acids and derivatives	mz and MS/MS matching	HILIC ESI -	[M-H]-	UDDSEESQRGPVIL-UHFFFAOYSA-N	95084		C(CC(=O)O)C(=O)CCC(=O)O	0.920636
CPD00084	84	84	5479	0.98_291.23	5.beta.-Dihydrotestosterone	Lipids and lipid-like molecules	Steroidal glycosides	mz and MS/MS matching	HILIC ESI +	[M+H]+	NVKAWKQGWWIWPM-UHFFFAOYSA-N	15		CC12CCC(=O)CC1CCC3C2CCC4(C3CCC4O)C	0.295791
CPD00087	87	87	4879	1.31_181.02	5-Hydroxyisophthalic acid	Benzenoids	Benzoic acids and derivatives	mz and MS/MS matching	HILIC ESI -	[M-H]-	QNVNLUSHGRBCLO-UHFFFAOYSA-N	69257		C1=C(C=C(C=C1C(=O)O)O)C(=O)O	0.404357
CPD00088	88	88	3307	1.08_192.10	5-Methoxytryptophol	Organoheterocyclic compounds	Indoles	authentic standard mzrt matching	HILIC ESI +	[M+H]+	QLWKTGDEPLRFAT-UHFFFAOYSA-N	12835		COC1=CC2=C(C=C1)NC=C2CCO	0.648508
CPD00093	93	93	5185	0.99_275.24	5beta-Androstane-3alpha,17beta-diol	Lipids and lipid-like molecules	Androstane steroids	mz and MS/MS matching	HILIC ESI +	[M+H-H2O]+	CBMYJHIOYJEBSB-GCXXXECGSA-N	134494		C[C@]12CC[C@H](C[C@H]1CC[C@@H]3[C@@H]2CC[C@]4([C@H]3CC[C@@H]4O)C)O	0.155946
CPD00096	96	96	5583	1.12_297.24	9(10)-Epoxy-12Z-octadecenoic acid	Lipids and lipid-like molecules	Fatty acids and conjugates	mz and MS/MS matching	HILIC ESI +	[M+H]+	FBUKMFOXMZRGRB-XKJZPFPASA-N	12097313		CCCCC/C=C\C[C@@H]1[C@@H](O1)CCCCCCCC(=O)O	0.127123
CPD00097	97	97	10947	1.05_293.22	9-Hydroperoxy-10E,12Z-octadecadienoic acid	Lipids and lipid-like molecules	Lineolic acids and derivatives	mz and MS/MS matching	HILIC ESI -	[M-H-H2O]-	JGUNZIWGNMQSBM-ZJHFMPGASA-N	6439847		CCCCC/C=C\C=C\C(CCCCCCCC(=O)O)OO	0.688641
CPD00100	100	100	1339	0.60_316.25	ACar 10:0;	Lipids and lipid-like molecules	Fatty acid esters	mzrt, in silico MS/MS matching	CSH ESI +	[M+H]+	LZOSYCMHQXPBFU-UHFFFAOYSA-N	10245190		CCCCCCCCCC(=O)OC(CC(=O)[O-])C[N+](C)(C)C	0.15793
CPD00101	101	101	1589	0.70_344.28	ACar 12:0;	Lipids and lipid-like molecules	Fatty acid esters	mzrt, in silico MS/MS matching	CSH ESI +	[M+H]+	FUJLYHJROOYKRA-QGZVFWFLSA-N	168381		CCCCCCCCCCCC(=O)O[C@H](CC(=O)[O-])C[N+](C)(C)C	0.0168387
CPD00102	102	102	2027	1.00_372.32	ACar 14:0;	Lipids and lipid-like molecules	Fatty acid esters	mzrt, in silico MS/MS matching	CSH ESI +	[M]+	PSHXNVGSVNEJBD-UHFFFAOYSA-O	3413344		CCCCCCCCCCCCCC(=O)OC(CC(=O)O)C[N+](C)(C)C	0.00439418
CPD00103	103	103	1981	0.76_370.30	ACar 14:1;	Lipids and lipid-like molecules	Fatty acid esters	mzrt, in silico MS/MS matching	CSH ESI +	[M+H]+	ABVVZYXTZLEOHP-CMDGGOBGSA-O	138116408		CCCC/C=C/CCCCCCCC(=O)OC(CC(=O)O)C[N+](C)(C)C	0.0159111
CPD00104	104	104	2098	0.73_382.30	ACar 15:2;	Lipids and lipid-like molecules	Fatty acid esters	mzrt, in silico MS/MS matching	CSH ESI +	[M]+	SCSVGHFHIYGVCB-AVQMFFATSA-O	138259172		CC/C=C/C/C=C/CCCCCCCC(=O)OC(CC(=O)O)C[N+](C)(C)C	0.00723957
CPD00105	105	105	2326	1.522_400.34662	ACar 16:0;	Lipids and lipid-like molecules	Fatty acid esters	mz, in silico MS/MS matching	CSH ESI +	[M]+	XOMRRQXKHMYMOC-UHFFFAOYNA-O			CCCCCCCCCCCCCCCC(=O)OC(CC(O)=O)C[N+](C)(C)C	0.01145
CPD00106	106	106	2304	1.125_398.33182	ACar 16:1;	Lipids and lipid-like molecules	Fatty acid esters	mz, in silico MS/MS matching	CSH ESI +	[M]+	NRCCZFJHTDUMBS-SEYXRHQNNA-O			CCCCCCCC\C=C/CCCCCC(=O)OC(CC(O)=O)C[N+](C)(C)C	0.0061675
CPD00107	107	107	2483	1.87_414.36	ACar 17:0;	Lipids and lipid-like molecules	Fatty acid esters	mzrt, in silico MS/MS matching	CSH ESI +	[M]+	DWSFAVOTORHAAL-UHFFFAOYSA-O	53477804		CCCCCCCCCCCCCCCCC(=O)OC(CC(=O)O)C[N+](C)(C)C	0.00989576
CPD00108	108	108	2635	2.27_428.38	ACar 18:0;	Lipids and lipid-like molecules	Fatty acid esters	mzrt, in silico MS/MS matching	CSH ESI +	[M]+	FNPHNLNTJNMAEE-UHFFFAOYSA-O	5282		CCCCCCCCCCCCCCCCCC(=O)OC(CC(=O)O)C[N+](C)(C)C	0.107672
CPD00109	109	109	2617	1.67_426.36264	ACar 18:1;	Lipids and lipid-like molecules	Fatty acid esters	mz, in silico MS/MS matching	CSH ESI +	[M]+	HOAMADDCQBUDDY-KHPPLWFENA-O			CCCCCC\C=C/CCCCCCCCCC(=O)OC(CC(O)=O)C[N+](C)(C)C	0.00710228
CPD00110	110	110	2594	1.27_424.35	ACar 18:2;	Lipids and lipid-like molecules	Fatty acid esters	mzrt, in silico MS/MS matching	CSH ESI +	[M+H]+	MJLXQSQYKZWZCB-DQFWFXSYSA-N	6450015		CCCCC/C=C\C/C=C\CCCCCCCC(=O)O[C@H](CC(=O)[O-])C[N+](C)(C)C	0.0304206
CPD00111	111	111	3084	3.07_456.41	ACar 20:0;	Lipids and lipid-like molecules	Fatty acid esters	mzrt, in silico MS/MS matching	CSH ESI +	[M]+	SVJLJQBGUITFLI-UHFFFAOYSA-O	5236785		CCCCCCCCCCCCCCCCCCCC(=O)OC(CC(=O)O)C[N+](C)(C)C	0.0452202
CPD00112	112	112	3072	2.41_454.40	ACar 20:1;	Lipids and lipid-like molecules	Fatty acid esters	mzrt, in silico MS/MS matching	CSH ESI +	[M]+	PVOQPLSKYNZHOT-OUKQBFOZSA-O	138240086		CCCCCCCC/C=C/CCCCCCCCCC(=O)OC(CC(=O)O)C[N+](C)(C)C	0.00273807
CPD00113	113	113	2992	1.24_448.35	ACar 20:4;	Lipids and lipid-like molecules	Fatty acid esters	mzrt, in silico MS/MS matching	CSH ESI +	[M]+	RBFQHRALHSUPIA-WFYBHXQRSA-O	56846189		CCCCC/C=C/C/C=C/C/C=C/C/C=C/CCCC(=O)OC(CC(=O)O)C[N+](C)(C)C	0.0276565
CPD00114	114	114	3311	1.71_476.38	ACar 22:4;	Lipids and lipid-like molecules	Fatty acid esters	mzrt, in silico MS/MS matching	CSH ESI +	[M]+	DZMCTWIUTJHPSM-CGRWFSSPSA-O	138149190		CC/C=C/C/C=C/C/C=C/C/C=C/CCCCCCCCC(=O)OC(CC(=O)O)C[N+](C)(C)C	0.00528676
CPD00115	115	115	3255	1.19_472.35	ACar 22:6;	Lipids and lipid-like molecules	Fatty acid esters	mzrt, in silico MS/MS matching	CSH ESI +	[M]+	WLLMYDQRCSWAST-BUHCESQUSA-O	53477843		CC/C=C/C/C=C/C/C=C/C/C=C/C/C=C/C/C=C/CCC(=O)OC(CC(=O)O)C[N+](C)(C)C	0.866321
CPD00121	121	121	16509	9.86_558.07	Adenosine 5'-diphosphoribose	Nucleosides, nucleotides, and analogues	Purine nucleotide sugars	mz and MS/MS matching	HILIC ESI -	[M-H]-	SRNWOUGRCWSEMX-TYASJMOZSA-N	33576		C1=NC(=C2C(=N1)N(C=N2)[C@H]3[C@@H]([C@@H]([C@H](O3)COP(=O)(O)OP(=O)(O)OC[C@@H]4[C@H]([C@H](C(O4)O)O)O)O)O)N	0.0500115
CPD00128	128	128	6585	8.87_203.07	Ala-Asp	Organic acids and derivatives	Hybrid peptides	mz and MS/MS matching	HILIC ESI -	[M-H]-	XAEWTDMGFGHWFK-IMJSIDKUSA-N	99719		C[C@@H](C(=O)N[C@@H](CC(=O)O)C(=O)O)N	0.876488
CPD00129	129	129	3940	8.99_218.11	Ala-Gln	Organic acids and derivatives	Amino acids, peptides, and analogues	mz and MS/MS matching	HILIC ESI +	[M+H]+	HJCMDXDYPOUFDY-WHFBIAKZSA-N	123935		C[C@@H](C(=O)N[C@@H](CCC(=O)N)C(=O)O)N	0.012504
CPD00131	131	131	3593	7.65_203.14	Ala-Ile	Organic acids and derivatives	Amino acids, peptides, and analogues	authentic standard mzrt matching	HILIC ESI +	[M+H]+	ZSOICJZJSRWNHX-ACZMJKKPSA-N	7408078		CC[C@H](C)[C@@H](C(=O)O)NC(=O)[C@H](C)N	0.059587
CPD00133	133	133	2895	8.99_177.09	Ala-Ser	Organic acids and derivatives	Amino acids, peptides, and analogues	mz and MS/MS matching	HILIC ESI +	[M+H]+	IPWKGIFRRBGCJO-IMJSIDKUSA-N	1549432		C[C@@H](C(=O)N[C@@H](CO)C(=O)[O-])[NH3+]	0.366485
CPD00134	134	134	5496	8.61_189.09	Ala-Thr	Organic acids and derivatives	Amino acids, peptides, and analogues	mz and MS/MS matching	HILIC ESI -	[M-H]-	BUQICHWNXBIBOG-LMVFSUKVSA-N	6427004		C[C@H]([C@@H](C(=O)O)NC(=O)[C@H](C)N)O	0.445082
CPD00136	136	136	5488	584472	Alloxanoic acid	Organoheterocyclic compounds	Imidazolidines		GC		BXTYRIKKNHXERN-UHFFFAOYSA-N	94146		C1(=O)C(NC(=O)N1)(C(=O)O)O	0.337929
CPD00139	139	139	5514	0.96_293.25	Androstane-3,17-diol	Lipids and lipid-like molecules	Androstane steroids	authentic standard mzrt matching	HILIC ESI +	[M+H]+	CBMYJHIOYJEBSB-UHFFFAOYSA-N	11301		CC12CCC(CC1CCC3C2CCC4(C3CCC4O)C)O	0.326839
CPD00143	143	143	4538	9.58_246.16	Arg-Ala	Organic acids and derivatives	Amino acids, peptides, and analogues	mz and MS/MS matching	HILIC ESI +	[M+H]+	WVRUNFYJIHNFKD-WDSKDSINSA-N	7020333		C[C@@H](C(=O)O)NC(=O)[C@H](CCCN=C(N)N)N	0.0268785
CPD00144	144	144	5451	9.83_290.15	Arg-Asp	Organic acids and derivatives	Amino acids, peptides, and analogues	mz and MS/MS matching	HILIC ESI +	[M+H]+	SIFXMYAHXJGAFC-WDSKDSINSA-N	7009612		C(C[C@@H](C(=O)N[C@@H](CC(=O)O)C(=O)O)N)CN=C(N)N	0.0180205
CPD00145	145	145	5715	9.78_304.16	Arg-Glu	Organic acids and derivatives	Amino acids, peptides, and analogues	mz and MS/MS matching	HILIC ESI +	[M+H]+	HFKJBCPRWWGPEY-NKWVEPMBSA-N	6995004		C(C[C@@H](C(=O)N[C@@H](CCC(=O)O)C(=O)O)N)CN=C(N)N	0.329192
CPD00149	149	149	5199	9.67_276.17	Arg-Thr	Organic acids and derivatives	Amino acids, peptides, and analogues	mz and MS/MS matching	HILIC ESI +	[M+H]+	XNSKSTRGQIPTSE-VQVTYTSYSA-N	25109623		C[C@H]([C@@H](C(=O)O)NC(=O)[C@H](CCCN=C(N)N)N)O	0.0960112
CPD00150	150	150	5153	9.08_274.19	Arg-Val	Organic acids and derivatives	Amino acids, peptides, and analogues	mz and MS/MS matching	HILIC ESI +	[M+H]+	DAQIJMOLTMGJLO-YUMQZZPRSA-N	6992654		CC(C)[C@@H](C(=O)O)NC(=O)[C@H](CCCN=C(N)N)N	0.584553
CPD00152	152	152	5440	9.81_289.16	Asn-Arg	Organic acids and derivatives	Amino acids, peptides, and analogues	mz and MS/MS matching	HILIC ESI +	[M+H]+	NPDLYUOYAGBHFB-WDSKDSINSA-N	14299174		C(C[C@@H](C(=O)O)NC(=O)[C@H](CC(=O)N)N)CN=C(N)N	0.994982
CPD00155	155	155	8979	9.59_247.06	Asp-Asp	Organic acids and derivatives	Amino acids, peptides, and analogues	mz and MS/MS matching	HILIC ESI -	[M-H]-	FRYULLIZUDQONW-IMJSIDKUSA-N	471583		C([C@@H](C(=O)N[C@@H](CC(=O)O)C(=O)O)N)C(=O)O	0.0121525
CPD00165	165	165	16910	9.75_662.11	beta-Nicotinamide adenine dinucleotide	Nucleosides, nucleotides, and analogues		mz and MS/MS matching	HILIC ESI -	[M-H]-	BAWFJGJZGIEFAR-DQQFMEOOSA-N	134720244		C1=CC(=C[N+](=C1)[C@@H]2[C@H]([C@H]([C@@H](O2)COP(=O)([O-])OP(=O)(O)OC[C@@H]3[C@H]([C@H]([C@@H](O3)N4C=NC5=C(N=CN=C54)N)O)O)O)O)C(=O)N	0.00448361
CPD00166	166	166	27154	764660	Bisphosphoglycerol	Lipids and lipid-like molecules	Glycerophosphates		GC		IBPDKUYWDGDBQW-UHFFFAOYSA-N	102018		C(C(COP(=O)(O)O)OP(=O)(O)O)O	0.00826351
CPD00167	167	167	9266_9390	4.12_838.57_4.13_843.53	BMP 40:7; BMP 18:1_22:6;	Lipids and lipid-like molecules	Glycerophosphoglycerols	mz and in silico MS/MS matching	CSH ESI +	[M+NH4]+_[M+Na]+	ZLQZKMCFSDQKCB-HILQMKNTSA-N	138314294		CCCCCCCC/C=C\CCCCCCCC(=O)OC(CO)COP(=O)(O)OCC(CO)OC(=O)CC/C=C\C/C=C\C/C=C\C/C=C\C/C=C\C/C=C\CC	0.126973
CPD00168	168	168	9196	3.83_836.56	BMP 40:8; BMP 20:4_20:4;	Lipids and lipid-like molecules	Glycerophosphoglycerols	mz and in silico MS/MS matching	CSH ESI +	[M+NH4]+	APJATNHXZOMTND-CKKCRWTASA-N	138120710		CC/C=C\C/C=C\C/C=C\C/C=C\CCCCCCC(=O)OC(COP(=O)(OCC(OC(=O)CCCCCC/C=C\C/C=C\C/C=C\C/C=C\CC)CO)O)CO	4.01932e-05
CPD00169	169	169	10274_9936	3.69_884.56_3.69_867.53	BMP 44:12; BMP 22:6_22:6;	Lipids and lipid-like molecules	Glycerophosphoglycerols	mz and in silico MS/MS matching	CSH ESI +	[M+NH4]+_[M+H]+	FMHFZIDTIQEZJJ-GZSOIYOPSA-N	138153413		CC/C=C\C/C=C\C/C=C\C/C=C\C/C=C\C/C=C\CCC(=O)OC(COP(=O)(OCC(OC(=O)CC/C=C\C/C=C\C/C=C\C/C=C\C/C=C\C/C=C\CC)CO)O)CO	0.000409795
CPD00170	170	170	342044	245240	Butylamine	Organic nitrogen compounds	Amines		GC		HQABUPZFAYXKJW-UHFFFAOYSA-N	8007		CCCCN	0.605743
CPD00171	171	171	2047	277199	Butyrolactam	Organoheterocyclic compounds	Pyrrolidones		GC		HNJBEVLQSNELDL-UHFFFAOYSA-N	12025		C1CC(=O)NC1	0.279098
CPD00172	172	172	4266	5.67_232.15	Butyrylcarnitine or Isobutyrylcarnitine	Lipids and lipid-like molecules	Fatty acid esters	mz and MS/MS matching	HILIC ESI +	[M+H]+	QWYFHHGCZUCMBN-SECBINFHSA-N	213144		CCCC(=O)O[C@H](CC(=O)[O-])C[N+](C)(C)C	0.138943
CPD00180	180	180	5463	7.30_662.58	CE 18:4;	Lipids and lipid-like molecules	Steroid esters	mz, in silico MS/MS matching	CSH ESI +	[M+NH4]+	MIHMXEFPVMVNPQ-XNYYPSEESA-N	101602521		CC/C=C/C/C=C\C/C=C/C/C=C\CCCCC(=O)O[C@H]1CCC2(C3CCC4([C@H](CCC4C3CC=C2C1)[C@H](C)CCCC(C)C)C)C	0.367446
CPD00181	181	181	5971_5878	10.12_695.58_10.12_690.63	CE 20:4;	Lipids and lipid-like molecules	Steroid esters	mz, in silico MS/MS matching	CSH ESI +	[M+Na]+_[M+NH4]+	IMXSFYNMSOULQS-BEDFLICRSA-N	6479222		CCCCC/C=C\C/C=C\C/C=C\C/C=C\CCCC(=O)O[C@H]1CC[C@@]2([C@H]3CC[C@]4([C@H]([C@@H]3CC=C2C1)CC[C@@H]4[C@H](C)CCCC(C)C)C)C	0.0971612
CPD00182	182	182	5844_5933	9.70_688.61_9.69_693.57	CE 20:5; A	Lipids and lipid-like molecules	Steroid esters	mz matching	CSH ESI +	[M+NH4]+_[M+Na]+	XZFUGMCJZFRBKF-JIKDAPOUSA-N	53477889		CC/C=C\C/C=C\C/C=C\C/C=C\C/C=C\CCCC(=O)O[C@H]1CC[C@@]2(C3CC[C@]4(C(C3CC=C2C1)CCC4[C@H](C)CCCC(C)C)C)C	0.1717
CPD00183	183	183	6234_6316	9.87_714.63_9.87_719.58	CE 22:6;	Lipids and lipid-like molecules	Steroid esters	mzrt matching	CSH ESI +	[M+NH4]+_[M+Na]+	VOEVEGPMRIYYKC-HNJOWPRISA-N	14274978		CC/C=C\C/C=C\C/C=C\C/C=C\C/C=C\C/C=C\CCC(=O)O[C@H]1CC[C@@]2([C@H]3CC[C@]4([C@H]([C@@H]3CC=C2C1)CC[C@@H]4[C@H](C)CCCC(C)C)C)C	0.327512
CPD00186	186	186	9474_9045	5.31_582.51_5.31_558.47	Ceramide d33:1;	Lipids and lipid-like molecules	Ceramides	mzrt matching	CSH ESI -	[M+Hac-H]-_[M+Cl]-	QBFXCLDNTKBAPQ-STSAHMJASA-N	52931112		CCCCCCCCCCCCCCCCC(=O)N[C@@H](CO)[C@@H](/C=C/CCCCCCCCCCC)O	0.236107
CPD00187	187	187	9748_9308	5.88_598.54_5.88_574.50	Ceramide d34:0;	Lipids and lipid-like molecules	Ceramides	mzrt matching	CSH ESI -	[M+Hac-H]-_[M-H]-	GCGTXOVNNFGTPQ-JHOUSYSJSA-N	5283572		CCCCCCCCCCCCCCC[C@H]([C@H](CO)NC(=O)CCCCCCCCCCCCCCC)O	0.740828
CPD00188	188	188	3794_4179	5.614_520.51532_5.621_560.50806	Ceramide d34:1	Lipids and lipid-like molecules	Ceramides	mzrt, in silico MS/MS matching	CSH ESI +	[M+H-H2O]+_[M+Na]+	YDNKGFDKKRUKPY-TURZORIXSA-N	5283564		CCCCCCCCCCCCCCCC(=O)NC(CO)C(C=CCCCCCCCCCCCCC)O	0.00491493
CPD00189	189	189	9726_9292	5.64_596.53_5.65_572.48	Ceramide d34:1;	Lipids and lipid-like molecules	Ceramides	mzrt matching	CSH ESI -	[M+Hac-H]-_[M-H]-	YDNKGFDKKRUKPY-TURZORIXSA-N	5283564		CCCCCCCCCCCCCCCC(=O)N[C@@H](CO)[C@@H](/C=C/CCCCCCCCCCCCC)O	0.0215646
CPD00190	190	190	9689_8673_9274	5.08_594.51_5.08_534.49_5.08_570.47	Ceramide d34:2;	Lipids and lipid-like molecules	Ceramides	mzrt matching	CSH ESI -	[M+Hac-H]-_[M-H]-_[M-H]-	XXWRZIYYFPIQHE-XPAOSYCESA-N	52931118		CCCCCCCCCCCCCCCC(=O)N[C@@H](CO)[C@@H](/C=C/CCCCCCCC/C=C\CCC)O	0.081205
CPD00191	191	191	10235_9776	6.33_624.56_6.33_600.51	Ceramide d36:1;	Lipids and lipid-like molecules	Ceramides	mzrt matching	CSH ESI -	[M+Hac-H]-_[M+Cl]-	MJQIARGPQMNBGT-WWUCIAQXSA-N	6442676		CCCCCCCCCCCCCCC[C@H]([C@H](CO)NC(=O)CCCCCCC/C=C\CCCCCCCC)O	0.646587
CPD00192	192	192	9653_10751_10307	7.01_592.57_7.01_652.59_7.02_628.54	Ceramide d38:1;	Lipids and lipid-like molecules	Ceramides	mzrt matching	CSH ESI -	[M-H]-_[M+Hac-H]-_[M+Cl]-	XWBWIAOWSABHFI-NUKVNZTCSA-N	5283566		CCCCCCCCCCCCCCCCCCCC(=O)N[C@@H](CO)[C@@H](/C=C/CCCCCCCCCCCCC)O	0.227022
CPD00193	193	193	11425	7.67_682.63	Ceramide d40:0;	Lipids and lipid-like molecules	Ceramides	mzrt matching	CSH ESI -	[M-H]-	SXPRAKSDHOEHIG-ZESVVUHVSA-N	5283575		CCCCCCCCCCCCCCCCCCCCCC(=O)N[C@@H](CO)[C@@H](CCCCCCCCCCCCCCC)O	0.351103
CPD00194	194	194	4670_5217	7.64_604.61_7.65_644.60	Ceramide d40:1; A	Lipids and lipid-like molecules	Ceramides	mzrt, in silico MS/MS matching	CSH ESI +	[M+H-H2O]+_[M+Na]+	KEPQASGDXIEOIL-GLQCRSEXSA-N	5283567		CCCCCCCCCCCCCCCCCCCCCC(=O)N[C@@H](CO)[C@@H](/C=C/CCCCCCCCCCCCC)O	0.662123
CPD00195	195	195	11370	7.40_680.62	Ceramide d40:1; B	Lipids and lipid-like molecules	Ceramides	mzrt matching	CSH ESI -	[M+Hac-H]-	KEPQASGDXIEOIL-GLQCRSEXSA-N	5283567		CCCCCCCCCCCCCCCCCCCCCC(=O)N[C@@H](CO)[C@@H](/C=C/CCCCCCCCCCCCC)O	0.518518
CPD00196	196	196	10100_11331	7.01_618.58_7.01_678.61	Ceramide d40:2;	Lipids and lipid-like molecules	Ceramides	mzrt matching	CSH ESI -	[M-H]-_[M+Hac-H]-	HILTUFAERVOALR-MQXYEJFFSA-N	52931123		CCCCCCCCCCCCCCCCCCCCCC(=O)N[C@@H](CO)[C@@H](/C=C/CCCCCCCC/C=C\CCC)O	0.120274
CPD00197	197	197	4853_5107_5418	7.96_618.63_7.96_636.64_7.97_658.62	Ceramide d41:1;	Lipids and lipid-like molecules	Ceramides	mzrt matching	CSH ESI +	[M+H]+_[M+H]+_[M+Na]+	NAJHAHQNQCNWOP-PUYNVXOJSA-N	52931115		CCCCCCCCCCCCCCCCCCCCCCC(=O)N[C@@H](CO)[C@@H](/C=C/CCCCCCCCCCCCC)O	0.0207683
CPD00198	198	198	5042_5312_5647	8.28_632.64_8.28_650.65_8.28_672.64	Ceramide d42:1; A	Lipids and lipid-like molecules	Ceramides	mzrt, in silico MS/MS matching	CSH ESI +	[M+H]+_[M+H]+_[M+Na]+	ZJVVOYPTFQEGPH-AUTSUKAISA-N	5283571		CCCCCCCCCCCCCCCCCCCCCCCC(=O)N[C@@H](CO)[C@@H](/C=C/CCCCCCCCCCCCC)O	0.336746
CPD00199	199	199	12031_11471_10665	7.87_708.65_7.87_684.61_7.87_648.63	Ceramide d42:1; B	Lipids and lipid-like molecules	Ceramides	mzrt matching	CSH ESI -	[M+Hac-H]-_[M+Cl]-_[M-H]-	ZJVVOYPTFQEGPH-AUTSUKAISA-N	5283571		CCCCCCCCCCCCCCCCCCCCCCCC(=O)N[C@@H](CO)[C@@H](/C=C/CCCCCCCCCCCCC)O	0.486008
CPD00200	200	200	10616_11975_11421	7.65_646.61_7.66_706.64_7.65_682.59	Ceramide d42:2;	Lipids and lipid-like molecules	Ceramides	mzrt matching	CSH ESI -	[M-H]-_[M+Hac-H]-_[M+Cl]-	VJSBNBBOSZJDKB-KPEYJIHVSA-N	5283568		CCCCCCCCCCCCC/C=C/[C@H]([C@H](CO)NC(=O)CCCCCCCCCCCCC/C=C\CCCCCCCC)O	0.4854
CPD00201	201	201	4273	5.91_568.57	Cer-NDS d36:0; Cer-NDS d18:0/18:0;	Lipids and lipid-like molecules	Ceramides	mz and in silico MS/MS matching	CSH ESI +	[M+H]+	KZTJQXAANJHSCE-UHFFFAOYSA-N	4255985		CCCCCCCCCCCCCCCCCC(=O)NC(CO)C(CCCCCCCCCCCCCCC)O	0.963367
CPD00202	202	202	4940_5241	7.86_624.64_7.87_646.62	Cer-NDS d40:0; Cer-NDS d18:0/22:0;	Lipids and lipid-like molecules	Ceramides	mz and in silico MS/MS matching	CSH ESI +	[M+H]+_[M+Na]+	SXPRAKSDHOEHIG-UHFFFAOYSA-N	9895360		CCCCCCCCCCCCCCCCCCCCCC(=O)NC(CO)C(CCCCCCCCCCCCCCC)O	0.654085
CPD00203	203	203	5148_5442	8.18_638.65_8.19_660.64	Cer-NDS d41:0; Cer-NDS d18:0/23:0;	Lipids and lipid-like molecules	Ceramides	mz and in silico MS/MS matching	CSH ESI +	[M+H]+_[M+Na]+	FTSDYFFYZJTACJ-UHFFFAOYSA-N	53817918		CCCCCCCCCCCCCCCCCCCCCCC(=O)NC(CO)C(CCCCCCCCCCCCCCC)O	0.143944
CPD00204	204	204	5340	7.83_652.67	Cer-NDS d42:0; Cer-NDS d18:0/24:0;	Lipids and lipid-like molecules	Ceramides	mz and in silico MS/MS matching	CSH ESI +	[M+H]+	BPLYVSYSBPLDOA-UHFFFAOYSA-N	5017602		CCCCCCCCCCCCCCCCCCCCCCCC(=O)NC(CO)C(CCCCCCCCCCCCCCC)O	0.350494
CPD00205	205	205	5309	7.17_650.65	Cer-NDS d42:1; Cer-NDS d18:0/24:1;	Lipids and lipid-like molecules	Ceramides	mz and in silico MS/MS matching	CSH ESI +	[M+H]+	HDOSLWRKYWOHCI-DQRAZIAOSA-N	138167203		CCCCCCCCCCCCCC/C=C\CCCCCCCCCCCC(=O)NC(CO)C(CCCCCCCCCCC)O	0.169328
CPD00206	206	206	3958	5.61_538.53	Cer-NS d34:1; Cer-NS d18:1/16:0;	Lipids and lipid-like molecules	Ceramides	mz and in silico MS/MS matching	CSH ESI +	[M+H]+	YDNKGFDKKRUKPY-ORIPQNMZSA-N	5353456		CCCCCCCCCCCCCCCC(=O)NC(CO)C(/C=C/CCCCCCCCCCCCC)O	0.137707
CPD00207	207	207	4251	6.30_566.56	Cer-NS d36:1; Cer-NS d18:1/18:0;	Lipids and lipid-like molecules	Ceramides	mz and in silico MS/MS matching	CSH ESI +	[M+H]+	VODZWWMEJITOND-OWWNRXNESA-N	6372196		CCCCCCCCCCCCCCCCCC(=O)NC(CO)C(/C=C/CCCCCCCCCCCCC)O	0.13913
CPD00208	208	208	4219_4449	5.71_564.54_5.70_586.53	Cer-NS d36:2; Cer-NS d18:2/18:0;	Lipids and lipid-like molecules	Alcohols and polyols	mz and in silico MS/MS matching	CSH ESI +	[M+H]+_[M+Na]+	WNPWDGNHTKGEDS-LLRUVXLESA-N	15870105		CCCCCCCCCCCCCCCCCC(=O)NC(CO)C(/C=C/CC/C=C/CCCCCCCCC)O	0.0264924
CPD00209	209	209	4392	6.64_580.57	Cer-NS d37:1;	Lipids and lipid-like molecules	Alcohols and polyols	mz and in silico MS/MS matching	CSH ESI +	[M+H]+	SYNRTDHNHQROOQ-NHQGMKOOSA-N	138266303		CCCCCCCCCCCCCCCCCC(=O)NC(CO)C(/C=C/CCCCCCCCCCCCCC)O	0.00884889
CPD00210	210	210	4545	6.97_594.59	Cer-NS d38:1; Cer-NS d20:1/18:0;	Lipids and lipid-like molecules	Alcohols and polyols	mz and in silico MS/MS matching	CSH ESI +	[M+H]+	BDIIZHQNVIYLPJ-QOSDPKFLSA-N	138125208		CCCCCCCCCCCCCCCCCC(=O)NC(CO)C(/C=C/CCCCCCCCCCCCCCC)O	0.0173452
CPD00211	211	211	4512	6.39_592.57	Cer-NS d38:2; Cer-NS d18:2/20:0;	Lipids and lipid-like molecules	Alcohols and polyols	mz and in silico MS/MS matching	CSH ESI +	[M+H]+	NBSDZPNNDCXPFZ-CZIXKSQASA-N	15870106		CCCCCCCCCCCCCCCCCCCC(=O)NC(CO)C(/C=C/CC/C=C/CCCCCCCCC)O	0.407016
CPD00212	212	212	4728	7.31_608.61	Cer-NS d39:1; Cer-NS d18:1/21:0;	Lipids and lipid-like molecules	Ceramides	mz and in silico MS/MS matching	CSH ESI +	[M+H]+	FWXJRGLCUAXNLA-NWBJSICCSA-N	57713716		CCCCCCCCCCCCCCCCCCCCC(=O)NC(CO)C(/C=C/CCCCCCCCCCCCC)O	0.00713057
CPD00213	213	213	4700	6.74_606.59	Cer-NS d39:2; Cer-NS d18:2/21:0;	Lipids and lipid-like molecules	Ceramides	mz and in silico MS/MS matching	CSH ESI +	[M+H]+	QTPZDFXETGWILD-KULLXTRWSA-N	138247674		CCCCCCCCCCCCCCCCCCCCC(=O)NC(CO)C(/C=C/CC/C=C/CCCCCCCCC)O	0.00451762
CPD00214	214	214	4906	6.97_622.62	Cer-NS d40:1; Cer-NS d18:1/22:0;	Lipids and lipid-like molecules	Alcohols and polyols	mz and in silico MS/MS matching	CSH ESI +	[M+H]+	KEPQASGDXIEOIL-LAPDZXRHSA-N	11399392		CCCCCCCCCCCCCCCCCCCCCC(=O)NC(CO)C(/C=C/CCCCCCCCCCCCC)O	0.0361858
CPD00215	215	215	5106	7.29_636.64	Cer-NS d41:1; Cer-NS d18:1/23:0;	Lipids and lipid-like molecules	Ceramides	mz and in silico MS/MS matching	CSH ESI +	[M+H]+	NAJHAHQNQCNWOP-JMUUFCRMSA-N	59982723		CCCCCCCCCCCCCCCCCCCCCCC(=O)NC(CO)C(/C=C/CCCCCCCCCCCCC)O	0.0253255
CPD00216	216	216	5308	7.62_650.65	Cer-NS d42:1; Cer-NS d18:1/24:0;	Lipids and lipid-like molecules	Ceramides	mz and in silico MS/MS matching	CSH ESI +	[M+H]+	ZJVVOYPTFQEGPH-MHAUTQJVSA-N	5789754		CCCCCCCCCCCCCCCCCCCCCCCC(=O)NC(CO)C(/C=C/CCCCCCCCCCCCC)O	0.0376451
CPD00217	217	217	5274	7.62_648.64	Cer-NS d42:2; Cer-NS d18:1/24:1; A	Lipids and lipid-like molecules	Ceramides	mz and in silico MS/MS matching	CSH ESI +	[M+H]+	HZPUWSUHFOTSAY-NPIJDGQYSA-N	101264395		CCCCCCCCCCCCCC=CC(C(CO)NC(=O)CCCCCCCCCCCC=CCCCCCCCCCC)O	0.396749
CPD00218	218	218	5267	6.94_648.64	Cer-NS d42:2; Cer-NS d18:1/24:1; B	Lipids and lipid-like molecules	Ceramides	mz and in silico MS/MS matching	CSH ESI +	[M+H]+	HZPUWSUHFOTSAY-NPIJDGQYSA-N	101264396		CCCCCCCCCCCCCC=CC(C(CO)NC(=O)CCCCCCCCCCCC=CCCCCCCCCCC)O	0.0163408
CPD00219	219	219	5272	7.94_648.64	Cer-NS d42:2; Cer-NS d18:2/24:0;	Lipids and lipid-like molecules	Ceramides	mz and in silico MS/MS matching	CSH ESI +	[M+H]+	ZCUCZYYSYGKQQV-GHQHJQBOSA-N	138311445		CCCCCCCCCCCCCCCCCCCCCCCC(=O)NC(CO)C(/C=C/CC/C=C/CCCCCCCCC)O	0.579585
CPD00220	220	220	5246	7.04_646.62	Cer-NS d42:3; Cer-NS d18:2/24:1;	Lipids and lipid-like molecules	Ceramides	mz and in silico MS/MS matching	CSH ESI +	[M+H]+	AAUQDWVDDIIMDU-ISRKODSRSA-N	138116066		CCCCCCCCCCCCC/C=C/CC/C=C/C(C(CO)NC(=O)CCCCCCCCC/C=C\CCCCCCCC)O	0.269855
CPD00221	221	221	5219	6.27_644.61	Cer-NS d42:4; Cer-NS d18:1/24:3;	Lipids and lipid-like molecules	Ceramides	mz and in silico MS/MS matching	CSH ESI +	[M+H]+	QMPJMPWWIPZEKC-AREXDUQASA-N	138245482		CCCCCCCCC/C=C/CC/C=C/C(C(CO)NC(=O)CCCCCCCCCCCCCCCC/C=C\C/C=C\CC)O	0.014878
CPD00222	222	222	5713_6043	8.86_678.69_8.86_700.67	Cer-NS d44:1; Cer-NS d18:1/26:0;	Lipids and lipid-like molecules	Ceramides	mz and in silico MS/MS matching	CSH ESI +	[M+H]+_[M+Na]+	CJROVRTUSFQVMR-NHFVQZBWSA-N	57704324		CCCCCCCCCCCCCCCCCCCCCCCCCC(=O)NC(CO)C(/C=C/CCCCCCCCCCCCC)O	0.374145
CPD00223	223	223	5691	8.05_676.67	Cer-NS d44:2; Cer-NS d20:1/24:1;	Lipids and lipid-like molecules	Ceramides	mz and in silico MS/MS matching	CSH ESI +	[M+H]+	AEKVTMPAJGPLDN-BGVQMUOGSA-N	138117265		CCCCCCCCCCCCCCCC/C=C/C(C(CO)NC(=O)CCCCCCCCC/C=C\CCCCCCCCCCC)O	0.306432
CPD00233	233	233	12571_12598	10.27_1406.03_10.27_1423.06	CL 68:2; CL 32:0_36:2;	Lipids and lipid-like molecules	Cholestane steroids	mz and in silico MS/MS matching	CSH ESI +	[M+H]+_[M+NH4]+	null_SXZOZAHIKZCZHL-CVQZFBAJSA-N	138266104		CCCCCCCCCCCCCCCCCC(=O)OCC(COP(=O)(O)OCC(COP(=O)(O)OCC(COC(=O)CCCCCCC/C=C\C/C=C\CCCCC)OC(=O)CCCCCCCCCCCCCCCCC)O)OC(=O)CCCCCCCCCCCCC	0.123104
CPD00234	234	234	12620_12661	10.29_1432.05_10.29_1449.08	CL 70:3; CL 34:1_36:2;	Lipids and lipid-like molecules	Glycerophosphoglycerophosphoglycerols	mz and in silico MS/MS matching	CSH ESI +	[M+H]+_[M+NH4]+	null_XWKPSRFWDUSJKH-MYELQSPKSA-N	138301113		CCCCCCCCCCCCCCCCCC(=O)OC(COC(=O)CCCCCCC/C=C\C/C=C\CCCCC)COP(=O)(O)OCC(COP(=O)(O)OCC(COC(=O)CCCCCCC/C=C\CCCCCCCC)OC(=O)CCCCCCCCCCCCCCC)O	0.0011488
CPD00235	235	235	2670	675635	Conduritol-beta-epoxide	Organoheterocyclic compounds			GC		ZHMWOVGZCINIHW-SPHYCDKFSA-N	9989541		[C@@H]1([C@@H]([C@H](C2C([C@@H]1O)O2)O)O)O	0.069888
CPD00240	240	240	4335	7.68_236.07	Cys-Asn	Organic acids and derivatives	Amino acids, peptides, and analogues	mz and MS/MS matching	HILIC ESI +	[M+H]+	AYKQJQVWUYEZNU-IMJSIDKUSA-N	10328966		C([C@@H](C(=O)O)NC(=O)[C@H](CS)N)C(=O)N	0.176856
CPD00241	241	241	3974	2.92_219.08	Cys-Pro	Organic acids and derivatives	Amino acids, peptides, and analogues	mz and MS/MS matching	HILIC ESI +	[M+H]+	ZSRSLWKGWFFVCM-WDSKDSINSA-N	3037777		C1C[C@H](N(C1)C(=O)[C@H](CS)N)C(=O)O	0.64377
CPD00245	245	245	7364	10.12_427.10	Cysteine-glutathione disulfide	Organic acids and derivatives	Amino acids, peptides, and analogues	mz and MS/MS matching	HILIC ESI +	[M+H]+	BNRXZEPOHPEEAS-UHFFFAOYSA-N	4247235		C(CC(=O)NC(CSSCC(C(=O)O)N)C(=O)NCC(=O)O)C(C(=O)O)N	0.434252
CPD00252	252	252	4452	6.84_586.55	DAG 32:0; DAG 16:0_16:0;	Lipids and lipid-like molecules	Diradylglycerols	mzrt, in silico MS/MS matching	CSH ESI +	[M+NH4]+	JEJLGIQLPYYGEE-UHFFFAOYSA-N	99931		CCCCCCCCCCCCCCCC(=O)OCC(CO)OC(=O)CCCCCCCCCCCCCCC	0.00511804
CPD00253	253	253	4428	6.24_584.53	DAG 32:1;	Lipids and lipid-like molecules	Diradylglycerols	mzrt, in silico MS/MS matching	CSH ESI +	[M+NH4]+	ADLOEVQMJKYKSR-PEZBUJJGSA-N	138116950		CCCCCCCCCCCCCCCC(=O)OCC(CO)OC(=O)CCCCCCC/C=C\CCCCCC	0.11485
CPD00254	254	254	4811	7.51_614.58	DAG 34:0; DAG 16:0_18:0;	Lipids and lipid-like molecules	Diradylglycerols	mzrt, in silico MS/MS matching	CSH ESI +	[M+NH4]+	ONCLVQFEAFTXMN-UHFFFAOYSA-N	3086206		CCCCCCCCCCCCCCCCCC(=O)OC(CO)COC(=O)CCCCCCCCCCCCCCC	0.0119468
CPD00256	256	256	4790	6.91_612.56	DAG 34:1; DAG 16:0_18:1;	Lipids and lipid-like molecules	Diradylglycerols	mzrt, in silico MS/MS matching	CSH ESI +	[M+NH4]+	YEJYLHKQOBOSCP-ZCXUNETKSA-N	6440177		CCCCCCCCCCCCCCCC(=O)OCC(CO)OC(=O)CCCCCCC/C=C\CCCCCCCC	0.0111387
CPD00257	257	257	5025_4821	6.37_631.48_6.37_615.50	DAG 34:2;	Lipids and lipid-like molecules	Lineolic acids and derivatives	mzrt matching	CSH ESI +	[M+K]+_[M+Na]+	SVXWJFFKLMLOHO-YAIZGCQRSA-N	9543695		CCCCCCCCCCCCCCCC(=O)OC[C@H](CO)OC(=O)CCCCCCC/C=C\C/C=C\CCCCC	0.164017
CPD00258	258	258	4761	6.41_610.55	DAG 34:2; DAG 16:0_18:2;	Lipids and lipid-like molecules	Lineolic acids and derivatives	mzrt, in silico MS/MS matching	CSH ESI +	[M+NH4]+	SVXWJFFKLMLOHO-BCTRXSSUSA-N	14275381		CCCCCCCCCCCCCCCC(=O)OCC(CO)OC(=O)CCCCCCC/C=C\C/C=C\CCCCC	0.0120009
CPD00259	259	259	5027_4969	7.23_631.54_7.24_626.58	DAG 35:1; DAG 17:0_18:1;	Lipids and lipid-like molecules	Diradylglycerols	mzrt, in silico MS/MS matching	CSH ESI +	[M+Na]+_[M+NH4]+	null_CPYYIMXJKFANHS-ZPHPHTNESA-N	138137658		CCCCCCCCCCCCCCCCC(=O)OCC(CO)OC(=O)CCCCCCC/C=C\CCCCCCCC	0.0297178
CPD00260	260	260	5196_5253	8.14_642.61_8.14_647.57	DAG 36:0; DAG 18:0_18:0;	Lipids and lipid-like molecules	Diradylglycerols	mzrt, in silico MS/MS matching	CSH ESI +	[M+NH4]+_[M+Na]+	UHUSDOQQWJGJQS-UHFFFAOYSA-N	102615		CCCCCCCCCCCCCCCCCC(=O)OCC(CO)OC(=O)CCCCCCCCCCCCCCCCC	0.173251
CPD00261	261	261	5446_5227_5169_4924	7.56_661.53_7.56_645.55_7.56_640.60_7.56_623.57	DAG 36:1; DAG 18:0_18:1;	Lipids and lipid-like molecules	Diradylglycerols	mzrt matching	CSH ESI +	[M+K]+_[M+Na]+_[M+NH4]+_[M+H]+	SAEPUUXWQQNLGN-LVVMQYBKSA-N	6443547		CCCCCCCCCCCCCCCCCC(=O)OC[C@H](CO)OC(=O)CCCCCCC/C=C\CCCCCCCC	0.00383045
CPD00262	262	262	5424_5136_5206	7.02_659.51_7.04_638.58_6.93_643.54	DAG 36:2; DAG 18:0_18:2;	Lipids and lipid-like molecules	Diradylglycerols	mzrt matching	CSH ESI +	[M+K]+_[M+NH4]+_[M+Na]+	AFSHUZFNMVJNKX-LLWMBOQKSA-N	9543716		CCCCCCCC/C=C\CCCCCCCC(=O)OC[C@H](CO)OC(=O)CCCCCCC/C=C\CCCCCCCC	0.178971
CPD00263	263	263	5135	6.95_638.58	DAG 36:2; DAG 18:1_18:1;	Lipids and lipid-like molecules	Diradylglycerols	mz and in silico MS/MS matching	CSH ESI +	[M+NH4]+	AFSHUZFNMVJNKX-CLFAGFIQSA-N	5497164		CCCCCCCC/C=C\CCCCCCCC(=O)OCC(CO)OC(=O)CCCCCCC/C=C\CCCCCCCC	0.0166914
CPD00264	264	264	5101	6.53_636.57	DAG 36:3; DAG 16:0_20:3;	Lipids and lipid-like molecules	Diradylglycerols	mz and in silico MS/MS matching	CSH ESI +	[M+NH4]+	HDLOYNMDVJLGBF-SVNQLWEDSA-N	138167166		CCCCCCCCCCCCCCCC(=O)OCC(CO)OC(=O)CCCCCCCCC/C=C\C/C=C\C/C=C\CC	0.0382957
CPD00265	265	265	5404_5176_5102	6.45_657.49_6.43_641.52_6.42_636.57	DAG 36:3; DAG 18:1_18:2;	Lipids and lipid-like molecules	Lineolic acids and derivatives	mzrt, in silico MS/MS matching	CSH ESI +	[M+K]+_[M+Na]+_[M+NH4]+	BLZVZPYMHLXLHG-JOBMVARSSA-N	9543722		CCCCCCCC/C=C\CCCCCCCC(=O)OC[C@H](CO)OC(=O)CCCCCCC/C=C\C/C=C\CCCCC	0.36008
CPD00266	266	266	5061	6.23_634.55	DAG 36:4; DAG 16:0_20:4;	Lipids and lipid-like molecules	Diradylglycerols	mz and in silico MS/MS matching	CSH ESI +	[M+NH4]+	GYMMHHODMBOFGD-JAXHXWBXSA-N	138165576		CCCCCCCCCCCCCCCC(=O)OCC(CO)OC(=O)CCCCCC/C=C\C/C=C\C/C=C\C/C=C\CC	0.405579
CPD00267	267	267	5062_5156	5.91_634.55_5.90_639.50	DAG 36:4; DAG 18:2_18:2;	Lipids and lipid-like molecules	Lineolic acids and derivatives	mzrt, in silico MS/MS matching	CSH ESI +	[M+NH4]+_[M+Na]+	MQGBAQLIFKSMEM-MAZCIEHSSA-N	6438297		CCCCC/C=C\C/C=C\CCCCCCCC(=O)OCC(CO)OC(=O)CCCCCCC/C=C\C/C=C\CCCCC	0.439236
CPD00268	268	268	5264	6.57_648.56	DAG 37:4; DAG 17:0_20:4;	Lipids and lipid-like molecules	Diradylglycerols	mz and in silico MS/MS matching	CSH ESI +	[M+NH4]+	AEHHPFDNJZNLQA-UMWXEKTDSA-N	138117221		CCCCCCCCCCCCCCCCC(=O)OCC(CO)OC(=O)CCCCCC/C=C\C/C=C\C/C=C\C/C=C\CC	0.552832
CPD00269	269	269	5594_5655	8.15_668.63_8.15_673.58	DAG 38:1; DAG 18:0_20:1;	Lipids and lipid-like molecules	Diradylglycerols	mz and in silico MS/MS matching	CSH ESI +	[M+NH4]+_[M+Na]+	KMWDOOIYMHAOTF-ZPHPHTNESA-N	138195346		CCCCCCCCCCCCCCCCCC(=O)OCC(CO)OC(=O)CCCCCCCCC/C=C\CCCCCCCC	0.0138045
CPD00270	270	270	5540_5627	7.57_666.61_7.56_671.57	DAG 38:2; DAG 18:1_20:1;	Lipids and lipid-like molecules	Diradylglycerols	mzrt, in silico MS/MS matching	CSH ESI +	[M+NH4]+_[M+Na]+	AKCNIDZVBDSVNW-HWSICPKZSA-N	138119023		CCCCCCCC/C=C\CCCCCCCCCC(=O)OC(CO)COC(=O)CCCCCCC/C=C\CCCCCCCC	0.0071843
CPD00271	271	271	5603_5506	7.20_669.55_7.20_664.60	DAG 38:3; DAG 18:0_20:3;	Lipids and lipid-like molecules	Diradylglycerols	mzrt matching	CSH ESI +	[M+Na]+_[M+NH4]+	null_HNIUPWXDMUKNJU-JTBMWNAQSA-N	138170331		CCCCCCCCCCCCCCCCCC(=O)OCC(CO)OC(=O)CCCCCCCCC/C=C\C/C=C\C/C=C\CC	0.121743
CPD00272	272	272	5464	6.71_662.58	DAG 38:4; DAG 16:0_22:4;	Lipids and lipid-like molecules	Diradylglycerols	mz and in silico MS/MS matching	CSH ESI +	[M+NH4]+	MCQLDZPIXYWFDO-BHYOAKPMSA-N	138208842		CCCCCCCCCCCCCCCC(=O)OCC(CO)OC(=O)CCCCCCCC/C=C\C/C=C\C/C=C\C/C=C\CC	0.0810566
CPD00273	273	273	5228_5465	6.91_645.55_6.91_662.58	DAG 38:4; DAG 18:0_20:4;	Lipids and lipid-like molecules	Diradylglycerols	mz and in silico MS/MS matching	CSH ESI +	[M+H]+_[M+NH4]+	null_BRKLTVAHEPCGNK-ZKVKLVECSA-N	138129723		CCCCCCCCCCCCCCCCCC(=O)OCC(CO)OC(=O)CCCCCC/C=C\C/C=C\C/C=C\C/C=C\CC	0.252701
CPD00274	274	274	5525_5437	6.27_665.52_6.28_660.57	DAG 38:5; DAG 18:1_20:4;	Lipids and lipid-like molecules	Diradylglycerols	mzrt, in silico MS/MS matching	CSH ESI +	[M+Na]+_[M+NH4]+	GRGDLDNREYVILP-CNWVQWJYSA-N	9543784		CCCCC/C=C\C/C=C\CCCCCCCCCC(=O)O[C@@H](CO)COC(=O)CCCCCCC/C=C\C/C=C\C/C=C\CC	0.750299
CPD00275	275	275	5416	6.02_658.55	DAG 38:6; DAG 16:0_22:6;	Lipids and lipid-like molecules	Diradylglycerols	mzrt, in silico MS/MS matching	CSH ESI +	[M+NH4]+	BXVYQJJBMVVALQ-LGFBOSHVSA-N	14747024		CCCCCCCCCCCCCCCC(=O)OCC(CO)OC(=O)CC/C=C\C/C=C\C/C=C\C/C=C\C/C=C\C/C=C\CC	0.457813
CPD00276	276	276	5487_5415	5.76_663.51_5.77_658.55	DAG 38:6; DAG 18:2_20:4;	Lipids and lipid-like molecules	Diradylglycerols	mzrt, in silico MS/MS matching	CSH ESI +	[M+Na]+_[M+NH4]+	YDVDXUYJFQLPEG-CTHJWPIASA-N	9543795		CCCCC/C=C\C/C=C\C/C=C\CCCCCCC(=O)O[C@@H](CO)COC(=O)CCCCCCC/C=C\C/C=C\C/C=C\CC	0.316264
CPD00277	277	277	5991_6052	8.79_696.66_8.79_701.62	DAG 40:1; DAG 22:0_18:1;	Lipids and lipid-like molecules	Diradylglycerols	mzrt, in silico MS/MS matching	CSH ESI +	[M+NH4]+_[M+Na]+	LHGMPHPBDXDKNZ-NKFKGCMQSA-N	92037101		CCCCCCCCCCCCCCCCCCCCCC(=O)OCC(CO)OC(=O)CCCCCCC/C=C\CCCCCCCC	0.583365
CPD00278	278	278	5949_6026	8.17_694.64_8.17_699.60	DAG 40:2; DAG 18:1_22:1;	Lipids and lipid-like molecules	Diradylglycerols	mzrt, in silico MS/MS matching	CSH ESI +	[M+NH4]+_[M+Na]+	GIMFDENDLRGOPW-YQSYOFKPSA-N	138160449		CCCCCCCC/C=C\CCCCCCCCCCCC(=O)OC(CO)COC(=O)CCCCCCC/C=C\CCCCCCCC	0.0179344
CPD00279	279	279	5872	7.38_690.61	DAG 40:4; DAG 18:0_22:4;	Lipids and lipid-like molecules	Diradylglycerols	mzrt, in silico MS/MS matching	CSH ESI +	[M+NH4]+	IOAXEIUSQSTPJN-PYQGTGCGSA-N	138178972		CCCCCCCCCCCCCCCCCC(=O)OCC(CO)OC(=O)CCCCCCCC/C=C\C/C=C\C/C=C\C/C=C\CC	0.0448401
CPD00280	280	280	5871_5968	7.56_690.61_7.56_695.57	DAG 40:4; DAG 20:0_20:4;	Lipids and lipid-like molecules	Diradylglycerols	mzrt, in silico MS/MS matching	CSH ESI +	[M+NH4]+_[M+Na]+	KDXHNRWONDZYJK-QLXZSTJSSA-N	138192489		CCCCCCCCCCCCCCCCCCCC(=O)OCC(CO)OC(=O)CCCCCC/C=C\C/C=C\C/C=C\C/C=C\CC	0.134341
CPD00281	281	281	5839	6.76_688.60	DAG 40:5; DAG 18:1_22:4;	Lipids and lipid-like molecules	Diradylglycerols	mzrt, in silico MS/MS matching	CSH ESI +	[M+NH4]+	XJAMHDZFHUPEFO-DCMOKHIZSA-N	138296689		CCCCCCCC/C=C\CCCCCCCC(=O)OCC(CO)OC(=O)CCCCCCCC/C=C\C/C=C\C/C=C\C/C=C\CC	0.271753
CPD00282	282	282	5840	6.92_688.60	DAG 40:5; DAG 20:1_20:4;	Lipids and lipid-like molecules	Diradylglycerols	mzrt, in silico MS/MS matching	CSH ESI +	[M+NH4]+	ADQHTXPTSHXNKF-QWBVDZTBSA-N	138117006		CCCCCCCC/C=C\CCCCCCCCCC(=O)OCC(CO)OC(=O)CCCCCC/C=C\C/C=C\C/C=C\C/C=C\CC	0.162733
CPD00283	283	283	5808	6.69_686.58	DAG 40:6; DAG 18:0_22:6;	Lipids and lipid-like molecules	Diradylglycerols	mzrt, in silico MS/MS matching	CSH ESI +	[M+NH4]+	LBDXVTOFXXDOGH-HSBBONCLSA-N	14747030		CCCCCCCCCCCCCCCCCC(=O)OCC(CO)OC(=O)CC/C=C\C/C=C\C/C=C\C/C=C\C/C=C\C/C=C\CC	0.39425
CPD00284	284	284	6185	9.07_710.68	DAG 41:1; DAG 23:0_18:1;	Lipids and lipid-like molecules	Diradylglycerols	mzrt, in silico MS/MS matching	CSH ESI +	[M+NH4]+	QPQYEJYOQHVWMK-MOHJPFBDSA-N	138246438		CCCCCCCCCCCCCCCCCCCCCCC(=O)OCC(CO)OC(=O)CCCCCCC/C=C\CCCCCCCC	0.0134315
CPD00285	285	285	6398_6487	9.34_724.69_9.34_729.65	DAG 42:1; DAG 24:0_18:1;	Lipids and lipid-like molecules	Diradylglycerols	mzrt, in silico MS/MS matching	CSH ESI +	[M+NH4]+_[M+Na]+	CNKNQKFREZNPNM-BWAHOGKJSA-N	138136850		CCCCCCCCCCCCCCCCCCCCCCCC(=O)OCC(CO)OC(=O)CCCCCCC/C=C\CCCCCCCC	0.760482
CPD00286	286	286	6367_6449	8.75_722.68_8.75_727.63	DAG 42:2; DAG 18:1_24:1;	Lipids and lipid-like molecules	Diradylglycerols	mzrt, in silico MS/MS matching	CSH ESI +	[M+NH4]+_[M+Na]+	BVIZSFASCONFQJ-BJSHFZDTSA-N	138131016		CCCCCCCCCC/C=C\CCCCCCCCCCCC(=O)OC(CO)COC(=O)CCCCCCC/C=C\CCCCCCCC	0.11057
CPD00287	287	287	6929_7039	9.29_750.71_9.29_755.66	DAG 44:2; DAG 18:1_26:1;	Lipids and lipid-like molecules	Diradylglycerols	mzrt, in silico MS/MS matching	CSH ESI +	[M+NH4]+_[M+Na]+	YNWHCELMQQAARU-OZKSNGOJSA-N	138306694		CCCCCCCCCC/C=C\CCCCCCCCCCCCCC(=O)OC(CO)COC(=O)CCCCCCC/C=C\CCCCCCCC	0.899767
CPD00288	288	288	4421	3.74_173.01	Dehydro-(+)-ascorbic acid dimer	Organoheterocyclic compounds	Isosorbides	mz and MS/MS matching	HILIC ESI -	[M-H-C6H6O6]-	MUYNUOXIHSNESP-UHFFFAOYSA-N	4613280		C1C(C2C3(O1)C(C(=O)O2)(OC4(C(=O)OC5C4(O3)OCC5O)O)O)O	0.566063
CPD00293	293	293	6458	2.50_201.08	Diethyloxalpropionate	Organic acids and derivatives	Gamma-keto acids and derivatives	authentic standard mzrt matching	HILIC ESI -	[M-H]-	NGRAIMFUWGFAEM-UHFFFAOYSA-N	80070		CCOC(=O)CCC(=O)C(=O)OCC	0.00585229
CPD00294	294	294	12231	1.11_325.21	Dinorprostaglandin E1	Lipids and lipid-like molecules	Eicosanoids	mz and MS/MS matching	HILIC ESI -	[M-H]-	GTUGBRJEKVKOKQ-LRSAKWJDSA-N	16061101		CCCCC[C@@H](/C=C/[C@H]1[C@@H](CC(=O)[C@@H]1CCCCC(=O)O)O)O	0.263365
CPD00300	300	300	4197	7.79_230.10	Ergothioneine	Organic acids and derivatives	Amino acids, peptides, and analogues	authentic standard mzrt, MS/MS matching	HILIC ESI +	[M+H]+	SSISHJJTAXXQAX-ZETCQYMHSA-N	57509571		C[N+](C)(C)[C@@H](CC1=CN=C(N1)[S-])C(=O)O	0.0142637
CPD00302	302	302	3187	407495	Erythronic acid lactone	Organoheterocyclic compounds	Gamma butyrolactones		GC		SGMJBNSHAZVGMC-PWNYCUMCSA-N	5325915		C1[C@H]([C@H](C(=O)O1)O)O	0.0631311
CPD00307	307	307	1519	5.72_134.12	Ethyldiethanolamine	Organic nitrogen compounds	Amines	mz and MS/MS matching	HILIC ESI +	[M+H]+	HXBOYELRKUDYQB-UHFFFAOYSA-N	13418631		CCC(CO)NCCO	0.557637
CPD00308	308	308	1969	2.43_131.04	Ethylmalonic acid	Lipids and lipid-like molecules	Fatty acids and conjugates	authentic standard mzrt matching	HILIC ESI -	[M-H]-	UKFXDFUAPNAMPJ-UHFFFAOYSA-N	11756		CCC(C(=O)O)C(=O)O	0.353992
CPD00313	313	313	1701	1.13_225.19	FA 14:1; (physeteric acid)	Lipids and lipid-like molecules	Fatty acids and conjugates	mzrt, in silico MS/MS matching	CSH ESI -	[M-H]-	AFGUVBVUFZMJMX-KTKRTIGZSA-N	5312400		CCCCCCCC/C=C\CCCC(=O)O	0.424416
CPD00316	316	316	2005	1.41_239.20	FA 15:1;	Lipids and lipid-like molecules	Fatty acids and conjugates	mzrt, in silico MS/MS matching	CSH ESI -	[M-H]-	DJCQJZKZUCHHAL-VOTSOKGWSA-N	6365140		CCCCC/C=C/CCCCCCCC(=O)O	0.483104
CPD00319	319	319	2218	1.31_251.20	FA 16:2;	Lipids and lipid-like molecules	Fatty acids and conjugates	mz and in silico MS/MS matching	CSH ESI -	[M-H]-	RVEKLXYYCHAMDF-UTOQUPLUSA-N	5312427		CCC/C=C\C/C=C\CCCCCCCC(=O)O	0.92186
CPD00320	320	320	2202	1.01_249.19	FA 16:3;	Lipids and lipid-like molecules	Fatty acids and conjugates	mz and in silico MS/MS matching	CSH ESI -	[M-H]-	KBGYPXOSNDMZRV-PDBXOOCHSA-N	5312428		CC/C=C\C/C=C\C/C=C\CCCCCC(=O)O	0.123437
CPD00321	321	321	2180	1.09_247.17	FA 16:4;	Lipids and lipid-like molecules	Fatty acids and conjugates	mz and in silico MS/MS matching	CSH ESI -	[M-H]-	IVTCJQZAGWTMBZ-LTKCOYKYSA-N	5312433		CC/C=C\C/C=C\C/C=C\C/C=C\CCC(=O)O	0.479016
CPD00322	322	322	2566	2.85_269.25	FA 17:0; (margaric acid)	Lipids and lipid-like molecules	Fatty acids and conjugates	mzrt, in silico MS/MS matching	CSH ESI -	[M-H]-	KEMQGTRYUADPNZ-UHFFFAOYSA-N	10465		CCCCCCCCCCCCCCCCC(=O)O	0.136811
CPD00323	323	323	2524	2.11_267.23	FA 17:1;	Lipids and lipid-like molecules	Fatty acids and conjugates	mz and in silico MS/MS matching	CSH ESI -	[M-H]-	QSBYPNXLFMSGKH-HJWRWDBZSA-N	5282748		CCCCCCC/C=C\CCCCCCCC(=O)O	0.0823234
CPD00326	326	326	2737_3663	1.94_279.23_1.94_315.21	FA 18:2; (linoleic acid)	Lipids and lipid-like molecules	Lineolic acids and derivatives	mzrt, in silico MS/MS matching	CSH ESI -	[M-H]-_[M+Cl]-	JBYXPOFIGCOSSB-XBLVEGMJSA-N	5282796		CCCCCC/C=C/C=C/CCCCCCCC(=O)O	0.462937
CPD00328	328	328	2647	0.78_273.19	FA 18:5;	Lipids and lipid-like molecules	Lineolic acids and derivatives	mz and in silico MS/MS matching	CSH ESI -	[M-H]-	LYJOUWBWJDKKEF-JLNKQSITSA-N	5312511		CC/C=C\C/C=C\C/C=C\C/C=C\C/C=C\CC(=O)O	0.159783
CPD00330	330	330	3145	3.00_295.26	FA 19:1;	Lipids and lipid-like molecules	Fatty acids and conjugates	mz and in silico MS/MS matching	CSH ESI -	[M-H]-	YOKHLRHWEXTWJR-KHPPLWFESA-N	14275216		CCCCCCCCC/C=C\CCCCCCCC(=O)O	0.0466581
CPD00338	338	338	3858	4.08_325.31	FA 21:0;	Lipids and lipid-like molecules	Fatty acids and conjugates	mz and in silico MS/MS matching	CSH ESI -	[M-H]-	CKDDRHZIAZRDBW-UHFFFAOYSA-N	16898		CCCCCCCCCCCCCCCCCCCCC(=O)O	0.0563467
CPD00339	339	339	3811	3.55_323.30	FA 21:1;	Lipids and lipid-like molecules	Fatty acids and conjugates	mz and in silico MS/MS matching	CSH ESI -	[M-H]-	RHFTWTKMOXRXEI-OUKQBFOZSA-N	87993978		CCCCCCCCCCC/C=C/CCCCCCCC(=O)O	0.00732859
CPD00342	342	342	4063	3.42_335.30	FA 22:2; (docosadienoic acid)	Lipids and lipid-like molecules	Fatty acids and conjugates	mzrt, in silico MS/MS matching	CSH ESI -	[M-H]-	HVGRZDASOHMCSK-AVQMFFATSA-N	5282807		CCCCC/C=C/C/C=C/CCCCCCCCCCCC(=O)O	0.628287
CPD00343	343	343	4025	3.11_333.28	FA 22:3;	Lipids and lipid-like molecules	Fatty acids and conjugates	mz and in silico MS/MS matching	CSH ESI -	[M-H]-	RILVNGKQIULBOQ-QNEBEIHSSA-N	86289995		CCCCC/C=C\C/C=C\C/C=C\CCCCCCCCC(=O)O	0.0788322
CPD00344	344	344	3966	2.55_331.26	FA 22:4;	Lipids and lipid-like molecules	Fatty acids and conjugates	mz and in silico MS/MS matching	CSH ESI -	[M-H]-	IGFLWIHPPADNDL-GFRMADBLSA-N	101924176		CC/C=C/C/C=C/C/C=C/C/C=C/CCCCCCCCC(=O)O	0.0859994
CPD00347	347	347	4458	4.755_353.34	FA 23:0;	Lipids and lipid-like molecules	Fatty acids and conjugates	mz and in silico MS/MS matching	CSH ESI -	[M-H]-	XEZVDURJDFGERA-UHFFFAOYSA-N	17085		CCCCCCCCCCCCCCCCCCCCCCC(=O)O	0.0286523
CPD00350	350	350	4655	3.94_363.33	FA 24:2;	Lipids and lipid-like molecules	Fatty acids and conjugates	mz and in silico MS/MS matching	CSH ESI -	[M-H]-	OVQSZVCJOZKJGA-LMOVRVBNSA-N	5312566		CCCCCCCCCCCCCC/C=C/CC/C=C/CCCC(=O)O	0.939067
CPD00351	351	351	4594	3.22_359.30	FA 24:4;	Lipids and lipid-like molecules	Fatty acids and conjugates	mz and in silico MS/MS matching	CSH ESI -	[M-H]-	RZHACVKGHNMWOP-ZWZRQGCWSA-N	6440264		CCCCCCCCCCCCCCC/C=C/C=C/C=C/C=C/C(=O)O	0.729681
CPD00352	352	352	4513	2.88_357.28	FA 24:5;	Lipids and lipid-like molecules	Fatty acids and conjugates	mz and in silico MS/MS matching	CSH ESI -	[M-H]-	NPTIBOCVSPURCS-JLNKQSITSA-N	52921801		CC/C=C\C/C=C\C/C=C\C/C=C\C/C=C\CCCCCCCC(=O)O	0.00951555
CPD00353	353	353	4480	2.33_355.26	FA 24:6;	Lipids and lipid-like molecules	Fatty acids and conjugates	mz and in silico MS/MS matching	CSH ESI -	[M-H]-	YHGJECVSSKXFCJ-KUBAVDMBSA-N	11792612		CC/C=C\C/C=C\C/C=C\C/C=C\C/C=C\C/C=C\CCCCC(=O)O	0.758061
CPD00354	354	354	5209	5.49_381.37	FA 25:0;	Lipids and lipid-like molecules	Fatty acids and conjugates	mz and in silico MS/MS matching	CSH ESI -	[M-H]-	MWMPEAHGUXCSMY-UHFFFAOYSA-N	10468		CCCCCCCCCCCCCCCCCCCCCCCCC(=O)O	0.407475
CPD00356	356	356	5547	5.12_393.37	FA 26:1;	Lipids and lipid-like molecules	Fatty acids and conjugates	mz and in silico MS/MS matching	CSH ESI -	[M-H]-	ALQCJXNGZHBRNR-QXMHVHEDSA-N	139653024		CCCCCCCCCC/C=C\CCCCCCCCCCCCCC(=O)O	0.346912
CPD00358	358	358	6561	3.87_435.33	FA 30:8;	Lipids and lipid-like molecules	Fatty acids and conjugates	mz and in silico MS/MS matching	CSH ESI -	[M-H]-	YHUDZOHNUAQBPE-QNEHAWMZSA-N				0.00866634
CPD00359	359	359	7777	4.88_489.38	FA 34:9;	Lipids and lipid-like molecules	Fatty acids and conjugates	mz and in silico MS/MS matching	CSH ESI -	[M-H]-	GNCLAHUWQQNTOZ-AADSIDNNSA-N				0.296214
CPD00360	360	360	8698	9.12_535.55	FA 36:0;	Lipids and lipid-like molecules	Fatty acids and conjugates	mz and in silico MS/MS matching	CSH ESI -	[M-H]-	LRKATBAZQAWAGV-UHFFFAOYSA-N	5282596		CCCCCCCCCCCCCCCCCCCCCCCCCCCCCCCCCCCC(=O)O	4.41004e-07
CPD00361	361	361	8541	6.92_527.48	FA 36:4;	Lipids and lipid-like molecules	Fatty acids and conjugates	mz and in silico MS/MS matching	CSH ESI -	[M-H]-	PEMVOZOAPAFWKW-DOFZRALJSA-N	52921805		CCCCC/C=C\C/C=C\C/C=C\C/C=C\CCCCCCCCCCCCCCCCCCCC(=O)O	0.0413962
CPD00362	362	362	8925	6.53_551.48	FA 38:6;	Lipids and lipid-like molecules	Fatty acids and conjugates	mz and in silico MS/MS matching	CSH ESI -	[M-H]-	FOBIQODNODEPKT-KUBAVDMBSA-N	52921819		CC/C=C\C/C=C\C/C=C\C/C=C\C/C=C\C/C=C\CCCCCCCCCCCCCCCCCCC(=O)O	0.0389873
CPD00363	363	363	10294	6.88_627.52	FA 44:10;	Lipids and lipid-like molecules	Fatty acids and conjugates	mz and in silico MS/MS matching	CSH ESI -	[M-H]-	IUNFMFPPGVQADN-QEXHNFCLSA-N				0.0835772
CPD00365	365	365	3633	1.16_313.24	FAHFA 18:0; FAHFA 16:0/2:0;	Lipids and lipid-like molecules	Fatty acid esters	mz and in silico MS/MS matching	CSH ESI -	[M-H]-	WWGCHMDPOCCGQG-UHFFFAOYSA-N	96877		CCCCCCCCCCCCCCCC(=O)OCC(=O)O	0.510822
CPD00366	366	366	3632	0.67_313.24	FAHFA 18:0; FAHFA 9:0/9:0;	Lipids and lipid-like molecules	Fatty acid esters	mz and in silico MS/MS matching	CSH ESI -	[M-H]-	KODIRBZYSLIZPC-UHFFFAOYSA-N	138195754		CCCCCCCCC(=O)OC(CCCC)CCCC(=O)O	0.622773
CPD00367	367	367	4209	1.75_341.27	FAHFA 20:0; FAHFA 18:0/2:0;	Lipids and lipid-like molecules	Fatty acid esters	mz and in silico MS/MS matching	CSH ESI -	[M-H]-	HWLBIEAKJSRKOD-UHFFFAOYSA-N	79834		CCCCCCCCCCCCCCCCCC(=O)OCC(=O)O	0.705127
CPD00379	379	379	4849	7.95_261.14	gamma-Glutamylleucine	Organic acids and derivatives	Amino acids, peptides, and analogues	authentic standard mzrt matching	HILIC ESI +	[M+H]+	MYFMARDICOWMQP-YUMQZZPRSA-N	151023		CC(C)C[C@@H](C(=O)O)NC(=O)CC[C@@H](C(=O)O)N	0.327846
CPD00380	380	380	11621	8.35_309.11	gamma-Glutamyltyrosine	Organic acids and derivatives	Amino acids, peptides, and analogues	authentic standard mzrt matching	HILIC ESI -	[M-H]-	VVLXCWVSSLFQDS-QWRGUYRKSA-N	94340		C1=CC(=CC=C1C[C@@H](C(=O)O)NC(=O)CC[C@@H](C(=O)O)N)O	0.435196
CPD00381	381	381	12138_13658_13043	4.86_714.55_4.86_774.58_4.87_750.53	GlcCer d34:2; GlcCer (d14:1(4E)/20:0(2OH))	Lipids and lipid-like molecules	Fatty acyl glycosides	mzrt matching	CSH ESI -	[M-H]-_[M+Hac-H]-_[M+Cl]-	YYILQTLJZBSOCA-IMJQGFQJSA-N	70699246		CCCCCCCCCCCCCCCCCCC(C(=O)N[C@@H](CO[C@H]1C(C([C@@H]([C@H](O1)CO)O)O)O)[C@@H](/C=C/CCCCCCCCC)O)O	0.00260028
CPD00382	382	382	14867_14117	6.34_814.64_6.34_790.60	GlcCer d38:1;	Lipids and lipid-like molecules	Glycosphingolipids	mzrt matching	CSH ESI -	[M+Hac-H]-_[M-H]-	DFELABABMXOKTD-IYFIADHGSA-N	20057356		CCCCCCCCCCCCCCCCCCCC(=O)N[C@@H](CO[C@H]1[C@@H]([C@H]([C@@H]([C@H](O1)CO)O)O)O)[C@@H](/C=C/CCCCCCCCCCCCC)O	0.0104243
CPD00383	383	383	15886_15018	7.00_842.67_7.01_818.63	GlcCer d40:1;	Lipids and lipid-like molecules	Glycosphingolipids	mzrt matching	CSH ESI -	[M+Hac-H]-_[M+Cl]-	YIGARKIIFOHVPF-YAEABVQUSA-N	6321359		CCCCCCCCCCCCCCCCCCCCCC(=O)N[C@@H](CO[C@H]1C(C([C@@H]([C@H](O1)CO)O)O)O)[C@@H](/C=C/CCCCCCCCCCCCC)O	0.0223425
CPD00384	384	384	16383	7.20_856.69	GlcCer d41:1;	Lipids and lipid-like molecules	Glycosphingolipids	mzrt matching	CSH ESI -	[M+CH3COO]-	SJGWLQDELUWRDA-MUYAOIFFSA-N	52931253		CCCCCCCCCCCCCCCCCCCCCCC(=O)N[C@@H](CO[C@H]1C(C([C@@H]([C@H](O1)CO)O)O)O)[C@@H](/C=C/CCCCCCCCCCCCC)O	0.316397
CPD00385	385	385	9162_7970	7.62_834.69_7.62_794.70	GlcCer d42:1;	Lipids and lipid-like molecules	Glycosphingolipids	mzrt, in silico MS/MS matching	CSH ESI +	[M+Na]+_[M+H]+	SNVYJLGKALMFOP-MOLROICHSA-N	6321367		CCCCCCCCCCCCCCC[C@H]([C@H](CO[C@H]1C(C([C@@H]([C@H](O1)CO)O)O)O)NC(=O)CCCCCCCCCCCCC/C=C\CCCCCCCC)O	0.0227092
CPD00386	386	386	7906_9089	6.945_792.6817_6.937_832.67419	GlcCer d42:2; A	Lipids and lipid-like molecules	Glycosphingolipids	mzrt, in silico MS/MS matching	CSH ESI +	[M+H-H3O]+_[M+Na]+	WBOZIXHPUPAOIA-RBELZSLISA-N	6321360		CCCCCCCCCCCCCC=CC(C(COC1C(C(C(C(O1)CO)O)O)O)NC(=O)CCCCCCCCCCCCCC=CCCCCCCCC)O	0.000414014
CPD00387	387	387	14666_16867_15960	6.97_808.67_6.98_868.69_6.97_844.64	GlcCer d42:2; B	Lipids and lipid-like molecules	Glycosphingolipids	mzrt matching	CSH ESI -	[M-H]-_[M+Hac-H]-_[M+Cl]-	WBOZIXHPUPAOIA-RBELZSLISA-N	6321360		CCCCCCCCCCCCC/C=C/[C@H]([C@H](CO[C@H]1C(C([C@@H]([C@H](O1)CO)O)O)O)NC(=O)CCCCCCCCCCCCC/C=C\CCCCCCCC)O	0.00237757
CPD00388	388	388	3939	8.71_218.11	Gln-Ala	Organic acids and derivatives	Amino acids, peptides, and analogues	mz and MS/MS matching	HILIC ESI +	[M+H]+	FAQVCWVVIYYWRR-WHFBIAKZSA-N	9813211		C[C@@H](C(=O)O)NC(=O)[C@H](CCC(=O)N)N	0.253503
CPD00389	389	389	5179	9.32_275.14	Gln-Gln	Organic acids and derivatives	Amino acids, peptides, and analogues	mz and MS/MS matching	HILIC ESI +	[M+H]+	LOJYQMFIIJVETK-WDSKDSINSA-N	7010588		C(CC(=O)N)C(C(=O)NC(CCC(=O)N)C(=O)O)N	0.933539
CPD00390	390	390	3629	9.07_204.10	Gln-Gly	Organic acids and derivatives	Amino acids, peptides, and analogues	mz and MS/MS matching	HILIC ESI +	[M+H]+	JEFZIKRIDLHOIF-BYPYZUCNSA-N	6992691		C(CC(=O)N)[C@@H](C(=O)NCC(=O)[O-])[NH3+]	0.135549
CPD00405	405	405	8989	8.95_247.10	Glu-Thr	Organic acids and derivatives	Amino acids, peptides, and analogues	authentic standard mzrt matching	HILIC ESI -	[M-H]-	JSIQVRIXMINMTA-ZDLURKLDSA-N	6998031		C[C@H]([C@@H](C(=O)O)NC(=O)[C@H](CCC(=O)O)N)O	0.656911
CPD00406	406	406	4264	9.72_232.14	Gly-Arg	Organic acids and derivatives	Amino acids, peptides, and analogues	mz and MS/MS matching	HILIC ESI +	[M+H]+	JLXVRFDTDUGQEE-YFKPBYRVSA-N	6426706		C(C[C@@H](C(=O)O)NC(=O)CN)CN=C(N)N	0.0209735
CPD00407	407	407	5489	9.17_189.05	Gly-Asp	Organic acids and derivatives	Amino acids, peptides, and analogues	mz and MS/MS matching	HILIC ESI -	[M-H]-	SCCPDJAQCXWPTF-VKHMYHEASA-N	97363		C([C@@H](C(=O)O)NC(=O)CN)C(=O)O	0.0213851
CPD00410	410	410	1004	9.38_105.02	Glyceric acid	Organic oxygen compounds	Carbohydrates and carbohydrate conjugates	mz and MS/MS matching	HILIC ESI -	[M-H]-	RBNPOMFGQQGHHO-UHFFFAOYSA-N	752		C(C(C(=O)O)O)O	0.00349993
CPD00419	419	419	3640	9.79_204.13	Gly-Lys	Organic acids and derivatives	Amino acids, peptides, and analogues	mz and MS/MS matching	HILIC ESI +	[M+H]+	IKAIKUBBJHFNBZ-LURJTMIESA-N	3080576		C(CCN)C[C@@H](C(=O)O)NC(=O)CN	0.145621
CPD00420	420	420	4440	7.90_173.09	Gly-Val	Organic acids and derivatives	Amino acids, peptides, and analogues	authentic standard mzrt, MS/MS matching	HILIC ESI -	[M-H]-	STKYPAFSDFAEPH-UHFFFAOYSA-N	97417		CC(C)C(C(=O)O)NC(=O)CN	0.0333244
CPD00421	421	421	21632	4.29_1179.74	GM3 d36:1;	Lipids and lipid-like molecules	Acidic glycosphingolipids	mz and in silico MS/MS matching	CSH ESI -	[M-H]-	IBYFJBLHBFJQPE-HNENSFHCSA-N	138175074		CCCCCCCCCCCC(C(COC1C(C(C(C(O1)CO)OC2C(C(C(C(O2)CO)O)OC3(CC(C(C(O3)C(C(CO)O)O)NC(=O)C)O)C(=O)O)O)O)O)NC(=O)CCCCCCCCC/C=C\CCCCCCCCCC)O	7.56833e-05
CPD00426	426	426	10404	5.40_890.67	Hex2Cer d36:1; Hex2Cer d18:1/18:0;	Lipids and lipid-like molecules	Glycosphingolipids	mz and in silico MS/MS matching	CSH ESI +	[M+H]+	VOZHMDQUIRUFQW-AIRKALMMSA-N	6450208		CCCCCCCCCCCCCCCCCC(=O)NC(CO[C@H]1[C@@H]([C@H]([C@H]([C@H](O1)CO)OC2[C@@H]([C@H]([C@H]([C@H](O2)CO)O)O)O)O)O)C(/C=C/CCCCCCCCCCCCC)O	0.00750238
CPD00428	428	428	4818	4.94_260.19	Hexanoyl-carnitine	Lipids and lipid-like molecules	Fatty acid esters	mz and MS/MS matching	HILIC ESI +	[M+H]+	VVPRQWTYSNDTEA-LLVKDONJSA-N	3246938		CCCCCC(=O)O[C@H](CC(=O)[O-])C[N+](C)(C)C	0.169132
CPD00429	429	429	4330	2.33_172.10	Hexanoylglycine	Organic acids and derivatives	Amino acids, peptides, and analogues	mz and MS/MS matching	HILIC ESI -	[M-H]-	UPCKIPHSXMXJOX-UHFFFAOYSA-N	99463		CCCCCC(=O)NCC(=O)O	0.492345
CPD00430	430	430	7519	6.41_776.63	HexCer-AP t37:0+1O;	Lipids and lipid-like molecules	Glycosphingolipids	mz and in silico MS/MS matching	CSH ESI +	[M+H]+	LHFXLUOZTOWQBH-UHFFFAOYSA-N	138201907		CCCCCCCCCCCCCCCCCCC(C(=O)NC(COC1C(C(C(C(O1)CO)O)O)O)C(C(CCCCCCCCCCCCC)O)O)O	0.00581891
CPD00431	431	431	8350_8187	6.63_807.61_6.64_802.65	HexCer-AP t39:1+O; HexCer-AP t18:0/21:1+O;	Lipids and lipid-like molecules	Glycosphingolipids	mz and in silico MS/MS matching	CSH ESI +	[M+Na]+_[M+NH4]+	null_CUZBBOIZPFEFLW-MRCUWXFGSA-N	138139279		CCCCCCCCCCCCCCC(C(C(COC1C(C(C(C(O1)CO)O)O)O)NC(=O)C(CCCCCC/C=C\CCCCCCCCCCC)O)O)O	0.134002
CPD00432	432	432	9037	8.23_830.68	HexCer-AP t41:1+O; HexCer-AP t17:1/24:0+O;	Lipids and lipid-like molecules	Glycosphingolipids	mz and in silico MS/MS matching	CSH ESI +	[M+H]+	MKUQXTDTWKKJLY-BYCLXTJYSA-N	138211392		CCCCCCCCCCCCCCCCCCCCCCC(C(=O)NC(COC1C(C(C(C(O1)CO)O)O)O)C(C(CCC/C=C/CCCCCCCC)O)O)O	0.122776
CPD00433	433	433	6508	5.88_730.63	HexCer-NDS d36:0; HexCer-NDS d18:0/18:0;	Lipids and lipid-like molecules	Glycosphingolipids	mz and in silico MS/MS matching	CSH ESI +	[M+H]+	DSRCOSQOBBICFU-UHFFFAOYSA-N	3710785		CCCCCCCCCCCCCCCCCC(=O)NC(COC1C(C(C(C(O1)CO)O)O)O)C(CCCCCCCCCCCCCCC)O	0.25105
CPD00434	434	434	7106	6.54_758.66	HexCer-NDS d38:0; HexCer-NDS d18:0/20:0;	Lipids and lipid-like molecules	Glycosphingolipids	mz and in silico MS/MS matching	CSH ESI +	[M+H]+	JMHGBISEAGEKAI-UHFFFAOYSA-N	18781911		CCCCCCCCCCCCCCCCCCCC(=O)NC(COC1C(C(C(C(O1)CO)O)O)O)C(CCCCCCCCCCCCCCC)O	0.0960076
CPD00435	435	435	8385_7751	7.20_808.68_7.20_786.69	HexCer-NDS d40:0; HexCer-NDS d18:0/22:0;	Lipids and lipid-like molecules	Glycosphingolipids	mz and in silico MS/MS matching	CSH ESI +	[M+Na]+_[M+H]+	null_BCRCIDJHDMYLDJ-UHFFFAOYSA-N	18781903		CCCCCCCCCCCCCCCCCCCCCC(=O)NC(COC1C(C(C(C(O1)CO)O)O)O)C(CCCCCCCCCCCCCCC)O	0.182616
CPD00436	436	436	8331_7708	6.54_806.66_6.53_784.68	HexCer-NDS d40:1; HexCer-NDS d18:0/22:1;	Lipids and lipid-like molecules	Glycosphingolipids	mz and in silico MS/MS matching	CSH ESI +	[M+Na]+_[M+H]+	FZMJISFZRIRZPX-JPXDBTALSA-N	134731477		CCCCCCCCCCCCCCC[C@H]([C@H](CO[C@@H]1C(C([C@H]([C@@H](O1)CO)O)O)O)NC(=O)CCCCCCCCCCC/C=C/CCCCCCCC)O	0.0380587
CPD00437	437	437	7648	5.797_782.65973	HexCer-NDS d40:2; HexCer-NDS d24:0/16:2;	Lipids and lipid-like molecules	Glycosphingolipids	mz, in silico MS/MS matching	CSH ESI +	[M+H]+	FTDQVOHRAKZRNH-OHNCOSGTSA-N	138155537		CCCCCCCCCCCCCCCCCCCCCC(O)C(COC1OC(CO)C(O)C(O)C1O)NC(=O)CCCCCCC\C=C/C\C=C/CCC	0.00387327
CPD00438	438	438	8834_8148	7.52_822.69_7.52_800.71	HexCer-NDS d41:0; HexCer-NDS d18:0/23:0;	Lipids and lipid-like molecules	Glycosphingolipids	mz and in silico MS/MS matching	CSH ESI +	[M+Na]+_[M+H]+	null_RVQPKPDZDJRSHQ-UHFFFAOYSA-N	133016772		CCCCCCCCCCCCCCCCCCCCCCC(=O)NC(COC1C(C(C(C(O1)CO)O)O)O)C(CCCCCCCCCCCCCCC)O	0.0175657
CPD00439	439	439	8024	10.49_796.67	HexCer-NDS d41:2;	Lipids and lipid-like molecules	Glycosphingolipids	mz and in silico MS/MS matching	CSH ESI +	[M+H]+	FHPDSFWZVNURMX-LLNQCXAOSA-N	138151919		CCCCCCCCCCCCCCCCCCCCC(C(COC1C(C(C(C(O1)CO)O)O)O)NC(=O)CCCCCCCC/C=C\C=C/CCCCC)O	0.509514
CPD00440	440	440	8589	6.94_814.70	HexCer-NDS d42:0; HexCer-NDS d18:0/24:0;	Lipids and lipid-like molecules	Glycosphingolipids	mz and in silico MS/MS matching	CSH ESI +	[M+H]+	SNPQGCDJHZAVOB-UHFFFAOYSA-N	4558205		CCCCCCCCCCCCCCCCCCCCCCCC(=O)NC(COC1C(C(C(C(O1)CO)O)O)O)C(CCCCCCCCCCCCCCC)O	0.00926389
CPD00441	441	441	9165_8524	7.18_834.69_7.17_812.71	HexCer-NDS d42:1; HexCer-NDS d18:0/24:1;	Lipids and lipid-like molecules	Glycosphingolipids	mz and in silico MS/MS matching	CSH ESI +	[M+Na]+_[M+H]+	ARWNGPONLNUYCE-BENRWUELSA-N	138121489		CCCCCCCCCCCCCCCCCCCCCCCCCCC(C(COC1C(C(C(C(O1)CO)O)O)O)NC(=O)CCCCCC/C=C\CCCC)O	0.0671129
CPD00442	442	442	8461	6.63_810.69	HexCer-NDS d42:2; HexCer-NDS d18:0/24:2;	Lipids and lipid-like molecules	Glycosphingolipids	mz and in silico MS/MS matching	CSH ESI +	[M+H]+	AURQDPDHKNGRFW-RDFANRIKSA-N	138122435		CCCCCCCCCCCCC/C=C\CCCCCCCCCC(=O)NC(COC1C(C(C(C(O1)CO)O)O)O)C(/C=C/CCCCCCCCCCCC)O	0.45577
CPD00443	443	443	8386	5.79_808.68	HexCer-NDS d42:3; A	Lipids and lipid-like molecules	Glycosphingolipids	mz and in silico MS/MS matching	CSH ESI +	[M+H]+	JQGUTNUBIKTHSB-URPFAVNPSA-N				0.00370618
CPD00444	444	444	9337	7.77_840.74	HexCer-NDS d44:1; HexCer-NDS d18:0/26:1;	Lipids and lipid-like molecules	Glycosphingolipids	mz and in silico MS/MS matching	CSH ESI +	[M+H]+	CSYZNSRDVLHDPK-LCUIJRPUSA-N	138138624		CCCCCCCCCCCCCCCCCCCCC(C(COC1C(C(C(C(O1)CO)O)O)O)NC(=O)CCCCCCC/C=C\CCCCCCCCCCC)O	0.350872
CPD00445	445	445	9288	8.06_838.72	HexCer-NDS d44:2;	Lipids and lipid-like molecules	Glycosphingolipids	mz and in silico MS/MS matching	CSH ESI +	[M+H]+	FWSWVUHDBYGKDC-DPTWWRMPSA-N	138156699		CCCCCCCCCCCCCCCCCC(C(COC1C(C(C(C(O1)CO)O)O)O)NC(=O)CCCCCCCCCCCCCCCC/C=C\C/C=C\CC)O	0.0147672
CPD00446	446	446	9848	7.79_862.72	HexCer-NDS d46:4;	Lipids and lipid-like molecules	Glycosphingolipids	mz and in silico MS/MS matching	CSH ESI +	[M+H]+	RPWUTRXLYQNYLF-ZRENGBSJSA-N				0.330045
CPD00447	447	447	6042	4.99_700.58	HexCer-NS d34:1; HexCer-NS d18:1/16:0;	Lipids and lipid-like molecules	Glycosphingolipids	mz and in silico MS/MS matching	CSH ESI +	[M+H]+	VJLLLMIZEJJZTE-ORIPQNMZSA-N	14035028		CCCCCCCCCCCCCCCC(=O)NC(COC1C(C(C(C(O1)CO)O)O)O)C(/C=C/CCCCCCCCCCCCC)O	0.0278037
CPD00448	448	448	6469	4.74_728.61	HexCer-NS d36:1; HexCer-NS d18:1/18:0;	Lipids and lipid-like molecules	Glycosphingolipids	mz and in silico MS/MS matching	CSH ESI +	[M+H]+	YMYQEDCYNANIPI-OWWNRXNESA-N	6138330		CCCCCCCCCCCCCCCCCC(=O)NC(COC1C(C(C(C(O1)CO)O)O)O)C(/C=C/CCCCCCCCCCCCC)O	0.139793
CPD00449	449	449	6427	5.09_726.60	HexCer-NS d36:2; HexCer-NS d18:2/18:0;	Lipids and lipid-like molecules	Glycosphingolipids	mz and in silico MS/MS matching	CSH ESI +	[M+H]+	RXMLAFHTZIACSX-LLRUVXLESA-N	138257407		CCCCCCCCCCCCCCCCCC(=O)NC(COC1C(C(C(C(O1)CO)O)O)O)C(/C=C/CC/C=C/CCCCCCCCC)O	0.361429
CPD00450	450	450	6745	5.97_742.63	HexCer-NS d37:1; HexCer-NS d18:1/19:0;	Lipids and lipid-like molecules	Glycosphingolipids	mz and in silico MS/MS matching	CSH ESI +	[M+H]+	FILWRDJIAHFRKS-NHQGMKOOSA-N	138152162		CCCCCCCCCCCCCCCCCCC(=O)NC(COC1C(C(C(C(O1)CO)O)O)O)C(/C=C/CCCCCCCCCCCCC)O	0.0717939
CPD00451	451	451	7552_7062	6.31_778.63_6.31_756.64	HexCer-NS d38:1; HexCer-NS d18:1/20:0;	Lipids and lipid-like molecules	Glycosphingolipids	mz and in silico MS/MS matching	CSH ESI +	[M+Na]+_[M+H]+	DFELABABMXOKTD-QOSDPKFLSA-N	138142655		CCCCCCCCCCCCCCCCCCCC(=O)NC(COC1C(C(C(C(O1)CO)O)O)O)C(/C=C/CCCCCCCCCCCCC)O	0.00870468
CPD00452	452	452	7022	5.73_754.63	HexCer-NS d38:2; HexCer-NS d18:2/20:0;	Lipids and lipid-like molecules	Glycosphingolipids	mz and in silico MS/MS matching	CSH ESI +	[M+H]+	FTNVGNCYPSFRJK-CZIXKSQASA-N	138155677		CCCCCCCCCCCCCCCCCCCC(=O)NC(COC1C(C(C(C(O1)CO)O)O)O)C(/C=C/CC/C=C/CCCCCCCCC)O	0.00180166
CPD00453	453	453	7709	6.97_784.68	HexCer-NS d40:1; HexCer-NS d18:1/22:0;	Lipids and lipid-like molecules	Glycosphingolipids	mz and in silico MS/MS matching	CSH ESI +	[M+H]+	YIGARKIIFOHVPF-LAPDZXRHSA-N	14795577		CCCCCCCCCCCCCCCCCCCCCC(=O)NC(COC1C(C(C(C(O1)CO)O)O)O)C(/C=C/CCCCCCCCCCCCC)O	0.0294281
CPD00454	454	454	7648	5.80_782.66	HexCer-NS d40:2; HexCer-NS d18:1/22:1; A	Lipids and lipid-like molecules	Glycosphingolipids	mz and in silico MS/MS matching	CSH ESI +	[M+H]+	ABCOAKPLAHRYKK-MXBGQREFSA-N	138116171		CCCCCCCCCCCCCCCCCCCCCCCC(=O)NC(COC1C(C(C(C(O1)CO)O)O)O)C(/C=C/CC/C=C/CCCCCCC)O	0.00594719
CPD00455	455	455	7653	10.67_782.66	HexCer-NS d40:2; HexCer-NS d18:1/22:1; B	Lipids and lipid-like molecules	Glycosphingolipids	mz and in silico MS/MS matching	CSH ESI +	[M+H]+	BWKKWNUDYQGITF-SKAXPANRSA-N	138131360		CCCCCCCCCCCCCCCCCCCCCCCCC(=O)NC(COC1C(C(C(C(O1)CO)O)O)O)C(/C=C/CC/C=C/CCCCCC)O	0.45053
CPD00456	456	456	7646	10.29_782.66	HexCer-NS d40:2; HexCer-NS d18:1/22:1; C	Lipids and lipid-like molecules	Glycosphingolipids	mz and in silico MS/MS matching	CSH ESI +	[M+H]+	CUAHVEOWLGNRSU-QVBSCIJISA-N	138138980		CCCCCCCCCCCCCCCCCCC/C=C/CC/C=C/C(C(COC1C(C(C(C(O1)CO)O)O)O)NC(=O)CCCCCCCCCCC)O	0.1052
CPD00457	457	457	7649	6.37_782.66	HexCer-NS d40:2; HexCer-NS d18:2/22:0;	Lipids and lipid-like molecules	Glycosphingolipids	mz and in silico MS/MS matching	CSH ESI +	[M+H]+	LWOBEIHJFQUNNQ-MXBGQREFSA-N	138206856		CCCCCCCCCCCCCCCCCCCCCC(=O)NC(COC1C(C(C(C(O1)CO)O)O)O)C(/C=C/CC/C=C/CCCCCCCCC)O	0.0302094
CPD00458	458	458	8083	7.29_798.69	HexCer-NS d41:1; HexCer-NS d18:1/23:0;	Lipids and lipid-like molecules	Glycosphingolipids	mz and in silico MS/MS matching	CSH ESI +	[M+H]+	SJGWLQDELUWRDA-JMUUFCRMSA-N	138261261		CCCCCCCCCCCCCCCCCCCCCCC(=O)NC(COC1C(C(C(C(O1)CO)O)O)O)C(/C=C/CCCCCCCCCCCCC)O	0.00584723
CPD00459	459	459	8025	6.63_796.68	HexCer-NS d41:2;	Lipids and lipid-like molecules	Glycosphingolipids	mz and in silico MS/MS matching	CSH ESI +	[M+H]+	BWTDRYKILUYTBR-QCVIXQMPSA-N	138131469		CCCCCCCCCCCCCCCCC/C=C/CC/C=C/C(C(COC1C(C(C(C(O1)CO)O)O)O)NC(=O)CCCCCCCCCCCCCC)O	0.0197849
CPD00460	460	460	8031	6.74_796.68	HexCer-NS d41:2; HexCer-NS d18:2/23:0;	Lipids and lipid-like molecules	Glycosphingolipids	mz and in silico MS/MS matching	CSH ESI +	[M+H]+	LIFQWWUBGFSGFL-QCVIXQMPSA-N	138202241		CCCCCCCCCCCCCCCCCCCCCCC(=O)NC(COC1C(C(C(C(O1)CO)O)O)O)C(/C=C/CC/C=C/CCCCCCCCC)O	0.00249165
CPD00461	461	461	8522	6.52_812.71	HexCer-NS d42:1; HexCer-NS d18:1/24:0;	Lipids and lipid-like molecules	Glycosphingolipids	mz and in silico MS/MS matching	CSH ESI +	[M+H]+	POQRWMRXUOPCLD-MHAUTQJVSA-N	12304803		CCCCCCCCCCCCCCCCCCCCCCCC(=O)NC(COC1C(C(C(C(O1)CO)O)O)O)C(/C=C/CCCCCCCCCCCCC)O	0.0138609
CPD00462	462	462	8453	11.04_810.69	HexCer-NS d42:2; HexCer-NS d18:1/24:1;	Lipids and lipid-like molecules	Glycosphingolipids	mz and in silico MS/MS matching	CSH ESI +	[M+H]+	AOSLRSPJCMCKQU-FRFXWMQRSA-N	138120493		CCCCCCCCCCCCCCCCCCCCCCCCCCC(=O)NC(COC1C(C(C(C(O1)CO)O)O)O)C(/C=C/CC/C=C/CCCCCC)O	0.479875
CPD00463	463	463	8451	6.43_810.69	HexCer-NS d42:2; HexCer-NS d18:1/24:1; B	Lipids and lipid-like molecules	Glycosphingolipids	mz and in silico MS/MS matching	CSH ESI +	[M+H]+	AOSLRSPJCMCKQU-FRFXWMQRSA-N	138120493		CCCCCCCCCCCCCCCCCCCCCCCCCCC(=O)NC(COC1C(C(C(C(O1)CO)O)O)O)C(/C=C/CC/C=C/CCCCCC)O	0.00678853
CPD00464	464	464	8388	6.52_808.68	HexCer-NS d42:3; HexCer-NS d18:1/24:2;	Lipids and lipid-like molecules	Glycosphingolipids	mz and in silico MS/MS matching	CSH ESI +	[M+H]+	AMDOYZFNQUTYAB-CIGJXBMYSA-N	138119713		CCCCCCCCCCCCCCCC/C=C/CC/C=C/CC/C=C/C(C(COC1C(C(C(C(O1)CO)O)O)O)NC(=O)CCCCCCCCCCCC)O	0.326471
CPD00465	465	465	8389	6.39_808.68	HexCer-NS d42:3; HexCer-NS d18:2/24:1;	Lipids and lipid-like molecules	Glycosphingolipids	mz and in silico MS/MS matching	CSH ESI +	[M+H]+	AYSIAIIEZAVRGL-NKHFZFFVSA-N	138123709		CCCCCCCCCCCCCCCCC/C=C/CC/C=C/C(C(COC1C(C(C(C(O1)CO)O)O)O)NC(=O)CCCCC/C=C\CCCCCCCC)O	0.0126302
CPD00466	466	466	8938_9527	7.92_826.72_7.93_848.71	HexCer-NS d43:1; HexCer-NS d18:1/25:0;	Lipids and lipid-like molecules	Glycosphingolipids	mz and in silico MS/MS matching	CSH ESI +	[M+H]+_[M+Na]+	RIGGIBNQNREJCL-BSKJHSHCSA-N	138252448		CCCCCCCCCCCCCCCCCCCCCCCCC(=O)NC(COC1C(C(C(C(O1)CO)O)O)O)C(/C=C/CCCCCCCCCCCCC)O	0.00100385
CPD00467	467	467	8884	7.26_824.71	HexCer-NS d43:2; HexCer-NS d19:1/24:1;	Lipids and lipid-like molecules	Glycosphingolipids	mz and in silico MS/MS matching	CSH ESI +	[M+H]+	ABZGQYDVNNWGIE-INARCNGISA-N	138116457		CCCCCCCCCCCCCCCCCC(=O)NC(COC1C(C(C(C(O1)CO)O)O)O)C(/C=C/CC/C=C/CCCCCCCCCCCCCCCC)O	0.00751651
CPD00468	468	468	8883	7.76_824.71	HexCer-NS d43:2; HexCer-NS d19:2/24:0;	Lipids and lipid-like molecules	Glycosphingolipids	mz and in silico MS/MS matching	CSH ESI +	[M+H]+	WZBYGOLGJVOJHR-INARCNGISA-N	138293504		CCCCCCCCCCCCCCCCCCCCCCCC(=O)NC(COC1C(C(C(C(O1)CO)O)O)O)C(/C=C/CC/C=C/CCCCCCCCCC)O	0.00190078
CPD00469	469	469	8833	6.70_822.69	HexCer-NS d43:3;	Lipids and lipid-like molecules	Glycosphingolipids	mz and in silico MS/MS matching	CSH ESI +	[M+H]+	ADCHACOLIWRZIK-QPAZPACISA-N	138116814		CCCCCCCCCCCCCC/C=C\CCCCCCCCCC(=O)NC(COC1C(C(C(C(O1)CO)O)O)O)C(/C=C/CC/C=C/CCCCCCCC)O	0.0573253
CPD00470	470	470	9336_9849	8.22_840.74_8.22_862.72	HexCer-NS d44:1; HexCer-NS d18:1/26:0;	Lipids and lipid-like molecules	Glycosphingolipids	mz and in silico MS/MS matching	CSH ESI +	[M+H]+_[M+Na]+	DOIOUJPHIXRQFM-NHFVQZBWSA-N	138145653		CCCCCCCCCCCCCCCCCCCCCCCCCC(=O)NC(COC1C(C(C(C(O1)CO)O)O)O)C(/C=C/CCCCCCCCCCCCC)O	0.0956011
CPD00471	471	471	9290_9802	7.57_838.72_7.57_860.71	HexCer-NS d44:2; HexCer-NS d18:1/26:1;	Lipids and lipid-like molecules	Glycosphingolipids	mz and in silico MS/MS matching	CSH ESI +	[M+H]+	BCGVMUHFRDLZBI-NBGJCBSLSA-N	138124864		CCCCCCCCCCCCCCCCCCCCCCC(=O)NC(COC1C(C(C(C(O1)CO)O)O)O)C(/C=C/CC/C=C/CCCCCCCCCCCC)O	0.00706536
CPD00472	472	472	9034	6.39_830.66	HexCer-NS d44:6; HexCer-NS d18:1/26:5;	Lipids and lipid-like molecules	Glycosphingolipids	mz and in silico MS/MS matching	CSH ESI +	[M+H]+	YPKWCJOAQURQNC-MRCUWXFGSA-N	138307174		CCCCCCCCCCCCCCC(C(C(COC1C(C(C(C(O1)CO)O)O)O)NC(=O)C(CCCCCCCC/C=C\CCCCCCCCCCC)O)O)O	0.00171792
CPD00478	478	478	3822	9.53_213.10	His-Gly	Organic acids and derivatives	Amino acids, peptides, and analogues	mz and MS/MS matching	HILIC ESI +	[M+H]+	LYCVKHSJGDMDLM-LURJTMIESA-N	101179		C1=C(NC=N1)C[C@@H](C(=O)NCC(=O)O)N	0.127721
CPD00479	479	479	4327	5.86_235.12	His-Pro	Organic acids and derivatives	Amino acids, peptides, and analogues	mz and MS/MS matching	HILIC ESI +	[M+H-H2O]+	LNCFUHAPNTYMJB-IUCAKERBSA-N	152322		C1C[C@H](N(C1)C(=O)[C@H](CC2=CN=CN2)N)C(=O)O	0.453902
CPD00484	484	484	4691	8.63_255.15	His-Val	Organic acids and derivatives	Amino acids, peptides, and analogues	mz and MS/MS matching	HILIC ESI +	[M+H]+	VLDVBZICYBVQHB-IUCAKERBSA-N	7021870		CC(C)[C@@H](C(=O)[O-])NC(=O)[C@H](CC1=CN=CN1)[NH3+]	0.0279752
CPD00491	491	491	10064	1.14_271.23	Hydroxypalmitic acid	Lipids and lipid-like molecules	Fatty acids and conjugates	mz and MS/MS matching	HILIC ESI -	[M-H]-	CBWALJHXHCJYTE-UHFFFAOYSA-N	301590		CCCCCCCCCCCCCC(CC(=O)O)O	0.567733
CPD00494	494	494	5418	8.77_288.20	Ile-Arg	Organic acids and derivatives	Amino acids, peptides, and analogues	mz and MS/MS matching	HILIC ESI +	[M+H]+	HYXQKVOADYPQEA-CIUDSAMLSA-N	7021814		CC[C@H](C)[C@@H](C(=O)N[C@@H](CCCN=C(N)N)C(=O)O)N	0.102635
CPD00495	495	495	8796	6.07_243.17	Ile-Leu	Organic acids and derivatives	Amino acids, peptides, and analogues	mz and MS/MS matching	HILIC ESI -	[M-H]-	JWBXCSQZLLIOCI-GUBZILKMSA-N	7019083		CC[C@H](C)[C@@H](C(=O)N[C@@H](CC(C)C)C(=O)[O-])[NH3+]	0.276204
CPD00496	496	496	6970	8.63_385.26	Ile-Pro-Arg	Organic acids and derivatives	Amino acids, peptides, and analogues	mz and MS/MS matching	HILIC ESI +	[M+H]+	SVZFKLBRCYCIIY-UHFFFAOYSA-N	18221866		CCC(C)C(C(=O)N1CCCC1C(=O)NC(CCCN=C(N)N)C(=O)O)N	0.194943
CPD00497	497	497	7001	1.35_212.00	Indoxyl sulfate	Organic acids and derivatives	Arylsulfates	authentic standard mzrt matching	HILIC ESI -	[M-H]-	BXFFHSIDQOFMLE-UHFFFAOYSA-N	10258		C1=CC=C2C(=C1)C(=CN2)OS(=O)(=O)O	0.941677
CPD00504	504	504	127681	663518	Isopentadecanoic acid	Lipids and lipid-like molecules	Fatty acids and conjugates		GC		ZOCYQVNGROEVLU-UHFFFAOYSA-N	151014		CC(C)CCCCCCCCCCCC(=O)O	0.351947
CPD00507	507	507	415	265698	Lactamide	Organic oxygen compounds	Alcohols and polyols		GC		SXQFCVDSOLSHOQ-UHFFFAOYSA-N	94220		CC(C(=O)N)O	0.308286
CPD00511	511	511	3263	9.19_189.16	Laminine	Organic acids and derivatives	Amino acids, peptides, and analogues	mz and MS/MS matching	HILIC ESI +	[M+H]+	MXNRLFUSFKVQSK-UHFFFAOYSA-N	159659		C[N+](C)(C)CCCCC(C(=O)[O-])N	0.380607
CPD00513	513	513	9502	8.04_258.15	Leu-Gln	Organic acids and derivatives	Amino acids, peptides, and analogues	mz and MS/MS matching	HILIC ESI -	[M-H]-	JYOAXOMPIXKMKK-YUMQZZPRSA-N	1574949		CC(C)C[C@@H](C(=O)N[C@@H](CCC(=O)N)C(=O)[O-])[NH3+]	0.0186628
CPD00514	514	514	4525	6.06_245.19	Leu-Leu	Organic acids and derivatives	Amino acids, peptides, and analogues	mz and MS/MS matching	HILIC ESI +	[M+H]+	LCPYQJIKPJDLLB-UWVGGRQHSA-N	6992072		CC(C)C[C@@H](C(=O)N[C@@H](CC(C)C)C(=O)[O-])[NH3+]	0.310604
CPD00515	515	515	3169	569637	Levoglucosan	Organoheterocyclic compounds			GC		TWNIBLMWSKIRAT-VFUOTHLCSA-N	2724705		C1[C@@H]2[C@H]([C@@H]([C@H]([C@H](O1)O2)O)O)O	0.506512
CPD00518	518	518	3218	0.93_468.31	LPC 14:0-SN1;	Lipids and lipid-like molecules	Glycerophosphocholines	mzrt, in silico MS/MS matching	CSH ESI +	[M+H]+	VXUOFDJKYGDUJI-OAQYLSRUSA-N	460604		CCCCCCCCCCCCCC(=O)OC[C@H](COP(=O)([O-])OCC[N+](C)(C)C)O	0.00250047
CPD00519	519	519	3417	1.15_482.33	LPC 15:0-SN1;	Lipids and lipid-like molecules	Glycerophosphocholines	mzrt, in silico MS/MS matching	CSH ESI +	[M+H]+	RJZVWDTYEWCUAR-JOCHJYFZSA-N	24779458		CCCCCCCCCCCCCCC(=O)OC[C@H](COP(=O)([O-])OCC[N+](C)(C)C)O	0.0827511
CPD00520	520	520	3767_3596	1.43_518.33_1.43_496.35	LPC 16:0;	Lipids and lipid-like molecules	Glycerophosphocholines	mzrt, in silico MS/MS matching	CSH ESI +	[M+Na]+_[M+H]+	ASWBNKHCZGQVJV-UHFFFAOYSA-N	86554		CCCCCCCCCCCCCCCC(=O)OCC(COP(=O)([O-])OCC[N+](C)(C)C)O	0.951717
CPD00521	521	521	3595_3768	1.30_496.35_1.30_518.33	LPC 16:0-SN1;	Lipids and lipid-like molecules	Glycerophosphocholines	mz and in silico MS/MS matching	CSH ESI +	[M+H]+_[M+Na]+	ASWBNKHCZGQVJV-UHFFFAOYSA-N	86554		CCCCCCCCCCCCCCCC(=O)OCC(COP(=O)([O-])OCC[N+](C)(C)C)O	0.163819
CPD00522	522	522	3422	1.69_482.37	LPC 16:1e	Lipids and lipid-like molecules	Glycerophosphocholines	mz and in silico MS/MS matching	CSH ESI +	[M+H]+	VLBPIWYTPAXCFJ-DEOSSOPVSA-N	10480367		CCCCCCCCCCCCCCCCOC[C@@H](COP(=O)([O-])OCC[N+](C)(C)C)O	0.0114499
CPD00523	523	523	3570	1.04_494.33	LPC 16:1-SN1;	Lipids and lipid-like molecules	Glycerophosphocholines	mzrt, in silico MS/MS matching	CSH ESI +	[M+H]+	LFUDDCMNKWEORN-ZXEGGCGDSA-N	24779461		CCCCCC/C=C\CCCCCCCC(=O)OC[C@H](COP(=O)([O-])OCC[N+](C)(C)C)O	0.159557
CPD00524	524	525	4035	2.18_546.35974	LPC 18:0;	Lipids and lipid-like molecules	Glycerophosphocholines	mz, in silico MS/MS matching	CSH ESI +	[M+Na]+	IHNKQIMGVNPMTC-UHFFFAOYNA-N	497299		CCCCCCCCCCCCCCCCCC(=O)OCC(O)COP([O-])(=O)OCC[N+](C)(C)C	0.654722
CPD00525	525	524	9041_9468	2.20_558.33_2.20_582.38	LPC 18:0; A	Lipids and lipid-like molecules	Glycerophosphocholines	mzrt matching	CSH ESI -	[M+Cl]-_[M+Hac-H]-	IHNKQIMGVNPMTC-RUZDIDTESA-N	497299		CCCCCCCCCCCCCCCCCC(=O)OC[C@H](COP(=O)([O-])OCC[N+](C)(C)C)O	0.974764
CPD00526	526	526	3800	1.44_522.36	LPC 18:1; A	Lipids and lipid-like molecules	Glycerophosphocholines	mz and in silico MS/MS matching	CSH ESI +	[M+H]+	YAMUFBLWGFFICM-SEYXRHQNSA-N	6449974		CCCCCCCC/C=C\CCCCCCCC(=O)OCC(COP(=O)([O-])OCC[N+](C)(C)C)O	0.256823
CPD00527	527	527	3799_4019	1.57_522.36_1.57_544.34	LPC 18:1; B	Lipids and lipid-like molecules	Glycerophosphocholines	mz and in silico MS/MS matching	CSH ESI +	[M+H]+_[M+Na]+	null_YAMUFBLWGFFICM-SEYXRHQNSA-N	6449974		CCCCCCCC/C=C\CCCCCCCC(=O)OCC(COP(=O)([O-])OCC[N+](C)(C)C)O	0.416265
CPD00528	528	528	3786_4009	1.18_520.35_1.12_542.33	LPC 18:2-SN1;	Lipids and lipid-like molecules	Glycerophosphocholines	mzrt, in silico MS/MS matching	CSH ESI +	[M+H]+_[M+Na]+	SPJFYYJXNPEZDW-FTJOPAKQSA-N	11005824		CCCCC/C=C\C/C=C\CCCCCCCC(=O)OC[C@H](COP(=O)([O-])OCC[N+](C)(C)C)O	0.473676
CPD00529	529	529	3785	1.09_520.35	LPC 18:2-SN2;	Lipids and lipid-like molecules	Glycerophosphocholines	mzrt, in silico MS/MS matching	CSH ESI +	[M+H]+	SPJFYYJXNPEZDW-UTJQPWESSA-N	11988421		CCCCC/C=C\C/C=C\CCCCCCCC(=O)OCC(COP(=O)([O-])OCC[N+](C)(C)C)O	0.0626628
CPD00530	530	530	3955	2.64_538.39	LPC 19:0-SN1;	Lipids and lipid-like molecules	Glycerophosphocholines	mz and in silico MS/MS matching	CSH ESI +	[M+H]+	WYIMORDZGCUBAA-UHFFFAOYSA-N	13648279		CCCCCCCCCCCCCCCCCCC(=O)OCC(COP(=O)([O-])OCC[N+](C)(C)C)O	0.00222906
CPD00531	531	531	4113	3.04_552.41	LPC 20:0-SN1;	Lipids and lipid-like molecules	Glycerophosphocholines	mz and in silico MS/MS matching	CSH ESI +	[M+H]+	UATOAILWGVYRQS-UHFFFAOYSA-N	24779474		CCCCCCCCCCCCCCCCCCCC(=O)OCC(COP(=O)([O-])OCC[N+](C)(C)C)O	0.150128
CPD00532	532	532	4090	2.32_550.39	LPC 20:1-SN1;	Lipids and lipid-like molecules	Glycerophosphocholines	mz and in silico MS/MS matching	CSH ESI +	[M+H]+	YYSFWGQAKJTHRE-SEYXRHQNSA-N	138310124		CCCCCCCC/C=C\CCCCCCCCCC(=O)OCC(COP(=O)([O-])OCC[N+](C)(C)C)O	0.131037
CPD00533	533	533	4064	1.74_548.38	LPC 20:2-SN1;	Lipids and lipid-like molecules	Glycerophosphocholines	mz and in silico MS/MS matching	CSH ESI +	[M+H]+	YYQVCMMXPIJVHY-UTJQPWESSA-N	138310096		CCCCC/C=C\C/C=C\CCCCCCCCCC(=O)OCC(COP(=O)([O-])OCC[N+](C)(C)C)O	8.49024e-05
CPD00534	534	534	4037	1.30_546.36	LPC 20:3-SN1;	Lipids and lipid-like molecules	Glycerophosphocholines	mz and in silico MS/MS matching	CSH ESI +	[M+H]+	XUDGAAFUMTTZCO-QNEBEIHSSA-N	138300357		CC/C=C\C/C=C\C/C=C\CCCCCCCCCC(=O)OCC(COP(=O)([O-])OCC[N+](C)(C)C)O	0.809277
CPD00535	535	535	4020_4244	1.07_544.35_1.08_566.33	LPC 20:4-SN1;	Lipids and lipid-like molecules	Glycerophosphocholines	mz and in silico MS/MS matching	CSH ESI +	[M+H]+_[M+Na]+	GOMVPVRDBLLHQC-DOFZRALJSA-N	138162370		CC/C=C\C/C=C\C/C=C\C/C=C\CCCCCCC(=O)OCC(COP(=O)([O-])OCC[N+](C)(C)C)O	0.183895
CPD00536	536	536	4390	3.55_580.44	LPC 22:0-SN1;	Lipids and lipid-like molecules	Glycerophosphocholines	mz and in silico MS/MS matching	CSH ESI +	[M+H]+	UIINDYGXBHJQHX-UHFFFAOYSA-N	24779480		CCCCCCCCCCCCCCCCCCCCCC(=O)OCC(COP(=O)([O-])OCC[N+](C)(C)C)O	0.636562
CPD00537	537	537	4361	3.11_578.43	LPC 22:1-SN1;	Lipids and lipid-like molecules	Glycerophosphocholines	mz and in silico MS/MS matching	CSH ESI +	[M+H]+	PAFOXYLFALKPOE-SEYXRHQNSA-N	138233030		CCCCCCCC/C=C\CCCCCCCCCCCC(=O)OCC(COP(=O)([O-])OCC[N+](C)(C)C)O	0.124703
CPD00538	538	538	4304	1.49_572.38	LPC 22:4-SN1;	Lipids and lipid-like molecules	Glycerophosphocholines	mz and in silico MS/MS matching	CSH ESI +	[M+H]+	GXEIJYZRCDTJTE-DOFZRALJSA-N	138165132		CC/C=C\C/C=C\C/C=C\C/C=C\CCCCCCCCC(=O)OCC(COP(=O)([O-])OCC[N+](C)(C)C)O	0.976409
CPD00539	539	539	4264_4487	1.03_568.35_1.04_590.33	LPC 22:6-SN1;	Lipids and lipid-like molecules	Glycerophosphocholines	mz and in silico MS/MS matching	CSH ESI +	[M+H]+_[M+Na]+	LSOWKZULVQWMLY-WSDBEMKQSA-N	14552259		CC/C=C\C/C=C\C/C=C\C/C=C\C/C=C\C/C=C\CCC(=O)OCC(COP(=O)([O-])OCC[N+](C)(C)C)O	0.873237
CPD00540	540	540	4541	3.80_594.46	LPC 23:0-SN1;	Lipids and lipid-like molecules	Glycerophosphocholines	mz and in silico MS/MS matching	CSH ESI +	[M+H]+	JYGYVEYUGGTFCT-UHFFFAOYSA-N	133017446		CCCCCCCCCCCCCCCCCCCCCCC(=O)OCC(COP(=O)([O-])OCC[N+](C)(C)C)O	0.0254432
CPD00541	541	541	4723_5017	4.08_608.47_4.06_630.45	LPC 24:0-SN1;	Lipids and lipid-like molecules	Glycerophosphocholines	mz and in silico MS/MS matching	CSH ESI +	[M+H]+_[M+Na]+	SKJMUADLQLZAGH-UHFFFAOYSA-N	24779482		CCCCCCCCCCCCCCCCCCCCCCCC(=O)OCC(COP(=O)([O-])OCC[N+](C)(C)C)O	0.0659259
CPD00542	542	542	4694	3.57_606.46	LPC 24:1-SN1;	Lipids and lipid-like molecules	Glycerophosphocholines	mz and in silico MS/MS matching	CSH ESI +	[M+H]+	KXOHZVXBUOQTTL-PFONDFGASA-N	138198787		CCCCCCCCCC/C=C\CCCCCCCCCCCC(=O)OCC(COP(=O)([O-])OCC[N+](C)(C)C)O	0.427539
CPD00543	543	543	4561_4845	1.43_596.36_1.43_618.34	LPC 24:6;	Lipids and lipid-like molecules	Glycerophosphocholines	mz and in silico MS/MS matching	CSH ESI +	[M+H]+_[M+Na]+	WBGVYVOIMVQBOT-WSDBEMKQSA-N	10579392		CC/C=C\C/C=C\C/C=C\C/C=C\C/C=C\C/C=C\CCCCC(=O)OCC(COP(=O)([O-])OCC[N+](C)(C)C)O	0.422682
CPD00544	544	544	5099	4.68_636.50	LPC 26:0-SN1;	Lipids and lipid-like molecules	Glycerophosphocholines	mz and in silico MS/MS matching	CSH ESI +	[M+H]+	WSDKRPCAPHRNNZ-UHFFFAOYSA-N	138291249		CCCCCCCCCCCCCCCCCCCCCCCCCC(=O)OCC(COP(=O)([O-])OCC[N+](C)(C)C)O	0.622211
CPD00545	545	545	5057	4.08_634.49	LPC 26:1-SN1;	Lipids and lipid-like molecules	Glycerophosphocholines	mz and in silico MS/MS matching	CSH ESI +	[M+H]+	OOMMBXXUNFZQKI-PFONDFGASA-N	138229309		CCCCCCCCCC/C=C\CCCCCCCCCCCCCC(=O)OCC(COP(=O)([O-])OCC[N+](C)(C)C)O	0.585857
CPD00546	546	546	3717	2.54_510.40	LPC O-18:0;	Lipids and lipid-like molecules	Glycerophosphocholines	mz and in silico MS/MS matching	CSH ESI +	[M+H]+	XKBJVQHMEXMFDZ-UHFFFAOYSA-N	3985		CCCCCCCCCCCCCCCCCCOCC(COP(=O)([O-])OCC[N+](C)(C)C)O	0.0573206
CPD00547	547	547	3698	1.84_508.38	LPC O-18:1;	Lipids and lipid-like molecules	Glycerophosphocholines	mz and in silico MS/MS matching	CSH ESI +	[M+H]+	XWYSLMAMRKYUFH-SEYXRHQNSA-N	24779512		CCCCCCCC/C=C\CCCCCCCCOCC(COP(=O)([O-])OCC[N+](C)(C)C)O	0.0149356
CPD00548	548	548	3675	1.78_506.37	LPC O-18:2;	Lipids and lipid-like molecules	Glycerophosphocholines	mz and in silico MS/MS matching	CSH ESI +	[M+H]+	VUODGUFFBSVRDR-UTJQPWESSA-N	24779514		CCCCC/C=C\C/C=C\CCCCCCCCOCC(COP(=O)([O-])OCC[N+](C)(C)C)O	0.0279395
CPD00549	549	549	6290	0.87_424.25	LPE 14:0;	Lipids and lipid-like molecules	Glycerophosphoethanolamines	mz and in silico MS/MS matching	CSH ESI -	[M-H]-	RPXHXZNGZBHSMJ-UHFFFAOYSA-N	24802348		CCCCCCCCCCCCCC(=O)OCC(COP(=O)(O)OCCN)O	0.350617
CPD00550	550	550	3065	1.45_454.30	LPE 16:0;	Lipids and lipid-like molecules	Glycerophosphoethanolamines	mz and in silico MS/MS matching	CSH ESI +	[M+H]+	YVYMBNSKXOXSKW-UHFFFAOYSA-N	89229		CCCCCCCCCCCCCCCC(=O)OCC(COP(=O)(O)OCCN)O	0.666787
CPD00551	551	551	3038	0.98_452.28	LPE 16:1;	Lipids and lipid-like molecules	Glycerophosphoethanolamines	mz and in silico MS/MS matching	CSH ESI +	[M+H]+	DSOWUEHXZJUNID-FPLPWBNLSA-N	25244429		CCCCCC/C=C\CCCCCCCC(=O)OCC(COP(=O)(O)OCCN)O	0.698869
CPD00552	552	552	3660_3416	1.55_504.28_1.55_482.29	LPE 17:0;	Lipids and lipid-like molecules	Glycerophosphoethanolamines	mz and in silico MS/MS matching	CSH ESI +	[M+Na]+_[M+H]+	JMDGFRHLXKUPGL-UHFFFAOYSA-N	138186684		CCCCCCCCC(=O)OC(COC(=O)CCCCCCC)COP(=O)(O)OCCN	0.944491
CPD00553	553	553	3420	2.23_482.33	LPE 18:0;	Lipids and lipid-like molecules	Glycerophosphoethanolamines	mz and in silico MS/MS matching	CSH ESI +	[M+H]+	BBYWOYAFBUOUFP-UHFFFAOYSA-N	45479288		CCCCCCCCCCCCCCCCCC(=O)OCC(COP(=O)(O)OCCN)O	0.365952
CPD00554	554	554	3391_3644	1.61_480.32_1.61_502.30	LPE 18:1;	Lipids and lipid-like molecules	Glycerophosphoethanolamines	mz and in silico MS/MS matching	CSH ESI +	[M+H]+_[M+Na]+	PYVRVRFVLRNJLY-KTKRTIGZSA-N	9547072		CCCCCCCC/C=C\CCCCCCCC(=O)OCC(COP(=O)(O)OCCN)O	0.493243
CPD00555	555	555	3318	1.12_478.30	LPE 18:2;	Lipids and lipid-like molecules	Glycerophosphoethanolamines	mz and in silico MS/MS matching	CSH ESI +	[M+H]+	DBHKHNGBVGWQJE-HZJYTTRNSA-N	138141392		CCCCC/C=C\C/C=C\CCCCCCCC(=O)OCC(COP(=O)(O)OCCN)O	0.610736
CPD00556	556	556	3715	2.96_510.36	LPE 20:0;	Lipids and lipid-like molecules	Glycerophosphoethanolamines	mz and in silico MS/MS matching	CSH ESI +	[M+H]+	HEQMDGOBDIGJOC-UHFFFAOYSA-N	75958060		CCCCCCCCCCCCCCCCCCCC(=O)OCC(COP(=O)(O)OCCN)O	0.35345
CPD00557	557	557	3694	2.20_508.35	LPE 20:1;	Lipids and lipid-like molecules	Glycerophosphoethanolamines	mz and in silico MS/MS matching	CSH ESI +	[M+H]+	JEAGLCKGAKACCE-KTKRTIGZSA-N	138184141		CCCCCCCC/C=C\CCCCCCCCCC(=O)OCC(COP(=O)(O)OCCN)O	0.10152
CPD00558	558	558	3674	1.67_506.33	LPE 20:2;	Lipids and lipid-like molecules	Glycerophosphoethanolamines	mz and in silico MS/MS matching	CSH ESI +	[M+H]+	QJHRNPQXCMXOOH-HZJYTTRNSA-N	138244438		CCCCC/C=C\C/C=C\CCCCCCCCCC(=O)OCC(COP(=O)(O)OCCN)O	0.808133
CPD00559	559	559	3662	1.29_504.32	LPE 20:3;	Lipids and lipid-like molecules	Glycerophosphoethanolamines	mz and in silico MS/MS matching	CSH ESI +	[M+H]+	UEONHLLDVDPRRN-PDBXOOCHSA-N	138270216		CC/C=C\C/C=C\C/C=C\CCCCCCCCCC(=O)OCC(COP(=O)(O)OCCN)O	0.498263
CPD00560	560	560	3647	1.095_502.2995	LPE 20:4;	Lipids and lipid-like molecules	Glycerophosphoethanolamines	mz, in silico MS/MS matching	CSH ESI +	[M+H]+	JPNPIRVRGLGTRE-LTKCOYKYSA-N	138187816		CCC=CCC=CCC=CCC=CCCCCCCC(=O)OCC(COP(=O)(O)OCCN)O	0.42733
CPD00561	561	561	8015	1.10_500.28	LPE 20:4;	Lipids and lipid-like molecules	Glycerophosphoethanolamines	mz and in silico MS/MS matching	CSH ESI -	[M-H]-	JPNPIRVRGLGTRE-LTKCOYKYSA-N	138187816		CC/C=C\C/C=C\C/C=C\C/C=C\CCCCCCC(=O)OCC(COP(=O)(O)OCCN)O	0.754503
CPD00562	562	562	4174	3.15_560.34	LPE 21:0;	Lipids and lipid-like molecules	Glycerophosphoethanolamines	mz and in silico MS/MS matching	CSH ESI +	[M+Na]+	KQQPFSRYGMFYEY-UHFFFAOYSA-N	138196547		CCCCCCCCCCCCC(=O)OC(COC(=O)CCCCCCC)COP(=O)(O)OCCN	0.168159
CPD00563	563	563	3928	3.04_536.38	LPE 22:1;	Lipids and lipid-like molecules	Glycerophosphoethanolamines	mz and in silico MS/MS matching	CSH ESI +	[M+H]+	XHNHVLOJRORARF-KTKRTIGZSA-N	138296181		CCCCCCCC/C=C\CCCCCCCCCCCC(=O)OCC(COP(=O)(O)OCCN)O	0.921949
CPD00564	564	564	3907	2.44_534.36	LPE 22:2;	Lipids and lipid-like molecules	Glycerophosphoethanolamines	mz and in silico MS/MS matching	CSH ESI +	[M+H]+	XXZVISSNQKLBNF-HZJYTTRNSA-N	138301591		CCCCC/C=C\C/C=C\CCCCCCCCCCCC(=O)OCC(COP(=O)(O)OCCN)O	0.367099
CPD00565	565	565	3890	2.01_532.35	LPE 22:3;	Lipids and lipid-like molecules	Glycerophosphoethanolamines	mz and in silico MS/MS matching	CSH ESI +	[M+H]+	OYVOJIUVAINTML-QNEBEIHSSA-N	138232596		CCCCC/C=C\C/C=C\C/C=C\CCCCCCCCC(=O)OCC(COP(=O)(O)OCCN)O	0.708501
CPD00566	566	566	8552	1.53_528.31	LPE 22:4;	Lipids and lipid-like molecules	Glycerophosphoethanolamines	mz and in silico MS/MS matching	CSH ESI -	[M-H]-	RSVFMXVZJZRSQQ-LTKCOYKYSA-N	138255864		CC/C=C\C/C=C\C/C=C\C/C=C\CCCCCCCCC(=O)OCC(COP(=O)(O)OCCN)O	0.46483
CPD00567	567	567	8517	1.19_526.29	LPE 22:5;	Lipids and lipid-like molecules	Glycerophosphoethanolamines	mz and in silico MS/MS matching	CSH ESI -	[M-H]-	OSRWIBSZJTWIKA-JLNKQSITSA-N	138230638		CC/C=C\C/C=C\C/C=C\C/C=C\C/C=C\CCCCCC(=O)OCC(COP(=O)(O)OCCN)O	0.518719
CPD00568	568	569	3837	1.054_526.29987	LPE 22:6;	Lipids and lipid-like molecules	Glycerophosphoethanolamines	mz, in silico MS/MS matching	CSH ESI +	[M+H]+	XEVRBOQZSXWGQO-KUBAVDMBNA-N	138295358		CC\C=C/C\C=C/C\C=C/C\C=C/C\C=C/C\C=C/CCC(=O)OCC(O)COP(O)(=O)OCCN	0.88607
CPD00569	569	570	4158	2.15_558.36	LPE 24:4;	Lipids and lipid-like molecules	Glycerophosphoethanolamines	mz and in silico MS/MS matching	CSH ESI +	[M+H]+	JDAJYLSQKPBNPE-LTKCOYKYSA-N	138183832		CC/C=C\C/C=C\C/C=C\C/C=C\CCCCCCCCCCC(=O)OCC(COP(=O)(O)OCCN)O	0.123276
CPD00570	570	571	4142	1.80_556.35	LPE 24:5;	Lipids and lipid-like molecules	Glycerophosphoethanolamines	mz and in silico MS/MS matching	CSH ESI +	[M+H]+	NSYISTSXLHMRKQ-JLNKQSITSA-N				0.000402591
CPD00571	571	572	4124	1.48_554.32	LPE 24:6;	Lipids and lipid-like molecules	Glycerophosphoethanolamines	mz and in silico MS/MS matching	CSH ESI +	[M+H]+	UOCKWCJPKZTDEK-KUBAVDMBSA-N				0.530653
CPD00572	572	573	4401	2.24_582.35	LPE 26:6;	Lipids and lipid-like molecules	Glycerophosphoethanolamines	mz and in silico MS/MS matching	CSH ESI +	[M+H]+	VEQKVQHHGNQKBY-KUBAVDMBSA-N				0.610089
CPD00573	573	574	2877_3121	1.68_438.30_1.68_460.29	LPE O-16:1; or LPE P-16:0	Lipids and lipid-like molecules	Glycerophosphoethanolamines	mz and in silico MS/MS matching	CSH ESI +	[M+H]+_[M+Na]+	RRTPYUGIBQLEDN-FPLPWBNLSA-N				0.0780568
CPD00574	574	575	3193_3460	2.54_466.34_2.55_488.32	LPE O-18:1; or LPE P-18:0	Lipids and lipid-like molecules	Glycerophosphoethanolamines	mz and in silico MS/MS matching	CSH ESI +	[M+H]+_[M+Na]+	CDONWGCJDDHTLP-KTKRTIGZSA-N				0.0331918
CPD00575	575	576	3139_3447	1.83_464.32_1.83_486.30	LPE O-18:2;	Lipids and lipid-like molecules	Glycerophosphoethanolamines	mz and in silico MS/MS matching	CSH ESI +	[M+H]+_[M+Na]+	DBVHWKABURKXNY-HZJYTTRNSA-N				0.00420115
CPD00576	576	577	8234	1.03_509.29	LPG 18:1;	Lipids and lipid-like molecules	Glycerophosphoglycerols	mz and in silico MS/MS matching	CSH ESI -	[M-H]-	FQQQKGAFQIIGLQ-KTKRTIGZSA-N	25244390		CCCCCCCC/C=C\CCCCCCCC(=O)OCC(COP(=O)(O)OCC(CO)O)O	0.00718898
CPD00577	577	578	8976	0.75_555.27	LPG 22:6;	Lipids and lipid-like molecules	Glycerophosphoglycerols	mz and in silico MS/MS matching	CSH ESI -	[M-H]-	MGCOSBZSSKOQOR-KUBAVDMBSA-N	138209914		CC/C=C\C/C=C\C/C=C\C/C=C\C/C=C\C/C=C\CCC(=O)OCC(COP(=O)(O)OCC(CO)O)O	0.0071774
CPD00578	578	579	9280	0.90_571.29	LPI 16:0;	Lipids and lipid-like molecules	Glycerophosphoinositols	mz and in silico MS/MS matching	CSH ESI -	[M-H]-	UOXRPRZMAROFPH-UHFFFAOYSA-N	74819149		CCCCCCCCCCCCCCCC(=O)OCC(COP(=O)(O)OC1C(C(C(C(C1O)O)O)O)O)O	0.623163
CPD00579	579	580	9754	1.38_599.32	LPI 18:0;	Lipids and lipid-like molecules	Glycerophosphoinositols	mz and in silico MS/MS matching	CSH ESI -	[M-H]-	MXAFDFDAIFZFET-UHFFFAOYSA-N	74819151		CCCCCCCCCCCCCCCCCC(=O)OCC(COP(=O)(O)OC1C(C(C(C(C1O)O)O)O)O)O	0.568145
CPD00580	580	581	10108	0.71_619.29	LPI 20:4;	Lipids and lipid-like molecules	Glycerophosphoinositols	mz and in silico MS/MS matching	CSH ESI -	[M-H]-	BAWAZBRKENFJED-LTKCOYKYSA-N	138124432		CC/C=C\C/C=C\C/C=C\C/C=C\CCCCCCC(=O)OCC(COP(=O)(O)OC1C(C(C(C(C1O)O)O)O)O)O	0.834131
CPD00581	581	582	10549	0.70_643.29	LPI 22:6;	Lipids and lipid-like molecules	Glycerophosphoinositols	mz and in silico MS/MS matching	CSH ESI -	[M-H]-	CAPHXUZAFHNJAV-KUBAVDMBSA-N	138132704		CC/C=C\C/C=C\C/C=C\C/C=C\C/C=C\C/C=C\CCC(=O)OCC(COP(=O)(O)OC1C(C(C(C(C1O)O)O)O)O)O	0.743118
CPD00582	582	583	8485	1.39_524.30	LPS 18:0;	Lipids and lipid-like molecules	Glycerophosphoserines	mz and in silico MS/MS matching	CSH ESI -	[M-H]-	ZPDQFUYPBVXUKS-UHFFFAOYSA-N	74819135		CCCCCCCCCCCCCCCCCC(=O)OCC(COP(=O)(O)OCC(C(=O)O)N)O	0.552433
CPD00583	583	584	8437	0.92_522.28	LPS 18:1;	Lipids and lipid-like molecules	Glycerophosphoserines	mz and in silico MS/MS matching	CSH ESI -	[M-H]-	JZWNYZVVZXZRRH-KTKRTIGZSA-N	138191247		CCCCCCCC/C=C\CCCCCCCC(=O)OCC(COP(=O)(O)OCC(C(=O)O)N)O	0.631103
CPD00584	584	585	9219	0.70_568.27	LPS 22:6;	Lipids and lipid-like molecules	Glycerophosphoserines	mz and in silico MS/MS matching	CSH ESI -	[M-H]-	FZUFCKYWYUGORZ-KUBAVDMBSA-N	138157662		CC/C=C\C/C=C\C/C=C\C/C=C\C/C=C\C/C=C\CCC(=O)OCC(COP(=O)(O)OCC(C(=O)O)N)O	0.599712
CPD00585	585	586	3948	9.61_218.15	Lys-Ala	Organic acids and derivatives	Amino acids, peptides, and analogues	mz and MS/MS matching	HILIC ESI +	[M+H]+	QOOWRKBDDXQRHC-BQBZGAKWSA-N	7010504		C[C@@H](C(=O)O)NC(=O)[C@H](CCCCN)N	0.985622
CPD00586	586	587	5183	9.81_275.17	Lys-Gln	Organic acids and derivatives	Amino acids, peptides, and analogues	mz and MS/MS matching	HILIC ESI +	[M+H]+	OAPNERBWQWUPTI-YUMQZZPRSA-N	196305		C(CCN)C[C@@H](C(=O)N[C@@H](CCC(=O)N)C(=O)O)N	0.342386
CPD00587	587	588	5198	9.80_276.16	Lys-Glu	Organic acids and derivatives	Amino acids, peptides, and analogues	mz and MS/MS matching	HILIC ESI +	[M+H]+	UGTZHPSKYRIGRJ-YUMQZZPRSA-N	7010501		C(CCN)C[C@@H](C(=O)N[C@@H](CCC(=O)O)C(=O)O)N	0.162301
CPD00588	588	589	4824	8.79_260.20	Lys-Ile	Organic acids and derivatives	Amino acids, peptides, and analogues	mz and MS/MS matching	HILIC ESI +	[M+H]+	FMIIKPHLJKUXGE-GUBZILKMSA-N	7010499		CC[C@H](C)[C@@H](C(=O)O)NC(=O)[C@H](CCCCN)N	0.264234
CPD00595	595	596	4563	8.54_248.11	Malonyl-carnitine	Lipids and lipid-like molecules	Fatty acid esters	mz and MS/MS matching	HILIC ESI +	[M+H]+	ZGNBLKBZJBJFDG-SSDOTTSWSA-N	131770465		C[N+](C)(C)C[C@@H](CC(=O)O)OC(=O)CC(=O)[O-]	0.143043
CPD00600	600	601	5393	289520	Methanolphosphate	Organic acids and derivatives	Phosphate esters		GC		CAAULPUQFIIOTL-UHFFFAOYSA-N	13130		COP(=O)(O)O	0.000169522
CPD00609	609	610	3598	8.88_203.15	N,N-Dimethylarginine	Organic acids and derivatives	Amino acids, peptides, and analogues	authentic standard mzrt, MS/MS matching	HILIC ESI +	[M+H]+	NWGZOALPWZDXNG-UHFFFAOYSA-N	17801140		CN(C)C(CCCN=C(N)N)C(=O)O	0.00438469
CPD00611	611	612	2528_1916	9.30_161.13_9.32_144.10	N.epsilon.-Methyl-lysine	Organic acids and derivatives	Amino acids, peptides, and analogues	mz and MS/MS matching	HILIC ESI +	[M+H]+_[M+H]+	PQNASZJZHFPQLE-UHFFFAOYSA-N	541646		CNCCCCC(C(=O)O)N	0.00057886
CPD00615	615	616	5730_6080	8.11_305.10_8.12_327.08	N-Acetylaspartylglutamic acid	Organic acids and derivatives	Amino acids, peptides, and analogues	authentic standard mzrt, MS/MS matching	HILIC ESI +	[M+H]+_[M+Na]+	OPVPGKGADVGKTG-UHFFFAOYSA-N	5255		CC(=O)NC(CC(=O)O)C(=O)NC(CCC(=O)O)C(=O)O	0.110203
CPD00616	616	617	9917	8.31_267.11	N-Acetyl-carnosine	Organic acids and derivatives	Hybrid peptides	mz and MS/MS matching	HILIC ESI -	[M-H]-	BKAYIFDRRZZKNF-VIFPVBQESA-N	9903482		CC(=O)NCCC(=O)N[C@@H](CC1=CN=CN1)C(=O)O	0.72892
CPD00618	618	619	9495	7.18_258.08	N-Acetyl-galactosaminitol	Organic oxygen compounds	Carbohydrates and carbohydrate conjugates	mz and MS/MS matching	HILIC ESI -	[M+Cl]-	DWAICOVNOFPYLS-OSMVPFSASA-N	165880		CC(=O)N[C@@H](CO)[C@H]([C@H]([C@@H](CO)O)O)O	0.494145
CPD00621	621	622	12547	9.56_334.13	N-Acetylglucosaminylasparagine	Organic acids and derivatives	Amino acids, peptides, and analogues	mz and MS/MS matching	HILIC ESI -	[M-H]-	YTTRPBWEMMPYSW-VFFCQLMOSA-N	91746260		CC(=O)N[C@@H]1[C@H]([C@@H]([C@H](O[C@H]1NC(=O)CC(C(=O)O)N)CO)O)O	0.084941
CPD00624	624	625	7170	8.38_406.13	N-Acetyl-lactosamine	Lipids and lipid-like molecules	Fatty acyl glycosides	mz and MS/MS matching	HILIC ESI +	[M+Na]+	HESSGHHCXGBPAJ-ZBELOFFLSA-N	119547		CC(=O)N[C@@H](C=O)[C@H]([C@@H]([C@@H](CO)O)O[C@H]1[C@@H]([C@H]([C@H]([C@H](O1)CO)O)O)O)O	0.00947323
CPD00626	626	627	3306	3.11_192.07	N-Acetylmethionine	Organic acids and derivatives	Amino acids, peptides, and analogues	authentic standard mzrt matching	HILIC ESI +	[M+H]+	XUYPXLNMDZIRQH-UHFFFAOYSA-N	6180		CC(=O)NC(CCSC)C(=O)O	0.676674
CPD00635	635	636	2710	3.56_144.07	N-Isobutyrylglycine	Organic acids and derivatives	Amino acids, peptides, and analogues	authentic standard mzrt matching	HILIC ESI -	[M-H]-	DCICDMMXFIELDF-UHFFFAOYSA-N	10855600		CC(C)C(=O)NCC(=O)O	0.242369
CPD00636	636	637	11466_10025	1.28_306.19_1.28_270.21	N-Lauroylsarcosine	Organic acids and derivatives	Amino acids, peptides, and analogues	mz and MS/MS matching	HILIC ESI -	[M+Cl]-_[M-H]-	BACYUWVYYTXETD-UHFFFAOYSA-N	7348		CCCCCCCCCCCC(=O)N(C)CC(=O)O	0.0289603
CPD00640	640	641	2539	8.41_162.08	N-Methylglutamic acid	Organic acids and derivatives	Amino acids, peptides, and analogues	authentic standard mzrt, MS/MS matching	HILIC ESI +	[M+H]+	XLBVNMSMFQMKEY-UHFFFAOYSA-N	268779		CNC(CCC(=O)O)C(=O)O	0.00779485
CPD00642	642	643	1478	6.98_132.10	N-Methylvaline	Organic acids and derivatives	Amino acids, peptides, and analogues	authentic standard mzrt, MS/MS matching	HILIC ESI +	[M+H]+	AKCRVYNORCOYQT-UHFFFAOYSA-N	4378		CC(C)C(C(=O)O)NC	0.741335
CPD00643	643	644	5036	1.75_270.32	n-Octadecylamine	Organic nitrogen compounds	Amines	mz and MS/MS matching	HILIC ESI +	[M+H]+	REYJJPSVUYRZGE-UHFFFAOYSA-N	15793		CCCCCCCCCCCCCCCCCCN	0.502415
CPD00648	648	649	1917	7.20_144.10	N-alpha-Methyl-lysine	Organic acids and derivatives	Amino acids, peptides, and analogues	mz and MS/MS matching	HILIC ESI +	[M+H-NH3]+	OLYPWXRMOFUVGH-LURJTMIESA-N	7010497		CN[C@@H](CCCCN)C(=O)O	0.53595
CPD00651	651	652	11756	1.18_313.24	Octadecanedioic acid	Lipids and lipid-like molecules	Fatty acids and conjugates	mz and MS/MS matching	HILIC ESI -	[M-H]-	BNJOQKFENDDGSC-UHFFFAOYSA-N	70095		C(CCCCCCCCC(=O)O)CCCCCCCC(=O)O	0.0019591
CPD00656	656	657	5823	1.00_310.31	Oleoyl ethylamide	Lipids and lipid-like molecules	Fatty amides	mz and MS/MS matching	HILIC ESI +	[M+H]+	JZJYYCFYGXPUMF-QXMHVHEDSA-N	44270319		CCCCCCCC/C=C\CCCCCCCC(=O)NCC	0.385263
CPD00663	663	664	13870	5.99_782.53	OxPE 38:4+1O; OxPE 18:1_20:3+1O;	Lipids and lipid-like molecules	Glycerophosphoinositols	mz and in silico MS/MS matching	CSH ESI -	[M-H]-	IZGOQZPQKCVPAL-VMFFLXFSSA-N	138182665		CCCCCCCC/C=C\CCCCCCCC(=O)OCC(COP(=O)(O)OCCN)OC(=O)CCC/C=C\C/C=C\C=C/C(CCCCCCCC)O	0.504858
CPD00664	664	665	16347_16349	4.55_856.51_4.45_856.51	OxPS 38:5+3O; OxPS 18:0_20:5+3O;	Lipids and lipid-like molecules	Glycerophosphoinositols	mz and in silico MS/MS matching	CSH ESI -	[M-H]-_[M-H]-	QGXGQEYTFCNOMT-UJNQZSPMSA-N	138243659		CCCCCCCCCCCCCCCCCC(=O)OCC(COP(=O)(O)OCC(C(=O)O)N)OC(=O)CCC/C=C\CC1C2CC(C1/C=C/C(C/C=C\CC)O)OO2	0.00296834
CPD00666	666	667	11698	4.44_695.47	PA 36:4; PA 16:0_20:4;	Lipids and lipid-like molecules	Glycerophosphates	mz and in silico MS/MS matching	CSH ESI -	[M-H]-	WZKHHBHWAXZUGV-JAXHXWBXSA-N	138293603		CCCCCCCCCCCCCCCC(=O)OCC(COP(=O)(O)O)OC(=O)CCCCCC/C=C\C/C=C\C/C=C\C/C=C\CC	0.011389
CPD00667	667	668	4718	1.02_256.26	Palmitamide isomer A	Lipids and lipid-like molecules	Fatty amides	mz and MS/MS matching	HILIC ESI +	[M+H]+	HSEMFIZWXHQJAE-UHFFFAOYSA-N	69421		CCCCCCCCCCCCCCCC(=O)N	0.267957
CPD00668	668	669	4717	1.75_256.26	Palmitamide isomer B	Lipids and lipid-like molecules	Fatty amides	mz and MS/MS matching	HILIC ESI +	[M+H]+	HSEMFIZWXHQJAE-UHFFFAOYSA-N	69421		CCCCCCCCCCCCCCCC(=O)N	0.238982
CPD00671	671	672	3547_4000	3.38_202.11_3.38_220.12	Pantothenic acid isomer A	Organic acids and derivatives	Amino acids, peptides, and analogues	mz and MS/MS matching	HILIC ESI +	[M+H-H2O]+_[M+H]+	GHOKWGTUZJEAQD-UHFFFAOYSA-N	988		CC(C)(CO)C(C(=O)NCCC(=O)O)O	7.8183e-05
CPD00672	672	673	3997	3.90_220.12	Pantothenic acid isomer B	Organic acids and derivatives	Amino acids, peptides, and analogues	mz and MS/MS matching	HILIC ESI +	[M+H]+	GHOKWGTUZJEAQD-UHFFFAOYSA-N	988		CC(C)(CO)C(C(=O)NCCC(=O)O)O	8.488e-05
CPD00673	673	674	4944	464991	Parabanic acid	Organoheterocyclic compounds	Imidazolines		GC		ZFLIKDUSUDBGCD-UHFFFAOYSA-N	67126		C1(=O)C(=O)NC(=O)N1	0.720689
CPD00674	674	675	5302_5636	2.31_650.45_2.31_672.43	PC 16:0_9:0 CHO;	Lipids and lipid-like molecules	Glycerophosphocholines	mzrt matching	CSH ESI +	[M+H]+_[M+Na]+	PPTNNIINSOQWCE-WJOKGBTCSA-N	46907874		CCCCCCCCCCCCCCCC(=O)OC[C@H](COP(=O)([O-])OCC[N+](C)(C)C)OC(=O)CCCCCCCC=O	0.956028
CPD00675	675	676	4034_3818	1.50_546.32_1.50_524.34	PC 17:0;	Lipids and lipid-like molecules	Glycerophosphocholines	mz and in silico MS/MS matching	CSH ESI +	[M+Na]+_[M+H]+	SPDCFOJFYHMXGE-UHFFFAOYSA-N	138263169		CCCCCCCCC(=O)OC(COC(=O)CCCCCCC)COP(=O)([O-])OCC[N+](C)(C)C	0.264919
CPD00676	676	677	5708_6038	4.26_678.52_4.25_700.50	PC 28:0; PC 14:0_14:0;	Lipids and lipid-like molecules	Glycerophosphocholines	mzrt, in silico MS/MS matching	CSH ESI +	[M+H]+_[M+Na]+	CITHEXJVPOWHKC-UHFFFAOYSA-N	26197		CCCCCCCCCCCCCC(=O)OCC(COP(=O)([O-])OCC[N+](C)(C)C)OC(=O)CCCCCCCCCCCCC	1.13297e-06
CPD00677	677	678	5898_6222	4.53_692.53_4.53_714.51	PC 29:0;	Lipids and lipid-like molecules	Glycerophosphocholines	mz and in silico MS/MS matching	CSH ESI +	[M+H]+_[M+Na]+	FKJSCGZXAPFODP-UHFFFAOYSA-N	24778553		CCCCCCCCCCCCCCCCCC(=O)OC(COC(=O)CCCCCCCCCC)COP(=O)([O-])OCC[N+](C)(C)C	2.10772e-07
CPD00678	678	679	6456_6133	4.81_728.53_4.82_706.55	PC 30:0; PC 14:0_16:0;	Lipids and lipid-like molecules	Glycerophosphocholines	mz and in silico MS/MS matching	CSH ESI +	[M+Na]+_[M+H]+	RFVFQQWKPSOBED-UHFFFAOYSA-N	10169024		CCCCCCCCCCCCCCCC(=O)OC(COC(=O)CCCCCCCCCCCCC)COP(=O)([O-])OCC[N+](C)(C)C	6.02758e-09
CPD00679	679	680	6100_6419	4.34_704.53_4.33_726.51	PC 30:1; PC 14:0_16:1;	Lipids and lipid-like molecules	Glycerophosphocholines	mz and in silico MS/MS matching	CSH ESI +	[M+H]+_[M+Na]+	XGGMHQYOVYWRLV-VLGSPTGOSA-N	24778616		CCCCCCCCCCCCCC(=O)OCC(COP(=O)([O-])OCC[N+](C)(C)C)OC(=O)CCCCCCC/C=C\CCCCCC	8.13361e-05
CPD00680	680	681	6327	5.12_720.56	PC 31:0; PC 15:0_16:0;	Lipids and lipid-like molecules	Glycerophosphocholines	mz and in silico MS/MS matching	CSH ESI +	[M+H]+	LLHISNQVRRYJGL-UHFFFAOYSA-N	14818904		CCCCCCCCCCCCCCCC(=O)OC(COC(=O)CCCCCCCCCCCCCC)COP(=O)([O-])OCC[N+](C)(C)C	0.335894
CPD00681	681	682	6284	4.61_718.55	PC 31:1; A	Lipids and lipid-like molecules	Glycerophosphocholines	mz and in silico MS/MS matching	CSH ESI +	[M+Na]+	QFVHCMLUKNHDSH-WTWBAFHPSA-N	24778657		CCCCCCCCCCCCCCC(=O)OC[C@H](COP(=O)([O-])OCC[N+](C)(C)C)OC(=O)CCCCCCC/C=C\CCCCCC	0.0149046
CPD00682	682	683	6287	4.80_718.56	PC 31:1; B	Lipids and lipid-like molecules	Glycerophosphocholines	mz and in silico MS/MS matching	CSH ESI +	[M+H]+	ISFOPOGKBOMRIJ-VXPUYCOJSA-N	138180362		CCCCCCCCCCCC(=O)OCC(COP(=O)([O-])OCC[N+](C)(C)C)OC(=O)CCCCCCC/C=C\CCCCCCCCC	0.0110666
CPD00683	683	684	7046	5.64_756.56	PC 32:0;	Lipids and lipid-like molecules	Glycerophosphocholines	mz and in silico MS/MS matching	CSH ESI +	[M+Na]+	HGDKOFFCJQXAKQ-UHFFFAOYSA-N	138168062		CCCCCCCCCCCCCCCCCCCCCCCC(=O)OC(COC(=O)CCCCCCC)COP(=O)([O-])OCC[N+](C)(C)C	0.537356
CPD00684	684	685	6601	5.43_734.58	PC 32:0; PC 16:0_16:0;	Lipids and lipid-like molecules	Glycerophosphocholines	mz and in silico MS/MS matching	CSH ESI +	[M+H]+	KILNVBDSWZSGLL-UHFFFAOYSA-N	6138		CCCCCCCCCCCCCCCC(=O)OCC(COP(=O)([O-])OCC[N+](C)(C)C)OC(=O)CCCCCCCCCCCCCCC	0.707442
CPD00685	685	686	6540	4.90_732.56	PC 32:1; PC 16:0_16:1;	Lipids and lipid-like molecules	Glycerophosphocholines	mz and in silico MS/MS matching	CSH ESI +	[M+H]+	QIBZFHLFHCIUOT-ZPHPHTNESA-N	6443090		CCCCCCCCCCCCCCCC(=O)OCC(COP(=O)([O-])OCC[N+](C)(C)C)OC(=O)CCCCCCC/C=C\CCCCCC	0.386031
CPD00686	686	687	6497_6965	4.44_730.55_4.44_752.53	PC 32:2;	Lipids and lipid-like molecules	Glycerophosphocholines	mz and in silico MS/MS matching	CSH ESI +	[M+H]+_[M+Na]+	GPWHCUUIQMGELX-YGGBKCGDSA-N	10462648		CCCCCC/C=C\CCCCCCCC(=O)OCC(COP(=O)([O-])OCC[N+](C)(C)C)OC(=O)CCCCCCC/C=C\CCCCCC	0.000344872
CPD00687	687	688	6457	4.34_728.53	PC 32:3;	Lipids and lipid-like molecules	Glycerophosphocholines	mz and in silico MS/MS matching	CSH ESI +	[M+H]+	DRJYDRMOXGTDIW-XDZFUVEGSA-N	138146635		CCCCCCCCCCCCCCCC(=O)OCC(COP(=O)([O-])OCC[N+](C)(C)C)OC(=O)CCCCC/C=C\C/C=C\C/C=C\CC	0.0263757
CPD00688	688	689	6874	5.65_748.60	PC 33:0; PC 16:0_17:0;	Lipids and lipid-like molecules	Glycerophosphocholines	mz and in silico MS/MS matching	CSH ESI +	[M+H]+	CNHYMCCAIZQMPA-UHFFFAOYSA-N	24778683		CCCCCCCCCCCCCCCCC(=O)OC(COC(=O)CCCCCCCCCCCCCCC)COP(=O)([O-])OCC[N+](C)(C)C	0.0524367
CPD00689	689	690	6829	5.46_746.57	PC 33:1;	Lipids and lipid-like molecules	Glycerophosphocholines	mz and in silico MS/MS matching	CSH ESI +	[M+H]+	HILNHYCWLDRSKJ-VXPUYCOJSA-N	138168777		CCCCCCCCCCCCC(=O)OCC(COP(=O)([O-])OCC[N+](C)(C)C)OC(=O)CCCCCCCCC/C=C\CCCCCCCC	0.278394
CPD00690	690	691	6832	5.20_746.58	PC 33:1; PC 16:0_17:1;	Lipids and lipid-like molecules	Glycerophosphocholines	mz and in silico MS/MS matching	CSH ESI +	[M+H]+	ASFWPRURQHKRSL-ZZEZOPTASA-N	24778685		CCCCCCCCCCCCCCCC(=O)OCC(COP(=O)([O-])OCC[N+](C)(C)C)OC(=O)CCCCCCC/C=C\CCCCCCC	0.801354
CPD00691	691	692	6780	4.74_744.56	PC 33:2; PC 15:0_18:2;	Lipids and lipid-like molecules	Glycerophosphocholines	mz and in silico MS/MS matching	CSH ESI +	[M+H]+	DGBYUHHIADYUMU-AKMCNLDWSA-N	24778665		CCCCCCCCCCCCCCC(=O)OCC(COP(=O)([O-])OCC[N+](C)(C)C)OC(=O)CCCCCCC/C=C\C/C=C\CCCCC	0.0439426
CPD00692	692	693	7206	6.51_762.61	PC 34:0;	Lipids and lipid-like molecules	Glycerophosphocholines	mz and in silico MS/MS matching	CSH ESI +	[M+H]+	RTWAYAIMWLNAJW-UHFFFAOYSA-N	129269		CCCCCCCCCCCCCCCCC(=O)OCC(COP(=O)([O-])OCC[N+](C)(C)C)OC(=O)CCCCCCCCCCCCCCCC	0.612635
CPD00693	693	694	7208_7695	6.08_762.61_6.08_784.59	PC 34:0; PC 16:0_18:0;	Lipids and lipid-like molecules	Glycerophosphocholines	mz and in silico MS/MS matching	CSH ESI +	[M+H]+_[M+Na]+	PZNPLUBHRSSFHT-UHFFFAOYSA-N	10147142		CCCCCCCCCCCCCCCCCC(=O)OC(COC(=O)CCCCCCCCCCCCCCC)COP(=O)([O-])OCC[N+](C)(C)C	0.0288823
CPD00694	694	695	15001	5.56_818.59	PC 34:1;	Lipids and lipid-like molecules	Glycerophosphocholines	mzrt matching	CSH ESI -	[M-H]-	WTJKGGKOPKCXLL-VYOBOKEXSA-N	5497103		CCCCCCCCCCCCCCCC(=O)OC[C@H](COP(=O)([O-])OCC[N+](C)(C)C)OC(=O)CCCCCCC/C=C\CCCCCCCC	0.0386185
CPD00695	695	696	7149	5.499_760.59576	PC 34:1; PC 16:0_18:1;	Lipids and lipid-like molecules	Glycerophosphocholines	mz, in silico MS/MS matching	CSH ESI +	[M+H]+	WTJKGGKOPKCXLL-MRCUWXFGNA-N	6506401		CCCCCCCCCCCCCCCC(=O)OCC(COP([O-])(=O)OCC[N+](C)(C)C)OC(=O)CCCCCCC\C=C/CCCCCCCC	0.0853437
CPD00696	696	697	14924	5.08_816.58	PC 34:2;	Lipids and lipid-like molecules	Glycerophosphocholines	mzrt matching	CSH ESI -	[M+Hac-H]-	JLPULHDHAOZNQI-ZTIMHPMXSA-N	5287971		CCCCCCCCCCCCCCCC(=O)OC[C@H](COP(=O)([O-])OCC[N+](C)(C)C)OC(=O)CCCCCCC/C=C\C/C=C\CCCCC	0.0832701
CPD00697	697	698	7094_7571	5.024_758.57935_5.037_780.56079	PC 34:2; PC 16:0_18:2;	Lipids and lipid-like molecules	Glycerophosphocholines	mzrt, in silico MS/MS matching	CSH ESI +	[M+H]+_[M+Na]+	JLPULHDHAOZNQI-AKMCNLDWNA-N_null	16213884		CCCCCCCCCCCCCCCC(=O)OCC(COP([O-])(=O)OCC[N+](C)(C)C)OC(=O)CCCCCCC\C=C/C\C=C/CCCCC_null	0.760705
CPD00698	698	699	7050	4.59_756.56	PC 34:3;	Lipids and lipid-like molecules	Glycerophosphocholines	mz and in silico MS/MS matching	CSH ESI +	[M+H]+	QJWDAOSZZYVBJZ-BOAYSYCPSA-N	15151379		CCCCCC/C=C\CCCCCCCC(=O)OCC(COP(=O)([O-])OCC[N+](C)(C)C)OC(=O)CCCCCCC/C=C\C/C=C\CCCCC	0.188284
CPD00699	699	700	7048_7540	4.73_756.56_4.71_778.55	PC 34:3; PC 16:0_18:3;	Lipids and lipid-like molecules	Glycerophosphocholines	mz and in silico MS/MS matching	CSH ESI +	[M+H]+_[M+Na]+	JMAYDGBZRHQJAT-XSMZTDTHSA-N	10771393		CCCCCCCCCCCCCCCC(=O)OCC(COP(=O)([O-])OCC[N+](C)(C)C)OC(=O)CCCCCCC/C=C\C/C=C\C/C=C\CC	0.174046
CPD00700	700	701	7007_7505	4.37_754.55_4.37_776.53	PC 34:4; PC 14:0_20:4;	Lipids and lipid-like molecules	Glycerophosphocholines	mz and in silico MS/MS matching	CSH ESI +	[M+H]+_[M+Na]+	BXZPYXMUABUWBT-DRJPRSGJSA-N	138131886		CCCCCCCCCCCCCC(=O)OCC(COP(=O)([O-])OCC[N+](C)(C)C)OC(=O)CCCCCC/C=C\C/C=C\C/C=C\C/C=C\CC	0.101189
CPD00701	701	702	7517	5.80_776.62	PC 35:0;	Lipids and lipid-like molecules	Glycerophosphocholines	mz and in silico MS/MS matching	CSH ESI +	[M+H]+	DRHYTKZTKWDSBJ-UHFFFAOYSA-N	24778708		CCCCCCCCCCCCCCCCCCC(=O)OC(COC(=O)CCCCCCCCCCCCCCC)COP(=O)([O-])OCC[N+](C)(C)C	0.0304726
CPD00702	702	703	8008_7472	5.80_796.59_5.83_774.61	PC 35:1; PC 17:0_18:1;	Lipids and lipid-like molecules	Glycerophosphocholines	mz and in silico MS/MS matching	CSH ESI +	[M+Na]+_[M+H]+	IXSLYSDUVFGYKH-VXPUYCOJSA-N	138182152		CCCCCCCCCC/C=C\CCCCCCCCCCCCCC(=O)OC(COC(=O)CCCCCCCC)COP(=O)([O-])OCC[N+](C)(C)C	0.0438187
CPD00703	703	704	7410	5.49_772.59	PC 35:2; A	Lipids and lipid-like molecules	Glycerophosphocholines	mz and in silico MS/MS matching	CSH ESI +	[M+H]+	ZSKWZJYUVZYDQU-DYMXKLMASA-N	14818910		CCCCCCCCCCCCCCCCC(=O)OCC(COP(=O)([O-])OCC[N+](C)(C)C)OC(=O)CCCCCCC/C=C\C/C=C\CCCCC	0.706385
CPD00704	704	705	7942	5.29_794.58	PC 35:2; B	Lipids and lipid-like molecules	Glycerophosphocholines	mz and in silico MS/MS matching	CSH ESI +	[M+Na]+	DOPWEOPNLIWONK-LTXDKZCQSA-N	138145733		CCCCCCCCC(=O)OCC(COP(=O)([O-])OCC[N+](C)(C)C)OC(=O)CCCCCCCCCCCCC/C=C\C/C=C\CCCCCCC	0.371798
CPD00705	705	706	7938	5.20_794.56	PC 35:2; C	Lipids and lipid-like molecules	Glycerophosphocholines	mzrt, in silico MS/MS matching	CSH ESI +	[M+H]+	MJWAVUYQCBFFHQ-WESJWMGVSA-N	52922721		CCCCCCCCCCCCCCCCC(=O)O[C@H](COC(=O)CCCCCCC/C=C\C/C=C\CCCCC)COP(=O)([O-])OCC[N+](C)(C)C	0.997787
CPD00706	706	707	7414	5.27_772.60	PC 35:2; PC 17:1_18:1;	Lipids and lipid-like molecules	Glycerophosphocholines	mz and in silico MS/MS matching	CSH ESI +	[M+H]+	CWDLNVPVXRALIK-WRBBJXAJSA-N	14818913		CCCCCCCC/C=C\CCCCCCCC(=O)OC(COC(=O)CCCCCCC/C=C\CCCCCCC)COP(=O)([O-])OCC[N+](C)(C)C	0.455874
CPD00707	707	708	7884	4.70_792.55	PC 35:3;	Lipids and lipid-like molecules	Glycerophosphoethanolamines	mzrt matching	CSH ESI +	[M+H]+	AYXGHIQPMDYMJC-AHMBLZLYSA-N	52924614		CCCCCCCCCCCCCCCCCC(=O)O[C@H](COC(=O)CCCCCC/C=C\C/C=C\C/C=C\CCCCC)COP(=O)(O)OCCN	0.170928
CPD00708	708	709	7373	4.83_770.58	PC 35:3; PC 17:1_18:2;	Lipids and lipid-like molecules	Glycerophosphocholines	mz and in silico MS/MS matching	CSH ESI +	[M+H]+	UJXPBTXUYBVHBS-ZFUXOTDWSA-N	138271945		CCCCCCC/C=C\CCCCCCCC(=O)OCC(COP(=O)([O-])OCC[N+](C)(C)C)OC(=O)CCCCCCC/C=C\C/C=C\CCCCC	0.81926
CPD00709	709	710	7837	4.70_790.56	PC 35:4;	Lipids and lipid-like molecules	Glycerophosphocholines	mz and in silico MS/MS matching	CSH ESI +	[M+Na]+	SIBIKXOOSMDGHF-FFSDQCCLSA-N	138260887		CCCCCCCCC(=O)OCC(COP(=O)([O-])OCC[N+](C)(C)C)OC(=O)CCCCCCCCCCCC/C=C\C/C=C\C/C=C\C/C=C\CC	0.26015
CPD00710	710	711	7341	4.65_768.56	PC 35:4; PC 15:0_20:4;	Lipids and lipid-like molecules	Glycerophosphocholines	mz and in silico MS/MS matching	CSH ESI +	[M+H]+	JSXZJOMDSXRJMT-LTFXTMEVSA-N	138188911		CCCCCCCCCCCCCCC(=O)OCC(COP(=O)([O-])OCC[N+](C)(C)C)OC(=O)CCCCCC/C=C\C/C=C\C/C=C\C/C=C\CC	0.20787
CPD00711	711	712	7285	3.87_766.53	PC 35:5;	Lipids and lipid-like molecules	Glycerophosphocholines	mz and in silico MS/MS matching	CSH ESI +	[M+H]+	KVMWXYGBIDOSLE-MJJBRJPASA-N	138198098		CCC/C=C\CCCCCCCC(=O)OCC(COP(=O)([O-])OCC[N+](C)(C)C)OC(=O)CCCCCCCC/C=C\C/C=C\C/C=C\C/C=C\CC	0.350584
CPD00712	712	713	8508	6.16_812.61	PC 36:0;	Lipids and lipid-like molecules	Glycerophosphocholines	mz and in silico MS/MS matching	CSH ESI +	[M+Na]+	NRJAVPSFFCBXDT-HUESYALOSA-N	94190		[C@](COP(=O)([O-])OCC[N+](C)(C)C)([H])(OC(CCCCCCCCCCCCCCCCC)=O)COC(CCCCCCCCCCCCCCCCC)=O	0.00613812
CPD00713	713	714	7851	6.74_790.64	PC 36:0; PC 18:0_18:0;	Lipids and lipid-like molecules	Glycerophosphocholines	mz and in silico MS/MS matching	CSH ESI +	[M+H]+	NRJAVPSFFCBXDT-UHFFFAOYSA-N	65146		CCCCCCCCCCCCCCCCCC(=O)OCC(COP(=O)([O-])OCC[N+](C)(C)C)OC(=O)CCCCCCCCCCCCCCCCC	0.01404
CPD00714	714	715	7792	7.44_788.63	PC 36:1; A	Lipids and lipid-like molecules	Glycerophosphocholines	mz and in silico MS/MS matching	CSH ESI +	[M+H]+	MZZHKIPFYPOYKP-MRCUWXFGSA-N	24778713		CCCCCCCCCCCCCCCC(=O)OCC(COP(=O)([O-])OCC[N+](C)(C)C)OC(=O)CCCCCCCCC/C=C\CCCCCCCC	0.00415773
CPD00715	715	716	8429	6.16_810.61	PC 36:1; B	Lipids and lipid-like molecules	Glycerophosphocholines	mz and in silico MS/MS matching	CSH ESI +	[M+Na]+	ATHVAWFAEPLPPQ-LNVKXUELSA-N	6436018		CCCCCCCCCCCCCCCCCC(=O)OCC(COP(=O)([O-])OCC[N+](C)(C)C)OC(=O)CCCCCCC/C=C\CCCCCCCC	0.00604844
CPD00716	716	717	7739	6.10_786.60	PC 36:2; A	Lipids and lipid-like molecules	Glycerophosphocholines	mz and in silico MS/MS matching	CSH ESI +	[M+H]+	ZRTZULWIAWDUBY-AKMCNLDWSA-N	14818936		CCCCCCCCCCCCCCCC(=O)OCC(COP(=O)([O-])OCC[N+](C)(C)C)OC(=O)CCCCCCCCC/C=C\C/C=C\CCCCC	0.00317543
CPD00717	717	718	15956	5.64_844.61	PC 36:2; B	Lipids and lipid-like molecules	Glycerophosphocholines	mzrt matching	CSH ESI -	[M+Hac-H]-	SNKAWJBJQDLSFF-NVKMUCNASA-N	10350317		CCCCCCCC/C=C\CCCCCCCC(=O)OC[C@H](COP(=O)([O-])OCC[N+](C)(C)C)OC(=O)CCCCCCC/C=C\CCCCCCCC	0.0988887
CPD00718	718	719	7741	5.58_786.61	PC 36:2; PC 18:1_18:1;	Lipids and lipid-like molecules	Glycerophosphocholines	mz and in silico MS/MS matching	CSH ESI +	[M+H]+	SNKAWJBJQDLSFF-YEUCEMRASA-N	6437081		CCCCCCCC/C=C\CCCCCCCC(=O)OCC(COP(=O)([O-])OCC[N+](C)(C)C)OC(=O)CCCCCCC/C=C\CCCCCCCC	0.55481
CPD00719	719	720	8318_7701	5.12_806.58_5.19_784.60	PC 36:3; PC 16:0_20:3;	Lipids and lipid-like molecules	Glycerophosphocholines	mz and in silico MS/MS matching	CSH ESI +	[M+Na]+_[M+H]+	VYKSGWCIVDQIQR-MEAIPJDCSA-N	16759365		CCCCCCCCCCCCCCCCOC[C@H](COP(=O)([O-])OCC[N+](C)(C)C)OC(=O)CCCCCC/C=C\C/C=C\C/C=C\CCCCC	0.0768324
CPD00720	720	721	7699	5.09_784.60	PC 36:3; PC 18:1_18:2;	Lipids and lipid-like molecules	Glycerophosphocholines	mz and in silico MS/MS matching	CSH ESI +	[M+H]+	GDWULUGDXGHJIJ-RWLIYIGXSA-N	15151374		CCCCCCCC/C=C\CCCCCCCC(=O)OCC(COP(=O)([O-])OCC[N+](C)(C)C)OC(=O)CCCCCCC/C=C\C/C=C\CCCCC	0.515961
CPD00721	721	722	8266	4.52_804.56	PC 36:4;	Lipids and lipid-like molecules	Glycerophosphocholines	mz and in silico MS/MS matching	CSH ESI +	[M+Na]+	NKQPOVROGSWLTO-NVPMBMBWSA-N	52922783		CCCCCCCC/C=C\CCCCCCCC(=O)O[C@H](COC(=O)CCCC/C=C\C/C=C\C/C=C\CCCCC)COP(=O)([O-])OCC[N+](C)(C)C	0.221237
CPD00722	722	723	15798	4.70_840.58	PC 36:4; A	Lipids and lipid-like molecules	Glycerophosphocholines	mzrt matching	CSH ESI -	[M-H]-	IIZPXYDJLKNOIY-JXPKJXOSSA-N	10747814		CCCCCCCCCCCCCCCC(=O)OC[C@H](COP(=O)([O-])OCC[N+](C)(C)C)OC(=O)CCC/C=C\C/C=C\C/C=C\C/C=C\CCCCC	0.0908299
CPD00723	723	724	15796	4.99_840.58	PC 36:4; B	Lipids and lipid-like molecules	Glycerophosphocholines	mzrt matching	CSH ESI -	[M-H]-	IIZPXYDJLKNOIY-JXPKJXOSSA-N	10747814		CCCCCCCCCCCCCCCC(=O)OC[C@H](COP(=O)([O-])OCC[N+](C)(C)C)OC(=O)CCC/C=C\C/C=C\C/C=C\C/C=C\CCCCC	0.370165
CPD00724	724	725	7635	4.66_782.58	PC 36:4; PC 18:2_18:2;	Lipids and lipid-like molecules	Glycerophosphocholines	mz and in silico MS/MS matching	CSH ESI +	[M+H]+	FVXDQWZBHIXIEJ-ZPPAUJSGSA-N	6440944		CCCCC/C=C\C/C=C\CCCCCCCC(=O)OCC(COP(=O)([O-])OCC[N+](C)(C)C)OC(=O)CCCCCCC/C=C\C/C=C\CCCCC	0.204448
CPD00725	725	726	7574	4.56_780.56	PC 36:5; C	Lipids and lipid-like molecules	Glycerophosphocholines	mz and in silico MS/MS matching	CSH ESI +	[M+H]+	KLTHQSWIRFFBRI-KOQZQRJKSA-N	24778724		CCCCCCCCCCCCCCCC(=O)OCC(COP(=O)([O-])OCC[N+](C)(C)C)OC(=O)CCC/C=C\C/C=C\C/C=C\C/C=C\C/C=C\CC	0.24885
CPD00726	726	727	7573_8170	4.45_780.56_4.45_802.55	PC 36:5; PC 16:1_20:4;	Lipids and lipid-like molecules	Glycerophosphocholines	mz and in silico MS/MS matching	CSH ESI +	[M+H]+_[M+Na]+	NJKOHDXHBBUJBZ-LMRIPGBISA-N	138219333		CCCCCC/C=C\CCCCCCCC(=O)OCC(COP(=O)([O-])OCC[N+](C)(C)C)OC(=O)CCCCCC/C=C\C/C=C\C/C=C\C/C=C\CC	0.322354
CPD00727	727	728	7542_8113	4.24_778.55_4.24_800.53	PC 36:6; PC 14:0_22:6;	Lipids and lipid-like molecules	Glycerophosphocholines	mz and in silico MS/MS matching	CSH ESI +	[M+H]+_[M+Na]+	HAIPHKFLSXSDAN-FEOZPROASA-N	24778640		CCCCCCCCCCCCCC(=O)OCC(COP(=O)([O-])OCC[N+](C)(C)C)OC(=O)CC/C=C\C/C=C\C/C=C\C/C=C\C/C=C\C/C=C\CC	0.0131276
CPD00728	728	729	8278	5.50_804.63	PC 37:0; A	Lipids and lipid-like molecules	Glycerophosphocholines	mz and in silico MS/MS matching	CSH ESI +	[M+H]+	CBAAHJXPFOKLLZ-UHFFFAOYSA-N	24778561		CCCCCCCCCCCCCCCCCCCCCCCCCC(=O)OC(COC(=O)CCCCCCCCCC)COP(=O)([O-])OCC[N+](C)(C)C	0.304417
CPD00729	729	730	8281	6.41_804.64	PC 37:0; B	Lipids and lipid-like molecules	Glycerophosphocholines	mz and in silico MS/MS matching	CSH ESI +	[M+H]+	DUHNELFGOVIVQQ-UHFFFAOYSA-N	24778791		CCCCCCCCCCCCCCCCCCCC(=O)OC(COC(=O)CCCCCCCCCCCCCCCC)COP(=O)([O-])OCC[N+](C)(C)C	0.00156502
CPD00730	730	731	8184	6.48_802.64	PC 37:1;	Lipids and lipid-like molecules	Glycerophosphocholines	mz and in silico MS/MS matching	CSH ESI +	[M+H]+	WMCPHMOQTITNBG-LNVKXUELSA-N	49801987		CCCCCCCCCCCCCCCCCCC(=O)OCC(COP(=O)([O-])OCC[N+](C)(C)C)OC(=O)CCCCCCC/C=C\CCCCCCCC	0.00867089
CPD00731	731	732	8123	6.05_800.63	PC 37:2; A	Lipids and lipid-like molecules	Glycerophosphocholines	mz and in silico MS/MS matching	CSH ESI +	[M+H]+	LOOVXTAPKGYHKO-IUFKAHDJSA-N	138204233		CCCCCCCCCCCCCCCCCCC(=O)OCC(COP(=O)([O-])OCC[N+](C)(C)C)OC(=O)CCCCCCC/C=C\C/C=C\CCCCC	0.373147
CPD00732	732	733	8121	5.87_800.63	PC 37:2; B	Lipids and lipid-like molecules	Glycerophosphocholines	mz and in silico MS/MS matching	CSH ESI +	[M+H]+	GEUWKMFIZLQRRK-SXAUZNKPSA-N	138159257		CCCCCCCCC/C=C\CCCCCCCC(=O)OC(COC(=O)CCCCCCC/C=C\CCCCCCCC)COP(=O)([O-])OCC[N+](C)(C)C	0.0197728
CPD00733	733	734	8072	5.33_798.61	PC 37:3;	Lipids and lipid-like molecules	Glycerophosphocholines	mz and in silico MS/MS matching	CSH ESI +	[M+H]+	VJODNNQZGFWVNO-JOIBFBEQSA-N	138280227		CCCCCCCCCCCCCCCCC(=O)OCC(COP(=O)([O-])OCC[N+](C)(C)C)OC(=O)CCCCCCCCC/C=C\C/C=C\C/C=C\CC	0.0696136
CPD00734	734	735	8674	5.25_818.58	PC 37:4;	Lipids and lipid-like molecules	Glycerophosphocholines	mz and in silico MS/MS matching	CSH ESI +	[M+Na]+	KPVUPLKIAKKCDB-BUGZYDJQSA-N	52923169		CCCCC/C=C\C/C=C\CCCCCCCCCC(=O)OC[C@H](COP(=O)([O-])OCC[N+](C)(C)C)OC(=O)CCCCCCC/C=C\C/C=C\CCCC	0.00191461
CPD00735	735	736	8011	5.25_796.60	PC 37:4; PC 17:0_20:4;	Lipids and lipid-like molecules	Glycerophosphocholines	mz and in silico MS/MS matching	CSH ESI +	[M+H]+	HTEFXTFZCGTMAC-PHEBCRHUSA-N	138172174		CCCCCCCCCCCCCCCCC(=O)OCC(COP(=O)([O-])OCC[N+](C)(C)C)OC(=O)CCCCCC/C=C\C/C=C\C/C=C\C/C=C\CC	0.642944
CPD00736	736	737	7943	4.95_794.58	PC 37:5; A	Lipids and lipid-like molecules	Glycerophosphocholines	mz and in silico MS/MS matching	CSH ESI +	[M+H]+	PZBPCIFDDNEJPI-XDVKMYATSA-N	52923345		CCCCCCCCCCCCCCCCC(=O)O[C@H](COC(=O)CCC/C=C\C/C=C\C/C=C\C/C=C\C/C=C\CC)COP(=O)([O-])OCC[N+](C)(C)C	0.525789
CPD00737	737	738	7939	4.37_794.57	PC 37:5; B	Lipids and lipid-like molecules	Glycerophosphocholines	mz and in silico MS/MS matching	CSH ESI +	[M+H]+	URYYGMVXBWUJFP-ATCRTNRPSA-N	138274558		CCCCCCCCCCCCCCC(=O)OCC(COP(=O)([O-])OCC[N+](C)(C)C)OC(=O)CCCCC/C=C\C/C=C\C/C=C\C/C=C\C/C=C\CC	0.440939
CPD00738	738	739	7888	4.50_792.57	PC 37:6;	Lipids and lipid-like molecules	Glycerophosphocholines	mzrt, in silico MS/MS matching	CSH ESI +	[M+H]+	HRYWZKNWBVEPAC-VEAQLNOCSA-N	52923679		CCCCCCCCCCCCCCC(=O)O[C@H](COC(=O)CC/C=C\C/C=C\C/C=C\C/C=C\C/C=C\C/C=C\CC)COP(=O)([O-])OCC[N+](C)(C)C	0.675143
CPD00739	739	740	7831	6.34_790.54	PC 37:7;	Lipids and lipid-like molecules	Glycerophosphocholines	mz and in silico MS/MS matching	CSH ESI +	[M+H]+	GQIULIXPAHRSNV-VZRYHQMQSA-N	138162993		CCCC/C=C\C/C=C\CCCCCCCC(=O)OCC(COP(=O)([O-])OCC[N+](C)(C)C)OC(=O)CCC/C=C\C/C=C\C/C=C\C/C=C\C/C=C\CC	0.338709
CPD00740	740	741	8692_9326	7.38_818.68_7.37_840.66	PC 38:0; PC 16:0_22:0;	Lipids and lipid-like molecules	Glycerophosphocholines	mz and in silico MS/MS matching	CSH ESI +	[M+H]+_[M+Na]+	GHBAFISLPNCOEP-UHFFFAOYSA-N	24778727		CCCCCCCCCCCCCCCCCCCCCC(=O)OC(COC(=O)CCCCCCCCCCCCCCC)COP(=O)([O-])OCC[N+](C)(C)C	0.852721
CPD00741	741	742	8635	6.99_816.66	PC 38:1; A	Lipids and lipid-like molecules	Glycerophosphocholines	mz and in silico MS/MS matching	CSH ESI +	[M+H]+	ARMWEMUEJRQZCD-SQFISAMPSA-N	138121379		CCCCCCCCCCCCCCCCCCCCCCCC(=O)OCC(COP(=O)([O-])OCC[N+](C)(C)C)OC(=O)CCCCCCC/C=C\CCCC	0.137223
CPD00742	742	743	9275	6.75_838.64	PC 38:1; B	Lipids and lipid-like molecules	Glycerophosphocholines	mz and in silico MS/MS matching	CSH ESI +	[M+Na]+	UGXCZCKSRJRUTE-MWEXPPKQSA-N	52923497		CCCCCCCCCCCCCCCC(=O)O[C@H](COC(=O)CCCCCCCCC/C=C\CCCCCCCCCC)COP(=O)([O-])OCC[N+](C)(C)C	0.0139357
CPD00743	743	744	8637	6.78_816.66	PC 38:1; PC 18:0_20:1;	Lipids and lipid-like molecules	Glycerophosphocholines	mz and in silico MS/MS matching	CSH ESI +	[M+H]+	PDGHHNMEFVJAAM-XDOYNYLZSA-N	138233987		CCCCCCCCCCCCCCCCCC(=O)OCC(COP(=O)([O-])OCC[N+](C)(C)C)OC(=O)CCCCCCCCC/C=C\CCCCCCCC	0.00262042
CPD00744	744	745	8569	6.31_814.64	PC 38:2; A	Lipids and lipid-like molecules	Glycerophosphocholines	mz and in silico MS/MS matching	CSH ESI +	[M+H]+	ZQLPLCXRBVPKGP-DYMXKLMASA-N	14818952		CCCCCCCCCCCCCCCCCC(=O)OCC(COP(=O)([O-])OCC[N+](C)(C)C)OC(=O)CCCCCCCCC/C=C\C/C=C\CCCCC	0.784464
CPD00745	745	746	9205	6.22_836.63	PC 38:2; B	Lipids and lipid-like molecules	Glycerophosphocholines	mz and in silico MS/MS matching	CSH ESI +	[M+Na]+	BRSRLMBMUIZSFE-UHKGRJRRSA-N	52923171		CCCCCCCCCCCCCCCCCC(=O)O[C@H](COC(=O)CCCCCCCCC/C=C\C/C=C\CCCCC)COP(=O)([O-])OCC[N+](C)(C)C	0.0144927
CPD00746	746	747	17009	6.25_872.64	PC 38:2; C	Lipids and lipid-like molecules	Glycerophosphocholines	mzrt matching	CSH ESI -	[M-H]-	KXXLFCAPKGRXBT-FMJYHZMHSA-N	24779263		CCCCCCCCCCCCCCCCCCCC(=O)OC[C@H](COP(=O)([O-])OCC[N+](C)(C)C)OC(=O)CCCCCCC/C=C\C/C=C\CCCCC	0.630072
CPD00747	747	748	8570	6.17_814.64	PC 38:2; PC 18:1_20:1;	Lipids and lipid-like molecules	Glycerophosphocholines	mz and in silico MS/MS matching	CSH ESI +	[M+H]+	JLDQDLKBBDQYDE-IQDNDYAFSA-N	138186336		CCCCCCCC/C=C\CCCCCCCCCC(=O)OC(COC(=O)CCCCCCC/C=C\CCCCCCCC)COP(=O)([O-])OCC[N+](C)(C)C	0.0212852
CPD00748	748	749	8513	5.67_812.63	PC 38:3; A	Lipids and lipid-like molecules	Glycerophosphocholines	mz and in silico MS/MS matching	CSH ESI +	[M+H]+	MGYXVNKVMWUCEN-RMSDNIJUSA-N	138210186		CCCCCCCC/C=C\CCCCCCCC(=O)OCC(COP(=O)([O-])OCC[N+](C)(C)C)OC(=O)CCCCCCCCC/C=C\C/C=C\CCCCC	0.0322552
CPD00749	749	750	9146	5.81_834.61	PC 38:3; B	Lipids and lipid-like molecules	Glycerophosphocholines	mz and in silico MS/MS matching	CSH ESI +	[M+Na]+	KNNHXKQRTYEWCA-HYYWERRFSA-N	53478919		CCCCCC/C=C\CCCCCCCCCC(=O)O[C@H](COC(=O)CCCCCCCCC/C=C\C/C=C\CCCCC)COP(=O)([O-])OCC[N+](C)(C)C	0.37254
CPD00750	750	751	16027_16931	5.88_846.58_5.89_870.62	PC 38:3; C	Lipids and lipid-like molecules	Glycerophosphocholines	mzrt matching	CSH ESI -	[M+Cl]-_[M+Hac-H]-	OJHJKEBRZSDTTL-VHWCKNCUSA-N	52922741		CCCCCCCC/C=C\CCCCCCCCCC(=O)O[C@H](COC(=O)CCCCCCC/C=C\C/C=C\CCCCC)COP(=O)([O-])OCC[N+](C)(C)C	0.0105567
CPD00751	751	752	8514	6.02_812.63	PC 38:3; PC 18:0_20:3;	Lipids and lipid-like molecules	Glycerophosphocholines	mz and in silico MS/MS matching	CSH ESI +	[M+H]+	LLUINWFQEIMZRU-JOIBFBEQSA-N	138203340		CCCCCCCCCCCCCCCCCC(=O)OCC(COP(=O)([O-])OCC[N+](C)(C)C)OC(=O)CCCCCCCCC/C=C\C/C=C\C/C=C\CC	0.901097
CPD00752	752	753	9077	5.34_832.59	PC 38:4; B	Lipids and lipid-like molecules	Glycerophosphocholines	mz and in silico MS/MS matching	CSH ESI +	[M+Na]+	NOWQIXJSMOBJLS-LMJTUUMUSA-N	52923119		CCCCCCCC/C=C\CCCCCCCCCC(=O)OC[C@H](COP(=O)([O-])OCC[N+](C)(C)C)OC(=O)CCCCCCC/C=C\C/C=C\C/C=C\CC	0.0876201
CPD00753	753	754	16844	5.62_868.61	PC 38:4; C	Lipids and lipid-like molecules	Glycerophosphocholines	mzrt matching	CSH ESI -	[M-H]-	PSVRFUPOQYJOOZ-QNPWAGBNSA-N	16219824		CCCCCCCCCCCCCCCCCC(=O)OC[C@H](COP(=O)([O-])OCC[N+](C)(C)C)OC(=O)CCC/C=C\C/C=C\C/C=C\C/C=C\CCCCC	0.635876
CPD00754	754	755	8433	5.37_810.61	PC 38:4; PC 16:0_22:4;	Lipids and lipid-like molecules	Glycerophosphocholines	mz and in silico MS/MS matching	CSH ESI +	[M+H]+	HUAVKOMRGUBYMK-LTFXTMEVSA-N	138172457		CCCCCCCCCCCCCCCC(=O)OCC(COP(=O)([O-])OCC[N+](C)(C)C)OC(=O)CCCCCCCC/C=C\C/C=C\C/C=C\C/C=C\CC	0.279378
CPD00755	755	756	8435	5.56_810.61	PC 38:4; PC 18:0_20:4;	Lipids and lipid-like molecules	Glycerophosphocholines	mz and in silico MS/MS matching	CSH ESI +	[M+H]+	HAKKEJDMTIQLJH-WKUHSSGJSA-N	138166196		CCCCCCCCCCCCCCCCCC(=O)OCC(COP(=O)([O-])OCC[N+](C)(C)C)OC(=O)CCCCCC/C=C\C/C=C\C/C=C\C/C=C\CC	0.139246
CPD00756	756	757	8439	5.25_810.61	PC 38:4; PC 18:1_20:3;	Lipids and lipid-like molecules	Glycerophosphocholines	mz and in silico MS/MS matching	CSH ESI +	[M+H]+	JNKAOGSDBBXHEP-SAUDALOUSA-N	138187111		CCCCCCCC/C=C\CCCCCCCC(=O)OCC(COP(=O)([O-])OCC[N+](C)(C)C)OC(=O)CCCCCCCCC/C=C\C/C=C\C/C=C\CC	0.228075
CPD00757	757	758	8371	3.96_808.60	PC 38:5; A	Lipids and lipid-like molecules	Glycerophosphocholines	mz and in silico MS/MS matching	CSH ESI +	[M+H]+	ZMNDHWFRGYCJKG-AASFMASFSA-N	24778861		CCCCCCCCCCCCCCCCCC(=O)OCC(COP(=O)([O-])OCC[N+](C)(C)C)OC(=O)CCC/C=C\C/C=C\C/C=C\C/C=C\C/C=C\CC	0.150684
CPD00758	758	759	9026	5.14_830.58	PC 38:5; B	Lipids and lipid-like molecules	Glycerophosphocholines	mz and in silico MS/MS matching	CSH ESI +	[M+Na]+	WTLVSDIWQGLEAN-MFMUPFOOSA-N	52923177		CCCCC/C=C\C/C=C\CCCCCCCCCC(=O)OC[C@H](COP(=O)([O-])OCC[N+](C)(C)C)OC(=O)CCCC/C=C\C/C=C\C/C=C\CCCCC	0.000404422
CPD00759	759	760	8369	5.17_808.59	PC 38:5; PC 16:0_22:5;	Lipids and lipid-like molecules	Glycerophosphocholines	mz and in silico MS/MS matching	CSH ESI +	[M+H]+	ARDJUHDXABDVFH-BPFCGSCHSA-N	24778738		CCCCCCCCCCCCCCCC(=O)OCC(COP(=O)([O-])OCC[N+](C)(C)C)OC(=O)CCCCC/C=C\C/C=C\C/C=C\C/C=C\C/C=C\CC	0.00665006
CPD00760	760	761	8370_9027	5.00_808.60_5.00_830.58	PC 38:5; PC 18:1_20:4;	Lipids and lipid-like molecules	Glycerophosphocholines	mz and in silico MS/MS matching	CSH ESI +	[M+H]+_[M+Na]+	SWOKEJBWARJLGN-LTLPGSJDSA-N	138265660		CCCCCCCC/C=C\CCCCCCCC(=O)OCC(COP(=O)([O-])OCC[N+](C)(C)C)OC(=O)CCCCCC/C=C\C/C=C\C/C=C\C/C=C\CC	0.51696
CPD00761	761	762	16714	4.83_864.58	PC 38:6;	Lipids and lipid-like molecules	Glycerophosphocholines	mzrt matching	CSH ESI -	[M+Hac-H]-	PLZBTDKJYHXIEW-DZUXOTHRSA-N	52923295		CCCCC/C=C\C/C=C\CCCCCCCC(=O)O[C@H](COC(=O)CCC/C=C\C/C=C\C/C=C\C/C=C\CCCCC)COP(=O)([O-])OCC[N+](C)(C)C	6.60008e-05
CPD00762	762	763	8323	4.79_806.58	PC 38:6; PC 16:0_22:6;	Lipids and lipid-like molecules	Glycerophosphocholines	mz and in silico MS/MS matching	CSH ESI +	[M+H]+	IESVDEZGAHUQJU-SYGPSSPWSA-N	9940652		CCCCCCCCCCCCCCCC(=O)OCC(COP(=O)([O-])OCC[N+](C)(C)C)OC(=O)CC/C=C\C/C=C\C/C=C\C/C=C\C/C=C\C/C=C\CC	0.000545745
CPD00763	763	764	8321_8963	4.57_806.58_4.57_828.56	PC 38:6; PC 18:2_20:4;	Lipids and lipid-like molecules	Glycerophosphocholines	mz and in silico MS/MS matching	CSH ESI +	[M+H]+_[M+Na]+	RUHBZJXWUDKAMZ-ODAJXHQSSA-N	138256331		CCCCC/C=C\C/C=C\CCCCCCCC(=O)OCC(COP(=O)([O-])OCC[N+](C)(C)C)OC(=O)CCCCCC/C=C\C/C=C\C/C=C\C/C=C\CC	0.0139767
CPD00764	764	765	8267_8908	4.33_804.56_4.33_826.55	PC 38:7; PC 16:1_22:6;	Lipids and lipid-like molecules	Glycerophosphocholines	mz and in silico MS/MS matching	CSH ESI +	[M+H]+_[M+Na]+	DLRNZUPJXRVWRW-LKDYKOESSA-N	24778774		CCCCCC/C=C\CCCCCCCC(=O)OCC(COP(=O)([O-])OCC[N+](C)(C)C)OC(=O)CC/C=C\C/C=C\C/C=C\C/C=C\C/C=C\C/C=C\CC	0.173857
CPD00765	765	766	9616_9036	7.13_852.65_7.13_830.67	PC 39:1; PC 21:0_18:1;	Lipids and lipid-like molecules	Glycerophosphocholines	mz and in silico MS/MS matching	CSH ESI +	[M+Na]+_[M+H]+	OJGSALACIHUTQV-DAFNUICNSA-N	138227612		CCCCCCCCCCCCCCCCCCCCC(=O)OCC(COP(=O)([O-])OCC[N+](C)(C)C)OC(=O)CCCCCCC/C=C\CCCCCCCC	0.00277867
CPD00766	766	767	8971	6.49_828.66	PC 39:2;	Lipids and lipid-like molecules	Glycerophosphocholines	mz and in silico MS/MS matching	CSH ESI +	[M+H]+	IDIIITAUBHSJFT-BRBBRKRXSA-N	138175524		CCCCCCCCCCCCCCCCCCCC(=O)OCC(COP(=O)([O-])OCC[N+](C)(C)C)OC(=O)CCCCCCC/C=C\C/C=C\CCCCCC	0.0115946
CPD00767	767	768	8871	5.70_824.63	PC 39:4;	Lipids and lipid-like molecules	Glycerophosphocholines	mz and in silico MS/MS matching	CSH ESI +	[M+H]+	LYQSNFRIABTCGD-XURQRYAJSA-N	138207528		CCCCCCC/C=C\CCCCCCCC(=O)OCC(COP(=O)([O-])OCC[N+](C)(C)C)OC(=O)CCCCCCCC/C=C\C/C=C\C/C=C\CCCCC	0.101221
CPD00768	768	769	8801	5.28_822.61	PC 39:5;	Lipids and lipid-like molecules	Glycerophosphocholines	mz and in silico MS/MS matching	CSH ESI +	[M+H]+	XKFYOGIYSSMZRU-NMINKUIRSA-N	138297127		CCCCCCCCC/C=C\CCCCCCCC(=O)OCC(COP(=O)([O-])OCC[N+](C)(C)C)OC(=O)CCCCCC/C=C\C/C=C\C/C=C\C/C=C\CC	0.113183
CPD00769	769	770	9363_8730	5.08_842.58_5.08_820.60	PC 39:6; PC 17:0_22:6;	Lipids and lipid-like molecules	Glycerophosphocholines	mz and in silico MS/MS matching	CSH ESI +	[M+Na]+_[M+H]+	KSRURLYJRNYEOH-CRVSLQDRSA-N	134744996		CCCCCCCCCCCCCCCCC(=O)OCC(COP(=O)([O-])OCC[N+](C)(C)C)OC(=O)CC/C=C\C/C=C\C/C=C\C/C=C\C/C=C\C/C=C\CC	0.00450139
CPD00770	770	771	8675	4.58_818.58	PC 39:7;	Lipids and lipid-like molecules	Glycerophosphocholines	mz and in silico MS/MS matching	CSH ESI +	[M+H]+	AQGKVTPGAPJFAR-BBATXPEASA-N	52923687		CCCCCCC/C=C\CCCCCCCC(=O)O[C@H](COC(=O)CC/C=C\C/C=C\C/C=C\C/C=C\C/C=C\C/C=C\CC)COP(=O)([O-])OCC[N+](C)(C)C	0.081275
CPD00771	771	772	9476_9965	7.99_846.71_7.99_868.69	PC 40:0; PC 16:0_24:0;	Lipids and lipid-like molecules	Glycerophosphocholines	mz and in silico MS/MS matching	CSH ESI +	[M+H]+_[M+Na]+	UEWKKZXJWBVMLY-UHFFFAOYSA-N	138270315		CCCCCCCCCCCCCCCCCCCCCCCC(=O)OC(COC(=O)CCCCCCCCCCCCCCC)COP(=O)([O-])OCC[N+](C)(C)C	0.643201
CPD00772	772	773	9925_9419	7.44_866.67_7.45_844.69	PC 40:1; PC 22:0_18:1;	Lipids and lipid-like molecules	Glycerophosphocholines	mz and in silico MS/MS matching	CSH ESI +	[M+Na]+_[M+H]+	AWZDTGDSDIBXAE-QLYXXIJNSA-N	138123157		CCCCCCCCCCCCCCCCCCCCCC(=O)OCC(COP(=O)([O-])OCC[N+](C)(C)C)OC(=O)CCCCCCC/C=C\CCCCCCCC	0.115346
CPD00773	773	774	9373	6.79_842.68	PC 40:2; PC 20:1_20:1;	Lipids and lipid-like molecules	Glycerophosphocholines	mz and in silico MS/MS matching	CSH ESI +	[M+H]+	AEUCYCQYAUFAKH-YEUCEMRASA-N	24779064		CCCCCCCC/C=C\CCCCCCCCCC(=O)OCC(COP(=O)([O-])OCC[N+](C)(C)C)OC(=O)CCCCCCCCC/C=C\CCCCCCCC	0.013693
CPD00774	774	775	9371	6.95_842.67	PC 40:2; PC 22:0_18:2;	Lipids and lipid-like molecules	Glycerophosphocholines	mz and in silico MS/MS matching	CSH ESI +	[M+H]+	LDQMGTRKTWSKIW-LPMJXMIMSA-N	25245110		CCCCCCCCCCCCCCCCCCCCCC(=O)OCC(COP(=O)([O-])OCC[N+](C)(C)C)OC(=O)CCCCCCC/C=C\C/C=C\CCCCC	0.308221
CPD00775	775	776	9328	6.50_840.66	PC 40:3;	Lipids and lipid-like molecules	Glycerophosphocholines	mz and in silico MS/MS matching	CSH ESI +	[M+H]+	VSWBEFJQWZEWPT-KWPMQJQMSA-N	52923189		CCCCCCCC/C=C\CCCCCCCCCC(=O)O[C@H](COC(=O)CCCCCCCCC/C=C\C/C=C\CCCCC)COP(=O)([O-])OCC[N+](C)(C)C	0.0979221
CPD00776	776	777	9327	6.31_840.66	PC 40:3; PC 22:1_18:2;	Lipids and lipid-like molecules	Glycerophosphocholines	mz and in silico MS/MS matching	CSH ESI +	[M+H]+	QITWVLBMWWSFPO-XFFQZVSLSA-N	138244254		CCCCCCCC/C=C\CCCCCCCCCCCC(=O)OCC(COP(=O)([O-])OCC[N+](C)(C)C)OC(=O)CCCCCCC/C=C\C/C=C\CCCCC	0.943609
CPD00777	777	778	17888	6.08_896.64	PC 40:4; A	Lipids and lipid-like molecules	Glycerophosphocholines	mzrt matching	CSH ESI -	[M+Cl]-	QQIYXJBHMDYXHH-NMUBDWGHSA-N	52923573		CCCCC/C=C\C/C=C\CCCCCCCCCCCC(=O)OC[C@H](COP(=O)([O-])OCC[N+](C)(C)C)OC(=O)CCCCCCC/C=C\C/C=C\CCCCC	0.368889
CPD00778	778	779	9793	6.22_860.63	PC 40:4; B	Lipids and lipid-like molecules	Glycerophosphocholines	mz and in silico MS/MS matching	CSH ESI +	[M+Na]+	UOIXDRBUKMGXFX-IAZVSINJSA-N	52923513		CCCCCCCCCC/C=C\CCCCCCCCCC(=O)OC[C@H](COP(=O)([O-])OCC[N+](C)(C)C)OC(=O)CCCC/C=C\C/C=C\C/C=C\CCCCC	0.137621
CPD00779	779	780	9279	5.88_838.64	PC 40:4; PC 16:0_24:4;	Lipids and lipid-like molecules	Glycerophosphocholines	mz and in silico MS/MS matching	CSH ESI +	[M+H]+	BWWPCEQBECUHNF-LTFXTMEVSA-N	138131518		CCCCCCCCCCCCCCCC(=O)OCC(COP(=O)([O-])OCC[N+](C)(C)C)OC(=O)CCCCCCCCCC/C=C\C/C=C\C/C=C\C/C=C\CC	0.999793
CPD00780	780	781	9277	6.01_838.64	PC 40:4; PC 18:0_22:4;	Lipids and lipid-like molecules	Glycerophosphocholines	mz and in silico MS/MS matching	CSH ESI +	[M+H]+	WUIUYHXOIXOMHN-SHJNOZFHSA-N	138291977		CCCCCCCCCCCCCCCCCC(=O)OCC(COP(=O)([O-])OCC[N+](C)(C)C)OC(=O)CCCCCCCC/C=C\C/C=C\C/C=C\C/C=C\CC	0.00564956
CPD00781	781	782	9278	6.20_838.64	PC 40:4; PC 20:0_20:4;	Lipids and lipid-like molecules	Glycerophosphocholines	mz and in silico MS/MS matching	CSH ESI +	[M+H]+	DDIJTWRVGORCFN-QXTOGSPWSA-N	138142053		CCCCCCCCCCCCCCCCCCCC(=O)OCC(COP(=O)([O-])OCC[N+](C)(C)C)OC(=O)CCCCCC/C=C\C/C=C\C/C=C\C/C=C\CC	0.301459
CPD00782	782	783	9206	5.81_836.63	PC 40:5; PC 18:0_22:5;	Lipids and lipid-like molecules	Glycerophosphocholines	mz and in silico MS/MS matching	CSH ESI +	[M+H]+	MAAMGQXOTCBPFS-CYDMDVBXSA-N	24778874		CCCCCCCCCCCCCCCCCC(=O)OCC(COP(=O)([O-])OCC[N+](C)(C)C)OC(=O)CCCCC/C=C\C/C=C\C/C=C\C/C=C\C/C=C\CC	0.00263182
CPD00783	783	784	9207	5.58_836.63	PC 40:5; PC 20:1_20:4;	Lipids and lipid-like molecules	Glycerophosphocholines	mz and in silico MS/MS matching	CSH ESI +	[M+H]+	SFSJJONFWFZOGW-UNBGXMKUSA-N	138260124		CCCCCCCC/C=C\CCCCCCCCCC(=O)OCC(COP(=O)([O-])OCC[N+](C)(C)C)OC(=O)CCCCCC/C=C\C/C=C\C/C=C\C/C=C\CC	0.434539
CPD00784	784	785	9147	5.38_834.61	PC 40:6; PC 18:0_22:6;	Lipids and lipid-like molecules	Glycerophosphocholines	mz and in silico MS/MS matching	CSH ESI +	[M+H]+	FAUYAENFVCNTAL-UFTZFNJNSA-N	24778877		CCCCCCCCCCCCCCCCCC(=O)OCC(COP(=O)([O-])OCC[N+](C)(C)C)OC(=O)CC/C=C\C/C=C\C/C=C\C/C=C\C/C=C\C/C=C\CC	0.0564881
CPD00785	785	786	9149	5.10_834.61	PC 40:6; PC 20:2_20:4;	Lipids and lipid-like molecules	Glycerophosphocholines	mz and in silico MS/MS matching	CSH ESI +	[M+H]+	DWNZYUCWYBDRIX-WOVKMZFMSA-N	138148242		CCCCC/C=C\C/C=C\CCCCCCCCCC(=O)OCC(COP(=O)([O-])OCC[N+](C)(C)C)OC(=O)CCCCCC/C=C\C/C=C\C/C=C\C/C=C\CC	0.000924435
CPD00786	786	787	9078	5.03_832.59	PC 40:7; A	Lipids and lipid-like molecules	Glycerophosphocholines	mz and in silico MS/MS matching	CSH ESI +	[M+H]+	CTKOMDLXEJUTCO-JWKFCFJESA-N	52923197		CCCCC/C=C\C/C=C\CCCCCCCCCC(=O)OC[C@H](COP(=O)([O-])OCC[N+](C)(C)C)OC(=O)CCC/C=C\C/C=C\C/C=C\C/C=C\C/C=C\CC	0.562838
CPD00787	787	788	9652	4.72_854.58	PC 40:7; B	Lipids and lipid-like molecules	Glycerophosphocholines	mz and in silico MS/MS matching	CSH ESI +	[M+Na]+	ZEAKXAXFIRHBSN-WDYLLCCDSA-N	24778901		CCCCCC/C=C\CCCCCCCCCC(=O)OC[C@H](COP(=O)([O-])OCC[N+](C)(C)C)OC(=O)CC/C=C\C/C=C\C/C=C\C/C=C\C/C=C\C/C=C\CC	0.916402
CPD00788	788	789	9080	4.85_832.60	PC 40:7; PC 18:1_22:6;	Lipids and lipid-like molecules	Glycerophosphocholines	mz and in silico MS/MS matching	CSH ESI +	[M+H]+	FPEVDFOXMCHLKL-MIIHFGKESA-N	24778956		CCCCCCCC/C=C\CCCCCCCC(=O)OCC(COP(=O)([O-])OCC[N+](C)(C)C)OC(=O)CC/C=C\C/C=C\C/C=C\C/C=C\C/C=C\C/C=C\CC	0.103052
CPD00789	789	790	9024	4.16_830.56	PC 40:8;	Lipids and lipid-like molecules	Glycerophosphocholines	mz and in silico MS/MS matching	CSH ESI +	[M+H]+	FCTKCFNDGVBOBD-ZPBIJWSISA-N	24778984		CCCCC/C=C\C/C=C\CCCCCCCC(=O)OCC(COP(=O)([O-])OCC[N+](C)(C)C)OC(=O)CC/C=C\C/C=C\C/C=C\C/C=C\C/C=C\C/C=C\CC	0.26892
CPD00790	790	791	9028_9608	4.44_830.58_4.44_852.56	PC 40:8; PC 20:4_20:4;	Lipids and lipid-like molecules	Glycerophosphocholines	mz and in silico MS/MS matching	CSH ESI +	[M+H]+_[M+NH4]+	BFCSBEFTXQRIOJ-QIURYZFVSA-N	138125770		CC/C=C\C/C=C\C/C=C\C/C=C\CCCCCCC(=O)OCC(COP(=O)([O-])OCC[N+](C)(C)C)OC(=O)CCCCCC/C=C\C/C=C\C/C=C\C/C=C\CC	0.247658
CPD00791	791	792	9803	8.29_860.72	PC 41:0;	Lipids and lipid-like molecules	Glycerophosphocholines	mz and in silico MS/MS matching	CSH ESI +	[M+H]+	CAAUNNQOZPRWRS-QZNUWAOFSA-N	52923461		CCCCCCCCCCCCCCCCCCCCCC(=O)OC[C@H](COP(=O)([O-])OCC[N+](C)(C)C)OC(=O)CCCCCCCCCCCCCCCCCC	0.0253526
CPD00792	792	793	9746_10210	7.75_858.70_7.76_880.69	PC 41:1; PC 23:0_18:1;	Lipids and lipid-like molecules	Glycerophosphocholines	mz and in silico MS/MS matching	CSH ESI +	[M+H]+	USBNVXIBVHXRDR-MEFGMAGPSA-N	138274590		CCCCCCCCCCCCCCCCCCCCCCC(=O)OCC(COP(=O)([O-])OCC[N+](C)(C)C)OC(=O)CCCCCCC/C=C\CCCCCCCC	0.00127028
CPD00793	793	794	9706	7.27_856.69	PC 41:2; A	Lipids and lipid-like molecules	Glycerophosphocholines	mz and in silico MS/MS matching	CSH ESI +	[M+H]+	QXADALOBWOSZRA-GVBVTVGISA-N	138248759		CCCCCCCCCCCCCCCCCCCCCCC(=O)OCC(COP(=O)([O-])OCC[N+](C)(C)C)OC(=O)CCCCCCC/C=C\C/C=C\CCCCC	0.207529
CPD00794	794	795	10162_9705	7.10_878.67_7.11_856.69	PC 41:2; B	Lipids and lipid-like molecules	Glycerophosphocholines	mz and in silico MS/MS matching	CSH ESI +	[M+Na]+_[M+H]+	SHHWXYWDXIFMTJ-AKXWPXBYSA-N	138260645		CCCCCCCCCCCCCCC(=O)OCC(COP(=O)([O-])OCC[N+](C)(C)C)OC(=O)CCCCCCCCCCCCC/C=C\C/C=C\CCCCCCC	0.0105566
CPD00795	795	796	9655	5.58_854.65	PC 41:3;	Lipids and lipid-like molecules	Glycerophosphocholines	mz and in silico MS/MS matching	CSH ESI +	[M+H]+	RXXJKBOWTMSYOY-QBKHEUISSA-N	138257546		CCCCCCCCCC/C=C\CCCCCCCCCCCC(=O)OCC(COP(=O)([O-])OCC[N+](C)(C)C)OC(=O)CCCCCCC/C=C\C/C=C\CCCC	0.473552
CPD00796	796	797	9561	5.89_850.64	PC 41:5; A	Lipids and lipid-like molecules	Glycerophosphocholines	mz and in silico MS/MS matching	CSH ESI +	[M+H]+	DTRODWMOJLEYHX-VDKLDXSNSA-N	138147333		CCCCCCCCCCCCCCCCCCC(=O)OCC(COP(=O)([O-])OCC[N+](C)(C)C)OC(=O)CCCCC/C=C\C/C=C\C/C=C\C/C=C\C/C=C\CC	0.0184374
CPD00797	797	798	9560	6.51_850.63	PC 41:5; B	Lipids and lipid-like molecules	Glycerophosphocholines	mz and in silico MS/MS matching	CSH ESI +	[M+H]+	HMJDXQRQCLBIME-BVWWTNGZSA-N	52923377		CCCCCCCCCCCCCCCCCCCCC(=O)O[C@H](COC(=O)CCC/C=C\C/C=C\C/C=C\C/C=C\C/C=C\CC)COP(=O)([O-])OCC[N+](C)(C)C	0.00160239
CPD00798	798	799	9504	5.70_848.63	PC 41:6;	Lipids and lipid-like molecules	Glycerophosphocholines	mz and in silico MS/MS matching	CSH ESI +	[M+H]+	MCBZZOAHAMROOU-DSFOIJQZSA-N	134748913		CCCCCCCCCCCCCCCCCCC(=O)OCC(COP(=O)([O-])OCC[N+](C)(C)C)OC(=O)CC/C=C\C/C=C\C/C=C\C/C=C\C/C=C\C/C=C\CC	0.000206877
CPD00799	799	800	9462	5.12_846.61	PC 41:7;	Lipids and lipid-like molecules	Glycerophosphocholines	mz and in silico MS/MS matching	CSH ESI +	[M+H]+	MOZVGHCUWNOTHQ-YOUVBADSSA-N	138212819		CCCCCCCCC/C=C\CCCCCCCC(=O)OCC(COP(=O)([O-])OCC[N+](C)(C)C)OC(=O)CC/C=C\C/C=C\C/C=C\C/C=C\C/C=C\C/C=C\CC	0.000880772
CPD00800	800	801	10089	8.57_874.74	PC 42:0;	Lipids and lipid-like molecules	Glycerophosphocholines	mz and in silico MS/MS matching	CSH ESI +	[M+H]+	ASKBNAWXLQPOHS-UHFFFAOYSA-N	24779094		CCCCCCCCCCCCCCCCCCCCC(=O)OC[C@H](COP(=O)([O-])OCC[N+](C)(C)C)OC(=O)CCCCCCCCCCCCCCCCCCCC	0.279621
CPD00801	801	802	10040_10476	8.05_872.72_8.05_894.71	PC 42:1; PC 24:0_18:1;	Lipids and lipid-like molecules	Glycerophosphocholines	mz and in silico MS/MS matching	CSH ESI +	[M+H]+_[M+Na]+	RPFJUYGHQKYVGN-HFTWOUSFSA-N	138254718		CCCCCCCCCCCCCCCCCCCCCCCC(=O)OCC(COP(=O)([O-])OCC[N+](C)(C)C)OC(=O)CCCCCCC/C=C\CCCCCCCC	0.515851
CPD00802	802	803	9653	4.33_854.58	PC 42:10; PC 20:4_22:6;	Lipids and lipid-like molecules	Glycerophosphocholines	mz and in silico MS/MS matching	CSH ESI +	[M+H]+	NCCFWEYCQVRLBU-QIKGRQGGSA-N	138217019		CC/C=C\C/C=C\C/C=C\C/C=C\CCCCCCC(=O)OCC(COP(=O)([O-])OCC[N+](C)(C)C)OC(=O)CC/C=C\C/C=C\C/C=C\C/C=C\C/C=C\C/C=C\CC	0.416002
CPD00803	803	804	10000	7.42_870.71	PC 42:2; PC 18:1_24:1;	Lipids and lipid-like molecules	Glycerophosphocholines	mz and in silico MS/MS matching	CSH ESI +	[M+H]+	YKGOAHUQOKSYEX-XWNIBSQQSA-N	138305555		CCCCCCCCCC/C=C\CCCCCCCCCCCC(=O)OC(COC(=O)CCCCCCC/C=C\CCCCCCCC)COP(=O)([O-])OCC[N+](C)(C)C	0.0356802
CPD00804	804	805	9999_10444	7.59_870.71_7.58_892.69	PC 42:2; PC 24:0_18:2;	Lipids and lipid-like molecules	Glycerophosphocholines	mz and in silico MS/MS matching	CSH ESI +	[M+H]+_[M+Na]+	IIGQXTIUKKRHCT-KVIQUQEHSA-N	138177089		CCCCCCCCCCCCCCCCCCCCCCCC(=O)OCC(COP(=O)([O-])OCC[N+](C)(C)C)OC(=O)CCCCCCC/C=C\C/C=C\CCCCC	0.00396775
CPD00805	805	806	9969	7.12_868.69	PC 42:3; PC 22:0_20:3;	Lipids and lipid-like molecules	Glycerophosphocholines	mz and in silico MS/MS matching	CSH ESI +	[M+H]+	SBBQIQDMAXNNAN-XDZFUVEGSA-N	138258620		CCCCCCCCCCCCCCCCCCCCCC(=O)OCC(COP(=O)([O-])OCC[N+](C)(C)C)OC(=O)CCCCCCCCC/C=C\C/C=C\C/C=C\CC	0.776978
CPD00806	806	807	9966	6.93_868.69	PC 42:3; PC 24:1_18:2;	Lipids and lipid-like molecules	Glycerophosphocholines	mz and in silico MS/MS matching	CSH ESI +	[M+H]+	KQQJMFXGDYZEAL-XWJWVPNHSA-N	138196538		CCCCCCCCCC/C=C\CCCCCCCCCCCC(=O)OCC(COP(=O)([O-])OCC[N+](C)(C)C)OC(=O)CCCCCCC/C=C\C/C=C\CCCCC	0.985577
CPD00807	807	808	9928	6.64_866.68	PC 42:4;	Lipids and lipid-like molecules	Glycerophosphocholines	mz and in silico MS/MS matching	CSH ESI +	[M+H]+	OXBTVYBHJDUBBE-WKUHSSGJSA-N	138232057		CCCCCCCCCCCCCCCCCCCC(=O)OCC(COP(=O)([O-])OCC[N+](C)(C)C)OC(=O)CCCCCCCC/C=C\C/C=C\C/C=C\C/C=C\CC	0.0055188
CPD00808	808	809	9926	6.52_866.68	PC 42:4; PC 18:0_24:4;	Lipids and lipid-like molecules	Glycerophosphocholines	mz and in silico MS/MS matching	CSH ESI +	[M+H]+	SIPCWZQKPGPRMG-SHJNOZFHSA-N	138261055		CCCCCCCCCCCCCCCCCC(=O)OCC(COP(=O)([O-])OCC[N+](C)(C)C)OC(=O)CCCCCCCCCC/C=C\C/C=C\C/C=C\C/C=C\CC	0.85528
CPD00809	809	810	9927_10354	6.84_866.68_6.84_888.66	PC 42:4; PC 22:0_20:4;	Lipids and lipid-like molecules	Glycerophosphocholines	mz and in silico MS/MS matching	CSH ESI +	[M+H]+	BUDCKLMBPWXPIS-QKSAXFKKSA-N	138130605		CCCCCCCCCCCCCCCCCCCCCC(=O)OCC(COP(=O)([O-])OCC[N+](C)(C)C)OC(=O)CCCCCC/C=C\C/C=C\C/C=C\C/C=C\CC	0.522347
CPD00810	810	811	9884	6.02_864.66	PC 42:5; A	Lipids and lipid-like molecules	Glycerophosphocholines	mz and in silico MS/MS matching	CSH ESI +	[M+H]+	FBAAFWUMSVKNPN-SNKAWLAYSA-N	52923531		CCCCCCCCCC/C=C\CCCCCCCCCC(=O)OC[C@H](COP(=O)([O-])OCC[N+](C)(C)C)OC(=O)CCC/C=C\C/C=C\C/C=C\C/C=C\CCCCC	0.0362698
CPD00811	811	812	9880	5.65_864.64	PC 42:5; B	Lipids and lipid-like molecules	Glycerophosphocholines	mz and in silico MS/MS matching	CSH ESI +	[M+H]+	DFPIMXAFTWITSV-CMOKSHSASA-N	52923145		CCCCCCCC/C=C\CCCCCCCCCC(=O)OC[C@H](COP(=O)([O-])OCC[N+](C)(C)C)OC(=O)CCCCC/C=C\C/C=C\C/C=C\C/C=C\CCCCC	0.479385
CPD00812	812	813	9885	6.20_864.66	PC 42:5; PC 22:1_20:4;	Lipids and lipid-like molecules	Glycerophosphocholines	mz and in silico MS/MS matching	CSH ESI +	[M+H]+	WEJRANQJEZOPOW-FNDBXICPSA-N	138286947		CCCCCCCC/C=C\CCCCCCCCCCCC(=O)OCC(COP(=O)([O-])OCC[N+](C)(C)C)OC(=O)CCCCCC/C=C\C/C=C\C/C=C\C/C=C\CC	0.138724
CPD00813	813	814	9839	6.01_862.64	PC 42:6;	Lipids and lipid-like molecules	Glycerophosphocholines	mz and in silico MS/MS matching	CSH ESI +	[M+H]+	WAFWSBFKIPCFOF-ZOHKZEOUSA-N	24779054		CCCCCCCCCCCCCCCCCCCC(=O)OCC(COP(=O)([O-])OCC[N+](C)(C)C)OC(=O)CC/C=C\C/C=C\C/C=C\C/C=C\C/C=C\C/C=C\CC	0.00478565
CPD00814	814	815	9840	5.78_862.65	PC 42:6; PC 18:0_24:6;	Lipids and lipid-like molecules	Glycerophosphocholines	mz and in silico MS/MS matching	CSH ESI +	[M+H]+	NKRRVGINBMUVRW-RGBATGMRSA-N	52923207		CCCCC/C=C\C/C=C\CCCCCCCCCC(=O)OC[C@H](COP(=O)([O-])OCC[N+](C)(C)C)OC(=O)CCCCC/C=C\C/C=C\C/C=C\C/C=C\CCCCC	0.892115
CPD00815	815	816	9794	5.22_860.63	PC 42:7; A	Lipids and lipid-like molecules	Glycerophosphocholines	mz and in silico MS/MS matching	CSH ESI +	[M+H]+	FYVDGOCCFDKYOR-OEQCKVCZSA-N	52923147		CCCCCCCC/C=C\CCCCCCCCCC(=O)OC[C@H](COP(=O)([O-])OCC[N+](C)(C)C)OC(=O)CC/C=C\C/C=C\C/C=C\C/C=C\C/C=C\C/C=C\CC	0.00781309
CPD00816	816	817	9795	5.40_860.63	PC 42:7; B	Lipids and lipid-like molecules	Glycerophosphocholines	mz and in silico MS/MS matching	CSH ESI +	[M+H]+	FYVDGOCCFDKYOR-GXLBXUGMSA-N	138157361		CCCCCCCC/C=C\CCCCCCCCCC(=O)OCC(COP(=O)([O-])OCC[N+](C)(C)C)OC(=O)CC/C=C\C/C=C\C/C=C\C/C=C\C/C=C\C/C=C\CC	0.429854
CPD00817	817	818	9699_10153	4.57_856.60_4.57_878.58	PC 42:9;	Lipids and lipid-like molecules	Glycerophosphocholines	mz and in silico MS/MS matching	CSH ESI +	[M+H]+_[M+NH4]+	UOHAUYMPRRFULX-WJAHOPGDSA-N	138273334		CC/C=C\C/C=C\C/C=C\CCCCCCCCCC(=O)OCC(COP(=O)([O-])OCC[N+](C)(C)C)OC(=O)CC/C=C\C/C=C\C/C=C\C/C=C\C/C=C\C/C=C\CC	0.173977
CPD00818	818	819	10360	8.89_888.75	PC 43:0;	Lipids and lipid-like molecules	Glycerophosphocholines	mz and in silico MS/MS matching	CSH ESI +	[M+H]+	KAQLYRSNPLXIQB-UHFFFAOYSA-N	24778799		CCCCCCCCCCCCCCCCCCCCCCCCCC(=O)OC(COC(=O)CCCCCCCCCCCCCCCC)COP(=O)([O-])OCC[N+](C)(C)C	0.194418
CPD00819	819	820	10317_10714	8.35_886.74_8.35_908.72	PC 43:1;	Lipids and lipid-like molecules	Glycerophosphocholines	mz and in silico MS/MS matching	CSH ESI +	[M+H]+_[M+Na]+	YODDLEUQZYIACW-ANYBSYGZSA-N	138306763		CCCCCCCCCCCCCCCCCCCCCCCCC(=O)OCC(COP(=O)([O-])OCC[N+](C)(C)C)OC(=O)CCCCCCC/C=C\CCCCCCCC	0.0126429
CPD00820	820	821	10282_10682	7.71_884.72_7.71_906.70	PC 43:2;	Lipids and lipid-like molecules	Glycerophosphocholines	mz and in silico MS/MS matching	CSH ESI +	[M+H]+_[M+Na]+	DEORYXVFTHRGRV-LBNICDKZSA-N	138142474		CCCCCCCCCCCCCCCCCCCCCCCC(=O)OCC(COP(=O)([O-])OCC[N+](C)(C)C)OC(=O)CCCCCCC/C=C\C/C=C\CCCCCC	0.00190278
CPD00821	821	822	10211	7.16_880.69	PC 43:4;	Lipids and lipid-like molecules	Glycerophosphocholines	mz and in silico MS/MS matching	CSH ESI +	[M+H]+	LYKKTKUMSVXUQD-JEDVCLTRSA-N	52923659		CCCCCCCCCCCCCCCCCCCCC(=O)O[C@H](COC(=O)CCCCC/C=C\C/C=C\C/C=C\C/C=C\CCCCC)COP(=O)([O-])OCC[N+](C)(C)C	0.0425337
CPD00822	822	823	10163	6.51_878.68	PC 43:5;	Lipids and lipid-like molecules	Glycerophosphocholines	mz and in silico MS/MS matching	CSH ESI +	[M+H]+	NPHJPBCILAIIPR-HKZKYBAFSA-N	138221239		CCCCCC/C=C\C/C=C\CCCCCCCCCC(=O)OCC(COP(=O)([O-])OCC[N+](C)(C)C)OC(=O)CCCCCCCC/C=C\C/C=C\C/C=C\CCCCC	0.00181019
CPD00823	823	824	10124	6.34_876.66	PC 43:6;	Lipids and lipid-like molecules	Glycerophosphocholines	mz and in silico MS/MS matching	CSH ESI +	[M+H]+	WFGUFVINDDCAQY-SGWBBUBPSA-N	52923719		CCCCCCCCCCCCCCCCCCCCC(=O)O[C@H](COC(=O)CC/C=C\C/C=C\C/C=C\C/C=C\C/C=C\C/C=C\CC)COP(=O)([O-])OCC[N+](C)(C)C	0.00275952
CPD00824	824	825	10621	9.10_902.77	PC 44:0;	Lipids and lipid-like molecules	Glycerophosphocholines	mz and in silico MS/MS matching	CSH ESI +	[M+H]+	HRTBOPUWPUXROO-UHFFFAOYSA-N	154391		CCCCCCCCCCCCCCCCCCCCCC(=O)OCC(COP(=O)([O-])OCC[N+](C)(C)C)OC(=O)CCCCCCCCCCCCCCCCCCCCC	0.151683
CPD00825	825	826	10578_10924	8.63_900.76_8.63_922.74	PC 44:1;	Lipids and lipid-like molecules	Glycerophosphocholines	mz and in silico MS/MS matching	CSH ESI +	[M+H]+_[M+Na]+	QYSJKJRONZHWQS-OFWBYEQRSA-N	138249333		CCCCCCCCCCCCCCCCCCCCCCCCCC(=O)OCC(COP(=O)([O-])OCC[N+](C)(C)C)OC(=O)CCCCCCC/C=C\CCCCCCCC	0.757053
CPD00826	826	827	10154	4.21_878.58	PC 44:12; PC 22:6_22:6;	Lipids and lipid-like molecules	Glycerophosphocholines	mz and in silico MS/MS matching	CSH ESI +	[M+H]+	XLKQWAMTMYIQMG-MYZZJVRYSA-N	13754721		CC/C=C\C/C=C\C/C=C\C/C=C\C/C=C\C/C=C\CCC(=O)OCC(COP(=O)([O-])OCC[N+](C)(C)C)OC(=O)CC/C=C\C/C=C\C/C=C\C/C=C\C/C=C\C/C=C\CC	0.285632
CPD00827	827	828	10549_10894	8.00_898.74_8.01_920.72	PC 44:2;	Lipids and lipid-like molecules	Glycerophosphocholines	mz and in silico MS/MS matching	CSH ESI +	[M+H]+_[M+Na]+	AXMQADGFCPKIIJ-MWYSPWRKSA-N	138123320		CCCCCCCCCC/C=C\CCCCCCCCCCCCCC(=O)OC(COC(=O)CCCCCCC/C=C\CCCCCCCC)COP(=O)([O-])OCC[N+](C)(C)C	0.770367
CPD00828	828	829	10479_10825	7.47_894.71_7.49_916.69	PC 44:4; PC 24:0_20:4;	Lipids and lipid-like molecules	Glycerophosphocholines	mz and in silico MS/MS matching	CSH ESI +	[M+H]+_[M+Na]+	GGJWAWMDDPNXCZ-RUKQXJHISA-N	138159787		CCCCCCCCCCCCCCCCCCCCCCCC(=O)OCC(COP(=O)([O-])OCC[N+](C)(C)C)OC(=O)CCCCCC/C=C\C/C=C\C/C=C\C/C=C\CC	0.279518
CPD00829	829	830	10445	6.82_892.69	PC 44:5; PC 24:1_20:4;	Lipids and lipid-like molecules	Glycerophosphocholines	mz and in silico MS/MS matching	CSH ESI +	[M+H]+	BUYSFNDFDVKAFR-SVAIAZDFSA-N	138130873		CCCCCCCCCC/C=C\CCCCCCCCCCCC(=O)OCC(COP(=O)([O-])OCC[N+](C)(C)C)OC(=O)CCCCCC/C=C\C/C=C\C/C=C\C/C=C\CC	0.167503
CPD00830	830	831	10405	6.66_890.68	PC 44:6;	Lipids and lipid-like molecules	Glycerophosphocholines	mz and in silico MS/MS matching	CSH ESI +	[M+H]+	LHTLKGVDZQZRQX-NSOMFCEZSA-N	138202108		CCCCC/C=C\C/C=C\C/C=C\CCCCCCCCC(=O)OCC(COP(=O)([O-])OCC[N+](C)(C)C)OC(=O)CCCCCCCC/C=C\C/C=C\C/C=C\CCCCC	0.071974
CPD00831	831	832	10353	6.01_888.66	PC 44:7;	Lipids and lipid-like molecules	Glycerophosphocholines	mz and in silico MS/MS matching	CSH ESI +	[M+H]+	TYOJOHQINLYOQK-HZQGMIPOSA-N	138268288		CCCCCCC/C=C\C/C=C\CCCCCCCCCCCCCC(=O)OCC(COP(=O)([O-])OCC[N+](C)(C)C)OC(=O)C/C=C\C/C=C\C/C=C\C/C=C\C/C=C\CC	0.000215084
CPD00832	832	833	10314	5.34_886.64	PC 44:8;	Lipids and lipid-like molecules	Glycerophosphocholines	mz and in silico MS/MS matching	CSH ESI +	[M+H]+	OWKJOILEORWVEV-QIURYZFVSA-N	138231822		CC/C=C\C/C=C\C/C=C\C/C=C\CCCCCCCCC(=O)OCC(COP(=O)([O-])OCC[N+](C)(C)C)OC(=O)CCCCCCCC/C=C\C/C=C\C/C=C\C/C=C\CC	0.000163198
CPD00833	833	834	10281	5.07_884.63	PC 44:9;	Lipids and lipid-like molecules	Glycerophosphocholines	mz and in silico MS/MS matching	CSH ESI +	[M+H]+	DJHYQZRVBCAYLR-JGUZWTCFSA-N				0.000972704
CPD00834	834	835	10683	7.13_906.71	PC 45:5;	Lipids and lipid-like molecules	Glycerophosphocholines	mz and in silico MS/MS matching	CSH ESI +	[M+H]+	QURZRUSTQOMGJE-KDPMOZFYSA-N				0.128367
CPD00835	835	836	10615	6.33_902.68	PC 45:7;	Lipids and lipid-like molecules	Glycerophosphocholines	mz and in silico MS/MS matching	CSH ESI +	[M+H]+	WKRDGTAHJXUKFX-BJPJVDOTSA-N				0.00366315
CPD00836	836	837	11009	9.06_928.78	PC 46:1;	Lipids and lipid-like molecules	Glycerophosphocholines	mz and in silico MS/MS matching	CSH ESI +	[M+H]+	YVOMCNAZZLQFGN-BJHYVVJGSA-N	24779122		CCCCCCCCCCCCCCCCCCCCCC(=O)OC[C@H](COP(=O)([O-])OCC[N+](C)(C)C)OC(=O)CCCCCCCCCCCCC/C=C\CCCCCCCC	0.179418
CPD00837	837	838	10733	5.20_910.64	PC 46:10;	Lipids and lipid-like molecules	Glycerophosphocholines	mz and in silico MS/MS matching	CSH ESI +	[M+H]+	OHNVFXLNNQWYQJ-XCONFSOHSA-N	138227054		CC/C=C\C/C=C\C/C=C\C/C=C\CCCCCCCCCCC(=O)OCC(COP(=O)([O-])OCC[N+](C)(C)C)OC(=O)CC/C=C\C/C=C\C/C=C\C/C=C\C/C=C\C/C=C\CC	0.00480034
CPD00838	838	839	10676	4.54_906.61	PC 46:12;	Lipids and lipid-like molecules	Glycerophosphocholines	mz and in silico MS/MS matching	CSH ESI +	[M+H]+	MYDDFDBZPHTDTR-VRLAGMNJSA-N				0.981322
CPD00839	839	840	10979	8.56_926.77	PC 46:2;	Lipids and lipid-like molecules	Glycerophosphocholines	mz and in silico MS/MS matching	CSH ESI +	[M+H]+	FBOGNPYUFRBIPX-QGXNMIOQSA-N	24779154		CCCCCCCCCCCCC/C=C\CCCCCCCC(=O)OC[C@H](COP(=O)([O-])OCC[N+](C)(C)C)OC(=O)CCCCCCC/C=C\CCCCCCCCCCCCC	0.295602
CPD00840	840	841	10925	8.08_922.74	PC 46:4;	Lipids and lipid-like molecules	Glycerophosphocholines	mz and in silico MS/MS matching	CSH ESI +	[M+H]+	IGSRLTZSNICSAD-FRXQITOYSA-N	138176601		CCCCCCCCCCCCCCCCCCCCCC(=O)OCC(COP(=O)([O-])OCC[N+](C)(C)C)OC(=O)CCCCCCCCCC/C=C\C/C=C\C/C=C\C/C=C\CC	0.0164489
CPD00841	841	842	10895	7.44_920.72	PC 46:5; PC 26:1_20:4;	Lipids and lipid-like molecules	Glycerophosphocholines	mz and in silico MS/MS matching	CSH ESI +	[M+H]+	OIBFOJXXTMVQLS-HGZBBREMSA-N	138227224		CCCCCCCCCC/C=C\CCCCCCCCCCCCCC(=O)OCC(COP(=O)([O-])OCC[N+](C)(C)C)OC(=O)CCCCCC/C=C\C/C=C\C/C=C\C/C=C\CC	0.581344
CPD00842	842	843	10826	6.64_916.69	PC 46:7;	Lipids and lipid-like molecules	Glycerophosphocholines	mz and in silico MS/MS matching	CSH ESI +	[M+H]+	FCSJFPNHGLVCNQ-XQIHPJDSSA-N				0.00408645
CPD00843	843	844	11313	9.54_956.82	PC 48:1;	Lipids and lipid-like molecules	Glycerophosphocholines	mz and in silico MS/MS matching	CSH ESI +	[M+H]+	ZFEZMCAIYTXZIK-FCQUAONHSA-N				0.525957
CPD00844	844	845	11628_11720	9.19_1006.84_9.19_1028.82	PC 52:4;	Lipids and lipid-like molecules	Glycerophosphocholines	mz and in silico MS/MS matching	CSH ESI +	[M+H]+_[M+Na]+	VWXHSEIRGRXDES-LKONLTQMSA-N	138284547		CCCCCCC/C=C\C/C=C\CCCCCCCCCCCCCC(=O)OCC(COP(=O)([O-])OCC[N+](C)(C)C)OC(=O)CCCCCCCCCCCCC/C=C\C/C=C\CCCCCCC	0.00175765
CPD00845	845	846	11616	8.75_1004.82	PC 52:5;	Lipids and lipid-like molecules	Glycerophosphocholines	mz and in silico MS/MS matching	CSH ESI +	[M+H]+	IDBFFSRZGUNQJB-VSCRCFLHSA-N	138175439		CCCCCCCCCC/C=C\CCCCCCCCCCCCCC(=O)OCC(COP(=O)([O-])OCC[N+](C)(C)C)OC(=O)CCCCCCCCCCCC/C=C\C/C=C\C/C=C\C/C=C\CC	0.0155317
CPD00846	846	847	11702_11605	8.35_1024.79_8.35_1002.80	PC 52:6;	Lipids and lipid-like molecules	Glycerophosphocholines	mz and in silico MS/MS matching	CSH ESI +	[M+Na]+_[M+H]+	XXDVJSLVOGOVEP-NOVDPWBGSA-N	138301338		CCCCCCC/C=C\C/C=C\CCCCCCCCCCCCCC(=O)OCC(COP(=O)([O-])OCC[N+](C)(C)C)OC(=O)CCCCCCCCCCCC/C=C\C/C=C\C/C=C\C/C=C\CC	0.019371
CPD00847	847	848	11742_11843	9.24_1032.85_9.23_1054.83	PC 54:5;	Lipids and lipid-like molecules	Glycerophosphocholines	mz and in silico MS/MS matching	CSH ESI +	[M+H]+_[M+Na]+	OYILGZBEAWRAOX-WNCGIYLDSA-N				0.0155427
CPD00848	848	849	11721	8.40_1028.82	PC 54:7;	Lipids and lipid-like molecules	Glycerophosphocholines	mz and in silico MS/MS matching	CSH ESI +	[M+H]+	YMONKOAEQXRUAR-UGXAWCHUSA-N				0.274953
CPD00849	849	850	11825	7.88_1050.81	PC 56:10;	Lipids and lipid-like molecules	Glycerophosphocholines	mz and in silico MS/MS matching	CSH ESI +	[M+H]+	VCIQVZQMYWPBFR-IYICPNJGSA-N				0.0100282
CPD00850	850	851	11869	10.09_1062.90	PC 56:4;	Lipids and lipid-like molecules	Glycerophosphocholines	mz and in silico MS/MS matching	CSH ESI +	[M+H]+	FUAJTZWFELKJIK-PHZBGOTHSA-N				0.0030723
CPD00851	851	852	11853	9.38_1058.87	PC 56:6;	Lipids and lipid-like molecules	Glycerophosphocholines	mz and in silico MS/MS matching	CSH ESI +	[M+H]+	BQGFDGKUUFBXKA-MVPLSLPNSA-N				4.59888e-06
CPD00852	852	853	11848	8.92_1056.84	PC 56:7;	Lipids and lipid-like molecules	Glycerophosphocholines	mz and in silico MS/MS matching	CSH ESI +	[M+H]+	BTIFQJMAUQAFIV-PLQIATERSA-N				0.0696435
CPD00853	853	854	11844	8.75_1054.84	PC 56:8; PC 28:4_28:4;	Lipids and lipid-like molecules	Glycerophosphocholines	mz and in silico MS/MS matching	CSH ESI +	[M+H]+	PEHLAOLESDXCRB-DFJGVHHTSA-N	134812277		CCCCC/C=C\C/C=C\C/C=C\C/C=C\CCCCCCCCCCCCCCCCCCCC(=O)OC[C@H](COP(=O)([O-])OCC[N+](C)(C)C)OC(=O)CCC/C=C\C/C=C\C/C=C\C/C=C\CCCCC	0.104178
CPD00854	854	855	11941	8.58_1078.84	PC 58:10;	Lipids and lipid-like molecules	Glycerophosphocholines	mz and in silico MS/MS matching	CSH ESI +	[M+H]+	CCCGZUAJASPXNK-ZAIWVMDKSA-N				0.00063566
CPD00855	855	856	11930	8.12_1076.82	PC 58:11;	Lipids and lipid-like molecules	Glycerophosphocholines	mz and in silico MS/MS matching	CSH ESI +	[M+H]+	IYLQADNPZBSPPQ-DSSJANKZSA-N				0.00221591
CPD00856	856	857	11917	7.70_1074.81	PC 58:12;	Lipids and lipid-like molecules	Glycerophosphocholines	mz and in silico MS/MS matching	CSH ESI +	[M+H]+	AOSWTZQROPNJBT-KBMWCMTJSA-N				0.249391
CPD00857	857	858	11965	9.86_1086.90	PC 58:6;	Lipids and lipid-like molecules	Glycerophosphocholines	mz and in silico MS/MS matching	CSH ESI +	[M+H]+	BTALENUQZVPDHY-AIOYAJIASA-N				0.000469424
CPD00858	858	859	12015	8.25_1102.84	PC 60:12;	Lipids and lipid-like molecules	Glycerophosphocholines	mz and in silico MS/MS matching	CSH ESI +	[M+H]+	WIHSCZUWUGHVTO-MYZZJVRYSA-N				0.000123378
CPD00859	859	860	12055	10.29_1114.94	PC 60:6;	Lipids and lipid-like molecules	Glycerophosphocholines	mz and in silico MS/MS matching	CSH ESI +	[M+H]+	VSZCAQKUNICFTE-CLWAADNNSA-N				0.000427403
CPD00860	860	861	12050	9.86_1112.92	PC 60:7;	Lipids and lipid-like molecules	Glycerophosphocholines	mz and in silico MS/MS matching	CSH ESI +	[M+H]+	FKHJENLSUSEAAC-IWRLGKFRSA-N				0.000575309
CPD00861	861	862	12731	5.41_1465.19	PC 86:13;	Lipids and lipid-like molecules	Glycerophosphocholines	mz and in silico MS/MS matching	CSH ESI +	[M+H]+	IPAMHKIGXBTJKL-LBXXLGSQSA-N				0.247502
CPD00862	862	863	4759	1.47_610.38	PC O-25:6; or PC P-25:5;	Lipids and lipid-like molecules	Glycerophosphocholines	mz and in silico MS/MS matching	CSH ESI +	[M+H]+	SHCPCXLKDCAKRU-MMRRFZAGSA-N	138260581		CC/C=C\C/C=C\C/C=C\C/C=C\C/C=C\C/C=C\CCCOCC(COP(=O)([O-])OCC[N+](C)(C)C)OC(=O)CC	0.281546
CPD00863	863	864	5832_5536	1.94_688.43_1.94_666.44	PC O-29:6; or PC P-29:5	Lipids and lipid-like molecules	Glycerophosphocholines	mz and in silico MS/MS matching	CSH ESI +	[M+Na]+_[M+H]+	DEYMMXRVKPUIJV-QUAAIENRSA-N	138142575		CCCCCCC(=O)OC(COCCC/C=C\C/C=C\C/C=C\C/C=C\C/C=C\C/C=C\CC)COP(=O)([O-])OCC[N+](C)(C)C	0.502465
CPD00864	864	865	5904	5.18_692.57	PC O-30:0;	Lipids and lipid-like molecules	Glycerophosphocholines	mz and in silico MS/MS matching	CSH ESI +	[M+H]+	QWXGXDFYLSOKRF-UHFFFAOYSA-N				1.10528e-08
CPD00865	865	866	5701	2.63_678.44	PC O-30:7; or PC P-30:6;	Lipids and lipid-like molecules	Glycerophosphocholines	mz and in silico MS/MS matching	CSH ESI +	[M+H]+	FQFPJJJLHXMULP-IBJYJKJLSA-N				0.254007
CPD00866	866	867	5940_6246	2.78_694.47_2.79_716.46	PC O-31:6; or PC P-31:5	Lipids and lipid-like molecules	Glycerophosphocholines	mz and in silico MS/MS matching	CSH ESI +	[M+H]+_[M+Na]+	ZFRQKPPVWGSTIJ-YTFNXUQISA-N				0.983048
CPD00867	867	868	6332	5.824_720.6001	PC O-32:0	Lipids and lipid-like molecules	Glycerophosphocholines	mz, in silico MS/MS matching	CSH ESI +	[M+H]+	AXEPEEXNGOBZFB-UHFFFAOYNA-N	138207889		CCCCCCCCCCCCCCCCCCCCCCCC(=O)OC(COCCCCCCCC)COP([O-])(=O)OCC[N+](C)(C)C	0.518829
CPD00868	868	869	6332	5.82_720.60	PC O-32:0;	Lipids and lipid-like molecules	Glycerophosphocholines	mz and in silico MS/MS matching	CSH ESI +	[M+H]+	AXEPEEXNGOBZFB-UHFFFAOYSA-N				0.518829
CPD00869	869	870	6291	5.25_718.58	PC O-32:1; or PC P-32:0;	Lipids and lipid-like molecules	Glycerophosphocholines	mz and in silico MS/MS matching	CSH ESI +	[M+H]+	LQQMWURSSDKNHJ-VXPUYCOJSA-N				0.000369676
CPD00870	870	871	6882	6.489_748.63263	PC O-34:0;	Lipids and lipid-like molecules	Glycerophosphocholines	mz, in silico MS/MS matching	CSH ESI +	[M+H]+	BNIFFRNYMGLGIV-UHFFFAOYNA-N	14389470		CCCCCCCCCCCCCCCCCCCCCCCCCC(=O)OC(COCCCCCCCC)COP([O-])(=O)OCC[N+](C)(C)C	0.0656308
CPD00871	871	872	6882	6.49_748.63	PC O-34:0;	Lipids and lipid-like molecules	Glycerophosphocholines	mz and in silico MS/MS matching	CSH ESI +	[M+H]+	ZKTXOJMFIAILJG-VQJSHJPSSA-N	24779361		CCCCCCCCCCCCCCCCCC(=O)OCC(COP(=O)([O-])OCC[N+](C)(C)C)OCCCCCCCCCCCCCCCC	0.176087
CPD00872	872	873	6840	5.88_746.62	PC O-34:1; or PC P-34:0;	Lipids and lipid-like molecules	Glycerophosphocholines	mz and in silico MS/MS matching	CSH ESI +	[M+H]+	OVZJGEFUWZPYRW-VXPUYCOJSA-N				0.545343
CPD00873	873	874	6783	5.37_744.60	PC O-34:2; or PC P-34:1;	Lipids and lipid-like molecules	Glycerophosphocholines	mz and in silico MS/MS matching	CSH ESI +	[M+H]+	WBAZRZTVRJLENP-LTXDKZCQSA-N				4.13761e-06
CPD00874	874	875	6862	6.60_748.53	PC O-35:7; or PC P-35:6	Lipids and lipid-like molecules	Glycerophosphocholines	mz and in silico MS/MS matching	CSH ESI +	[M+H]+	DWNHKQDVGGFONK-XXKLZNGKSA-N				0.761955
CPD00875	875	876	7522	7.14_776.66	PC O-36:0;	Lipids and lipid-like molecules	Glycerophosphocholines	mz and in silico MS/MS matching	CSH ESI +	[M+H]+	OBRFWEGTASUAMF-UHFFFAOYSA-N	24779351		[C@](COP(=O)([O-])OCC[N+](C)(C)C)([H])(OC(CCCCCCCCCCCCCCC)=O)COCCCCCCCCCCCCCCCCCCCC	0.0214879
CPD00876	876	877	7477	6.52_774.65	PC O-36:1; or PC P-36:0	Lipids and lipid-like molecules	Glycerophosphocholines	mz and in silico MS/MS matching	CSH ESI +	[M+H]+	WIBLMBMOLOLTTN-PHHYKNGOSA-N	52923988		CCCCCCCCCCCCCCCCCC/C=C\OC[C@H](COP(=O)([O-])OCC[N+](C)(C)C)OC(=O)CCCCCCCCCCCCCCC	0.0241525
CPD00877	877	878	7421	5.94_772.63	PC O-36:2; or PC P-36:1	Lipids and lipid-like molecules	Glycerophosphocholines	mz and in silico MS/MS matching	CSH ESI +	[M+H]+	JYHADTSONAUXLU-NMAVXMHBSA-N	53480739		CCCCCCCCCCCCCCCCCC(=O)O[C@H](CO/C=C\CCCCCCCC/C=C\CCCCCC)COP(=O)([O-])OCC[N+](C)(C)C	0.536102
CPD00878	878	879	7378	5.85_770.62	PC O-36:3; or PC P-36:2	Lipids and lipid-like molecules	Glycerophosphocholines	mz and in silico MS/MS matching	CSH ESI +	[M+H]+	KBRIWDRDGVERBB-VXKJXORPSA-N	53481721		CCCCCC/C=C\CCCCCCCCCCOC[C@H](COP(=O)([O-])OCC[N+](C)(C)C)OC(=O)CCCCCCC/C=C\C/C=C\CCCCC	0.00112281
CPD00879	879	880	7845_7347	5.30_790.58_5.29_768.60	PC O-36:4; or PC P-36:3	Lipids and lipid-like molecules	Glycerophosphocholines	mz and in silico MS/MS matching	CSH ESI +	[M+Na]+_[M+H]+	XWYIIYJIVUGRQE-AMUBJDAWSA-N	70698779		CCCCCCCCCCCCCC/C=C\OC[C@H](COP(=O)([O-])OCC[N+](C)(C)C)OC(=O)CCC/C=C\C/C=C\C/C=C\CCCCCCCC	0.824552
CPD00880	880	881	7239	5.52_764.56	PC O-36:6; or PC P-36:5;	Lipids and lipid-like molecules	Glycerophosphocholines	mz and in silico MS/MS matching	CSH ESI +	[M+H]+	LBQJKMXWGLVABS-MSXCAIDTSA-N				0.770701
CPD00881	881	882	8289	7.77_804.69	PC O-38:0;	Lipids and lipid-like molecules	Glycerophosphocholines	mz and in silico MS/MS matching	CSH ESI +	[M+H]+	FJHUSOLWXAPDEY-WBVITSLISA-N	52923828		CCCCCCCCCCCCCCCCCCCCOC[C@H](COP(=O)([O-])OCC[N+](C)(C)C)OC(=O)CCCCCCCCCCCCCCCCC	0.128935
CPD00882	882	883	8194	7.07_802.69	PC O-38:1; or PC P-38:0	Lipids and lipid-like molecules	Glycerophosphocholines	mz and in silico MS/MS matching	CSH ESI +	[M+H]+	NFFNEYFXCZICLL-ZUELBQRLSA-N	52923998		CCCCCCCCCCCCCCCCCC/C=C\OC[C@H](COP(=O)([O-])OCC[N+](C)(C)C)OC(=O)CCCCCCCCCCCCCCCCC	0.0402678
CPD00883	883	884	8189	7.68_802.68	PC O-38:1; or PC P-38:0; B	Lipids and lipid-like molecules	Glycerophosphoethanolamines	mz and in silico MS/MS matching	CSH ESI +	[M+H]+	DLHJJSHFSFAIEW-ZUELBQRLSA-N	52925120		CCCCCCCCCCCCCCCCCCCCC(=O)O[C@H](CO/C=C\CCCCCCCCCCCCCCCCCC)COP(=O)(O)OCCN	0.0161929
CPD00884	884	885	8126	7.06_800.67	PC O-38:2; or PC P-38:1	Lipids and lipid-like molecules	Glycerophosphocholines	mz and in silico MS/MS matching	CSH ESI +	[M+H]+	RYHAMXKEKWFMHX-BJKQTJOMSA-N	52924000		CCCCCCCCCCCCCCCCCC/C=C\OC[C@H](COP(=O)([O-])OCC[N+](C)(C)C)OC(=O)CCCCCCC/C=C\CCCCCCCC	0.0063476
CPD00885	885	886	8075	6.46_798.65	PC O-38:3; or PC P-38:2	Lipids and lipid-like molecules	Glycerophosphocholines	mz and in silico MS/MS matching	CSH ESI +	[M+H]+	ULNPTIISMTUQGO-YJHBCDFVSA-N	52924002		CCCCCCCCCCCCCCCCCC/C=C\OC[C@H](COP(=O)([O-])OCC[N+](C)(C)C)OC(=O)CCCCCCC/C=C\C/C=C\CCCCC	0.0110204
CPD00886	886	887	8681_8018	5.94_818.61_5.94_796.63	PC O-38:4; or PC P-38:3	Lipids and lipid-like molecules	Glycerophosphocholines	mz and in silico MS/MS matching	CSH ESI +	[M+Na]+_[M+H]+	HIXAZEWYTJZKID-PYOQPOKHSA-N	53480757		CCCCCC/C=C\CCCCCCCC/C=C\OC[C@H](COP(=O)([O-])OCC[N+](C)(C)C)OC(=O)CCCCCCCCC/C=C\C/C=C\CCCCC	0.18685
CPD00887	887	888	7950_8630	5.34_794.62_5.33_816.60	PC O-38:5; or PC P-38:4	Lipids and lipid-like molecules	Glycerophosphocholines	mz and in silico MS/MS matching	CSH ESI +	[M+H]+_[M+Na]+	YBAWRTXSGVIIDX-KZTXOVTKSA-N	52924008		CCCCCCCCCCCCCCCCCC/C=C\OC[C@H](COP(=O)([O-])OCC[N+](C)(C)C)OC(=O)CCCC/C=C\C/C=C\C/C=C\C/C=C\CC	0.116212
CPD00888	888	889	8581	7.36_814.69	PC O-39:2; or PC P-39:1	Lipids and lipid-like molecules	Glycerophosphocholines	mz and in silico MS/MS matching	CSH ESI +	[M+H]+	GLURJCWZMKBYPE-RRMBENRGSA-N	52924012		CCCCCCCCCCCCCCCCCC/C=C\OC[C@H](COP(=O)([O-])OCC[N+](C)(C)C)OC(=O)CCCCCCC/C=C\CCCCCCCCC	0.0308257
CPD00889	889	890	8274	6.53_804.60	PC O-39:7; or PC P-39:6	Lipids and lipid-like molecules	Glycerophosphocholines	mz and in silico MS/MS matching	CSH ESI +	[M+H]+	UGYDPWVJBQSUKJ-BOTVMSBBSA-N				0.398095
CPD00890	890	891	8876	6.39_824.67	PC O-40:4; or PC P-40:3	Lipids and lipid-like molecules	Glycerophosphocholines	mz and in silico MS/MS matching	CSH ESI +	[M+H]+	GCJYMGXKZROELS-DBEGNQDPSA-N	70698783		CCCCCC/C=C\CCCCCCCC/C=C\OC[C@H](COP(=O)([O-])OCC[N+](C)(C)C)OC(=O)CCCCCCCCCCC/C=C\C/C=C\CCCCC	0.0186209
CPD00891	891	892	9415_8806	5.95_844.63_5.96_822.65	PC O-40:5; or PC P-40:4	Lipids and lipid-like molecules	Glycerophosphocholines	mz and in silico MS/MS matching	CSH ESI +	[M+Na]+_[M+H]+	QZEYUKQNWUMXFF-BDMPKYRESA-N	70698777		CCCCCCCC/C=C\CCCCCCCCCCOC[C@H](COP(=O)([O-])OCC[N+](C)(C)C)OC(=O)CCCCCC/C=C\C/C=C\C/C=C\C/C=C\CC	0.0217788
CPD00892	892	893	8683	5.17_818.62	PC O-40:7; or PC P-40:6	Lipids and lipid-like molecules	Glycerophosphocholines	mz and in silico MS/MS matching	CSH ESI +	[M+H]+	TXHZYNSTTCIWMJ-RXSQUPBGSA-N	42607430		CCCCCCCCCCCCCCCC/C=C\OC[C@H](COP(=O)([O-])OCC[N+](C)(C)C)OC(=O)CC/C=C\C/C=C\C/C=C\C/C=C\C/C=C\C/C=C\CC	0.466802
CPD00893	893	894	9708	8.27_856.73	PC O-42:2; or PC P-42:1	Lipids and lipid-like molecules	Glycerophosphocholines	mz and in silico MS/MS matching	CSH ESI +	[M+H]+	URDZVAHPTRQDFK-AKXWPXBYSA-N	53480783		CCCCCCCCCCCCCCCCCCCCCCCC(=O)O[C@H](CO/C=C\CCCCCCCC/C=C\CCCCCC)COP(=O)([O-])OCC[N+](C)(C)C	0.0461506
CPD00894	894	895	9626	6.85_852.70	PC O-42:4; or PC P-42:3 isomer A	Lipids and lipid-like molecules	Glycerophosphocholines	mz and in silico MS/MS matching	CSH ESI +	[M+H]+	WSHCLKDGQAEXNQ-MRGADFHSSA-N	52923862		CCCCCCCCCCCCCCCCCCCCOC[C@H](COP(=O)([O-])OCC[N+](C)(C)C)OC(=O)CCCCC/C=C\C/C=C\C/C=C\C/C=C\CCCCC	0.111105
CPD00895	895	896	9622	7.30_852.69	PC O-42:4; or PC P-42:3 isomer B	Lipids and lipid-like molecules	Glycerophosphocholines	mzrt, in silico MS/MS matching	CSH ESI +	[M+H]+	WSHCLKDGQAEXNQ-MRGADFHSSA-N	52923862		CCCCCCCCCCCCCCCCCCCCOC[C@H](COP(=O)([O-])OCC[N+](C)(C)C)OC(=O)CCCCC/C=C\C/C=C\C/C=C\C/C=C\CCCCC	0.179885
CPD00896	896	897	10164	7.21_878.71	PC O-44:5; or PC P-44:4	Lipids and lipid-like molecules	Glycerophosphocholines	mz and in silico MS/MS matching	CSH ESI +	[M+H]+	CEZAZXUWDFPTTE-FHIJIHMSSA-N	53481767		CCCCC/C=C\C/C=C\CCCCCCCCCCCCOC[C@H](COP(=O)([O-])OCC[N+](C)(C)C)OC(=O)CCCCCCCC/C=C\C/C=C\C/C=C\CCCCC	0.038919
CPD00897	897	898	11731	8.87_1030.84	PC O-55:6; or PC P-55:5	Lipids and lipid-like molecules	Glycerophosphocholines	mz and in silico MS/MS matching	CSH ESI +	[M+H]+	CSMIXYYBADWJBU-BBSIOPQKSA-N				0.0126781
CPD00898	898	899	6292	5.73_718.58	PC P-32:0; or PC O-32:1;	Lipids and lipid-like molecules	Glycerophosphocholines	mzrt, in silico MS/MS matching	CSH ESI +	[M+H]+	KEVGQWGZKKFGDC-MCBGMKGZSA-N				0.0589259
CPD00899	899	900	14545	5.94_804.61	PC P-34:0; or PC O-34:1;	Lipids and lipid-like molecules	Glycerophosphocholines	mzrt matching	CSH ESI -	[M-H]-	QCGUXAIDEOWPBV-SNKLRXETSA-N	53481719		CCCCCCCCCCCCCCCC(=O)O[C@H](COCCCCCCCCCC/C=C\CCCCCC)COP(=O)([O-])OCC[N+](C)(C)C	0.0315007
CPD00900	900	901	12794_14485	5.49_742.58_5.49_802.60	PC P-34:1; or PC O-34:2; A	Lipids and lipid-like molecules	Glycerophosphocholines	mzrt matching	CSH ESI -	[M-H]-_[M+Hac-H]-	MBRHHFWRXQYYAN-RTVLTNFHSA-N	53480735		CCCCCCCCCCCCCCCC(=O)OC(CO/C=C\CCCCCCCC/C=C\CCCCCC)COP(=O)([O-])OCC[N+](C)(C)C	0.0653875
CPD00901	901	902	14484	5.85_802.60	PC P-34:1; or PC O-34:2; B	Lipids and lipid-like molecules	Glycerophosphocholines	mzrt matching	CSH ESI -	[M+Hac-H]-	MBRHHFWRXQYYAN-RTVLTNFHSA-N	53480735		CCCCCCCCCCCCCCCC(=O)OC(CO/C=C\CCCCCCCC/C=C\CCCCCC)COP(=O)([O-])OCC[N+](C)(C)C	0.0080797
CPD00902	902	903	6742_7240	5.29_742.59_5.30_764.57	PC P-34:2; or PC O-34:3;	Lipids and lipid-like molecules	Glycerophosphocholines	mzrt, in silico MS/MS matching	CSH ESI +	[M+H]+_[M+Na]+	QEWRXEALGMKRGP-MZWPLUPDSA-N	24779293		CCCCCCCCCCCCCCCCOC[C@H](COP(=O)([O-])OCC[N+](C)(C)C)OC(=O)CCCC/C=C\C/C=C\C/C=C\CCCCC	0.427863
CPD00903	903	904	15360	5.60_828.61	PC P-36:2; or PC O-36:3;	Lipids and lipid-like molecules	Glycerophosphocholines	mzrt matching	CSH ESI -	[M+Hac-H]-	DIHWZUCEXWUHOD-IIVNATNGSA-N	53480801		CCCCCCCC/C=C\CCCCCCCC(=O)O[C@H](CO/C=C\CCCCCC/C=C\CCCCCCCC)COP(=O)([O-])OCC[N+](C)(C)C	1
CPD00904	904	905	15269	5.34_826.60	PC P-36:3; or PC O-36:4;	Lipids and lipid-like molecules	Glycerophosphocholines	mzrt matching	CSH ESI -	[M-H]-	SOUZQPFUXRVDGK-KCTKZSJBSA-N	53481701		CCCCCCCCCCCCCCCCOC[C@H](COP(=O)([O-])OCC[N+](C)(C)C)OC(=O)CCCCCC/C=C\C/C=C\C/C=C\C/C=C\CC	0.153441
CPD00905	905	906	14418_15198	5.22_800.54_5.24_824.58	PC P-36:4; or PC O-36:5;	Lipids and lipid-like molecules	Glycerophosphocholines	mzrt matching	CSH ESI -	[M+Cl]-_[M+Hac-H]-	IOYKZPNDXIIXLN-LOQSCQKMSA-N	24779388		CCCCCCCCCCCCCC/C=C\OC[C@H](COP(=O)([O-])OCC[N+](C)(C)C)OC(=O)CCC/C=C\C/C=C\C/C=C\C/C=C\CCCCC	0.329954
CPD00906	906	907	7241	4.69_764.57	PC P-36:5; or PC O-36:6;	Lipids and lipid-like molecules	Glycerophosphocholines	mzrt, in silico MS/MS matching	CSH ESI +	[M+H]+	OEZJTMNFEIOILN-ACTKFRKUSA-N	52923910		CCCCCCCCCCCCCC/C=C\OC[C@H](COP(=O)([O-])OCC[N+](C)(C)C)OC(=O)CCC/C=C\C/C=C\C/C=C\C/C=C\C/C=C\CC	0.00125884
CPD00907	907	908	7951	5.83_794.62	PC P-38:4; or PC O-38:5;	Lipids and lipid-like molecules	Glycerophosphocholines	mzrt, in silico MS/MS matching	CSH ESI +	[M+H]+	DYFGXBAIDOATAE-DSLLYOFSSA-N	53480759		CCCCCCCC/C=C\C/C=C\C/C=C\CCCC(=O)OC(CO/C=C\CCCCCCCC/C=C\CCCCCC)COP(=O)([O-])OCC[N+](C)(C)C	0.000839146
CPD00908	908	909	7896	5.24_792.60	PC P-38:5; or PC O-38:6;	Lipids and lipid-like molecules	Glycerophosphocholines	mzrt, in silico MS/MS matching	CSH ESI +	[M+H]+	FAKYQMLQEAQOLK-LHZZQLRFSA-N	53480695		CCCCCCCCCCCCCC/C=C\OC[C@H](COP(=O)([O-])OCC[N+](C)(C)C)OC(=O)CC/C=C\C/C=C\C/C=C\C/C=C\C/C=C\CCCCC	0.000362261
CPD00909	909	910	7846	5.02_790.58	PC P-38:6; or PC O-38:7;	Lipids and lipid-like molecules	Glycerophosphocholines	mzrt, in silico MS/MS matching	CSH ESI +	[M+H]+	QICWUUGBNFIZAZ-KMPUTSBYSA-N				0.0047824
CPD00910	910	911	8631	5.08_816.60	PC P-40:7; or PC O-40:8;	Lipids and lipid-like molecules	Glycerophosphocholines	mzrt, in silico MS/MS matching	CSH ESI +	[M+NH4]+	PWAHARWXEAMNGK-VCDFOAEJSA-N	53480839		CCCCCCCC/C=C\CCCCCC/C=C\OC[C@H](COP(=O)([O-])OCC[N+](C)(C)C)OC(=O)CC/C=C\C/C=C\C/C=C\C/C=C\C/C=C\C/C=C\CC	0.80647
CPD00911	911	912	4156_3926	2.49_558.32_2.49_536.34	PE 21:1;	Lipids and lipid-like molecules	Glycerophosphoethanolamines	mz and in silico MS/MS matching	CSH ESI +	[M+Na]+_[M+H]+	VCSIWTLLVISYCA-CLFYSBASSA-N	138277954		CCCCCCCC(=O)OCC(COP(=O)(O)OCCN)OC(=O)CCCCCCC/C=C\CCC	0.0352667
CPD00912	912	913	4212	3.20_564.37	PE 23:1;	Lipids and lipid-like molecules	Glycerophosphoethanolamines	mz and in silico MS/MS matching	CSH ESI +	[M+H]+	BKUDNMHDKFQGBT-CLFYSBASSA-N	138127586		CCCCCCCCCC(=O)OCC(COP(=O)(O)OCCN)OC(=O)CCCCCCC/C=C\CCC	0.574249
CPD00913	913	914	11574	5.62_690.51	PE 32:0; PE 16:0_16:0;	Lipids and lipid-like molecules	Glycerophosphoethanolamines	mz and in silico MS/MS matching	CSH ESI -	[M-H]-	SLKDGVPOSSLUAI-UHFFFAOYSA-N	65109		CCCCCCCCCCCCCCCC(=O)OCC(COP(=O)(O)OCCN)OC(=O)CCCCCCCCCCCCCCC	0.0236239
CPD00914	914	915	11543	5.06_688.49	PE 32:1; PE 16:0_16:1;	Lipids and lipid-like molecules	Glycerophosphoethanolamines	mz and in silico MS/MS matching	CSH ESI -	[M-H]-	CZOSTDZGCCEZTJ-PEZBUJJGSA-N	71627298		CCCCCCCCCCCCCCCC(=O)OCC(COP(=O)(O)OCCN)OC(=O)CCCCCCC/C=C\CCCCCC	0.816924
CPD00916	916	917	12130	5.32_714.51	PE 34:2; B	Lipids and lipid-like molecules	Glycerophosphoethanolamines	mzrt matching	CSH ESI -	[M-H]-	HBZNVZIRJWODIB-NHCUFCNUSA-N	46891780		CCCCCCCCCCCCCCCC(=O)OC[C@H](COP(=O)([O-])OCC[NH3+])OC(=O)CCCCCCC/C=C\C/C=C\CCCCC	0.302538
CPD00917	917	918	6669_6248	5.13_738.51_5.16_716.53	PE 34:2; PE 16:1_18:1;	Lipids and lipid-like molecules	Glycerophosphoethanolamines	mz and in silico MS/MS matching	CSH ESI +	[M+Na]+_[M+H]+	RAMNOXDFBNFSFC-LJSPAGPLSA-N	138249942		CCCCCCCC/C=C\CCCCCCCC(=O)OC(COC(=O)CCCCCCC/C=C\CCCCCC)COP(=O)(O)OCCN	0.975294
CPD00918	918	919	12096	4.87_712.49	PE 34:3;	Lipids and lipid-like molecules	Glycerophosphoethanolamines	mz and in silico MS/MS matching	CSH ESI -	[M-H]-	QONZHKTZKTUIMU-SVNQLWEDSA-N	10556777		CCCCCCCCCCCCCCCC(=O)OCC(COP(=O)(O)OCCN)OC(=O)CCCCCCC/C=C\C/C=C\C/C=C\CC	0.836954
CPD00919	919	920	6538	6.01_732.56	PE 35:1; PE 17:0_18:1;	Lipids and lipid-like molecules	Glycerophosphoethanolamines	mz and in silico MS/MS matching	CSH ESI +	[M+H]+	UAKUCJGIIYSFFK-ZPHPHTNESA-N	11636258		CCCCCCCCCCCCCCCCC(=O)OCC(COP(=O)(O)OCCN)OC(=O)CCCCCCC/C=C\CCCCCCCC	0.049778
CPD00920	920	921	12473	5.45_728.52	PE 35:2; PE 17:1_18:1;	Lipids and lipid-like molecules	Glycerophosphoethanolamines	mz and in silico MS/MS matching	CSH ESI -	[M-H]-	MLYDZMPNTAJTBN-YGGBKCGDSA-N	138211775		CCCCCCCC/C=C\CCCCCCCC(=O)OC(COC(=O)CCCCCCC/C=C\CCCCCCC)COP(=O)(O)OCCN	0.221179
CPD00921	921	922	6875	6.92_748.60	PE 36:0; A	Lipids and lipid-like molecules	Glycerophosphoethanolamines	mz and in silico MS/MS matching	CSH ESI +	[M+H]+	LVNGJLRDBYCPGB-UHFFFAOYSA-N	102547		CCCCCCCCCCCCCCCCCC(=O)OCC(COP(=O)(O)OCCN)OC(=O)CCCCCCCCCCCCCCCCC	0.00338516
CPD00922	922	923	12932	6.14_746.57	PE 36:0; B	Lipids and lipid-like molecules	Glycerophosphoethanolamines	mz and in silico MS/MS matching	CSH ESI -	[M-H]-	LVNGJLRDBYCPGB-UHFFFAOYSA-N	102547		CCCCCCCCCCCCCCCCCC(=O)OCC(COP(=O)(O)OCCN)OC(=O)CCCCCCCCCCCCCCCCC	0.924265
CPD00923	923	924	12870	6.35_744.56	PE 36:1; PE 18:0_18:1; A	Lipids and lipid-like molecules	Glycerophosphoethanolamines	mz and in silico MS/MS matching	CSH ESI -	[M-H]-	JQKOHRZNEOQNJE-ZZEZOPTASA-N	9546734		CCCCCCCCCCCCCCCCCC(=O)OCC(COP(=O)(O)OCCN)OC(=O)CCCCCCC/C=C\CCCCCCCC	0.00395483
CPD00924	924	925	12868	5.56_744.55	PE 36:1; PE 18:0_18:1; B	Lipids and lipid-like molecules	Glycerophosphoethanolamines	mzrt, in silico MS/MS matching	CSH ESI -	[M-H]-	JQKOHRZNEOQNJE-ZZEZOPTASA-N	25244969		CCCCCCCCCCCCCCCCCC(=O)OCC(COP(=O)([O-])OCC[NH3+])OC(=O)CCCCCCC/C=C\CCCCCCCC	0.731385
CPD00925	925	926	7288_6781	5.766_766.54639_5.751_744.56439	PE 36:2; PE 18:1_18:1;	Lipids and lipid-like molecules	Glycerophosphoethanolamines	mz, in silico MS/MS matching	CSH ESI +	[M+Na]+_[M+H]+	NHOFXTMUIVDIHI-QGLGPCELNA-N	52924279		CCCCCCC\C=C/C\C=C/CCCCCCCCCCCCCCCC(=O)OC(COC(=O)CCCCCCC)COP(O)(=O)OCCN	0.000646351
CPD00926	926	927	12788	5.76_742.54	PE 36:2; PE 18:1_18:1;	Lipids and lipid-like molecules	Glycerophosphoethanolamines	mz and in silico MS/MS matching	CSH ESI -	[M-H]-	MWRBNPKJOOWZPW-CLFAGFIQSA-N	6437392		CCCCCCCC/C=C\CCCCCCCC(=O)OCC(COP(=O)(O)OCCN)OC(=O)CCCCCCC/C=C\CCCCCCCC	0.00631033
CPD00927	927	928	6738	5.36_742.55	PE 36:3; PE 16:0_20:3;	Lipids and lipid-like molecules	Glycerophosphoethanolamines	mz and in silico MS/MS matching	CSH ESI +	[M+H]+	IQLKOURRKVPATH-SVNQLWEDSA-N	138179768		CCCCCCCCCCCCCCCC(=O)OCC(COP(=O)(O)OCCN)OC(=O)CCCCCCCCC/C=C\C/C=C\C/C=C\CC	0.560296
CPD00928	928	929	6737_7236	5.26_742.55_5.26_764.53	PE 36:3; PE 18:1_18:2;	Lipids and lipid-like molecules	Glycerophosphoethanolamines	mz and in silico MS/MS matching	CSH ESI +	[M+H]+	GKAFCSRKMWFPSJ-RQOIEFAZSA-N	25245362		CCCCCCCC/C=C\CCCCCCCC(=O)OCC(COP(=O)(O)OCCN)OC(=O)CCCCCCC/C=C\C/C=C\CCCCC	0.048511
CPD00929	929	930	7195_6700	5.10_762.51_5.10_740.53	PE 36:4;	Lipids and lipid-like molecules	Glycerophosphoethanolamines	mz and in silico MS/MS matching	CSH ESI +	[M+Na]+_[M+H]+	NQIMLWFRWGTTOZ-JAXHXWBXSA-N	138221545		CCCCCCCCCCCCCCCC(=O)OCC(COP(=O)(O)OCCN)OC(=O)CCCCCC/C=C\C/C=C\C/C=C\C/C=C\CC	0.323663
CPD00930	930	931	12687	4.87_738.51	PE 36:4; PE 18:1_18:3;	Lipids and lipid-like molecules	Glycerophosphoethanolamines	mz and in silico MS/MS matching	CSH ESI -	[M-H]-	PCBVVHMKRNVSDR-XEKZTXPJSA-N	25245911		CCCCCCCC/C=C\CCCCCCCC(=O)OCC(COP(=O)(O)OCCN)OC(=O)CCCCCCC/C=C\C/C=C\C/C=C\CC	0.0561542
CPD00931	931	932	6671	4.70_738.52	PE 36:5;	Lipids and lipid-like molecules	Glycerophosphoethanolamines	mz and in silico MS/MS matching	CSH ESI +	[M+H]+	KHLRCNXJXSYNCK-LPHKCNJWSA-N	138193610		CCCCCCCCCCCCCCCC(=O)OCC(COP(=O)(O)OCCN)OC(=O)CCC/C=C\C/C=C\C/C=C\C/C=C\C/C=C\CC	0.0387164
CPD00932	932	933	7128_6670	4.58_760.50_4.58_738.52	PE 36:5; PE 16:1_20:4;	Lipids and lipid-like molecules	Glycerophosphoethanolamines	mz and in silico MS/MS matching	CSH ESI +	[M+Na]+_[M+H]+	SRMGFLRYVIOGEG-ZHOJSJNFSA-N	52924915		CCCCCC/C=C\CCCCCCCC(=O)OC[C@H](COP(=O)(O)OCCN)OC(=O)CCC/C=C\C/C=C\C/C=C\C/C=C\CCCCC	0.293276
CPD00933	933	934	12593	4.37_734.48	PE 36:6; PE 14:0_22:6;	Lipids and lipid-like molecules	Glycerophosphoethanolamines	mz and in silico MS/MS matching	CSH ESI -	[M-H]-	XQLJDXRKMXWECX-PAHVTNPFSA-N	134779452		CCCCCCCCCCCCCC(=O)OCC(COP(=O)(O)OCCN)OC(=O)CC/C=C\C/C=C\C/C=C\C/C=C\C/C=C\C/C=C\CC	0.0470036
CPD00934	934	935	7135	7.45_760.59	PE 37:1;	Lipids and lipid-like molecules	Glycerophosphoethanolamines	mz and in silico MS/MS matching	CSH ESI +	[M+H]+	KVVOMNTWQFSPLI-HNENSFHCSA-N	138198220		CCCCCCCCCCCCC(=O)OCC(COP(=O)(O)OCCN)OC(=O)CCCCCCCCCCC/C=C\CCCCCCCCCC	0.00993767
CPD00935	935	936	7136	6.63_760.59	PE 37:1; PE 19:0_18:1;	Lipids and lipid-like molecules	Glycerophosphoethanolamines	mz and in silico MS/MS matching	CSH ESI +	[M+H]+	IEXMVEPNTXOSEP-ZZEZOPTASA-N	138176046		CCCCCCCCCCCCCCCCCCC(=O)OCC(COP(=O)(O)OCCN)OC(=O)CCCCCCC/C=C\CCCCCCCC	0.000502241
CPD00936	936	937	13184	6.06_756.55	PE 37:2; PE 18:1_19:1;	Lipids and lipid-like molecules	Glycerophosphoethanolamines	mz and in silico MS/MS matching	CSH ESI -	[M-H]-	VYGBMMLRWMCCRC-AUYXYSRISA-N	138284978		CCCCCCCCC/C=C\CCCCCCCC(=O)OC(COC(=O)CCCCCCC/C=C\CCCCCCCC)COP(=O)(O)OCCN	0.0583153
CPD00937	937	938	7006	5.41_754.55	PE 37:4; PE 17:0_20:4; A	Lipids and lipid-like molecules	Glycerophosphoethanolamines	mz and in silico MS/MS matching	CSH ESI +	[M+H]+	CKWQBCHPEQMNNL-UMWXEKTDSA-N	138136039		CCCCCCCCCCCCCCCCC(=O)OCC(COP(=O)(O)OCCN)OC(=O)CCCCCC/C=C\C/C=C\C/C=C\C/C=C\CC	0.0888011
CPD00938	938	939	13040	4.87_750.51	PE 37:5; PE 17:1_20:4; B	Lipids and lipid-like molecules	Glycerophosphoethanolamines	mz and in silico MS/MS matching	CSH ESI -	[M-H]-	FTVHSCHLVOYFRH-LNFNTRPGSA-N	138155745		CCCCCCC/C=C\CCCCCCCC(=O)OCC(COP(=O)(O)OCCN)OC(=O)CCCCCC/C=C\C/C=C\C/C=C\C/C=C\CC	0.00435722
CPD00939	939	940	13661	7.56_774.60	PE 38:0; PE 18:0_20:0;	Lipids and lipid-like molecules	Glycerophosphoethanolamines	mz and in silico MS/MS matching	CSH ESI -	[M-H]-	TZINTCMFTOUPSN-UHFFFAOYSA-N	9546833		CCCCCCCCCCCCCCCCCCCC(=O)OC(COC(=O)CCCCCCCCCCCCCCCCC)COP(=O)(O)OCCN	0.0476964
CPD00940	940	941	8009_7471	6.946_796.59515_6.944_774.61102	PE 38:1; PE 18:0_20:1;	Lipids and lipid-like molecules	Glycerophosphoethanolamines	mz, in silico MS/MS matching	CSH ESI +	[M+Na]+_[M+H]+	DBYSGBYABPVNGO-HVLKLTLRSA-N	9546841		CCCCCCCCCCCCCCCCCC(=O)OCC(COP(=O)(O)OCCN)OC(=O)CCCCCCCCCC=CCCCCCCCC	0.0218224
CPD00941	941	942	13603	6.94_772.59	PE 38:1; PE 18:0_20:1;	Lipids and lipid-like molecules	Glycerophosphoethanolamines	mz and in silico MS/MS matching	CSH ESI -	[M-H]-	DBYSGBYABPVNGO-ZPHPHTNESA-N	9546842		CCCCCCCCCCCCCCCCCC(=O)OCC(COP(=O)(O)OCCN)OC(=O)CCCCCCCCC/C=C\CCCCCCCC	0.0413041
CPD00942	942	943	13525	6.50_770.57	PE 38:2; PE 18:0_20:2;	Lipids and lipid-like molecules	Glycerophosphoethanolamines	mz and in silico MS/MS matching	CSH ESI -	[M-H]-	WYDGEVICLIVPEG-OHNCOSGTSA-N	9546828		CCCCCCCCCCCCCCCCCC(=O)OCC(COP(=O)(O)OCCN)OC(=O)CCCCCCCCC/C=C\C/C=C\CCCCC	0.328078
CPD00943	943	944	7416	6.343_772.59619	PE 38:2; PE 18:1_20:1;	Lipids and lipid-like molecules	Glycerophosphoethanolamines	mz, in silico MS/MS matching	CSH ESI +	[M+H]+	UITCASPZWUAJBW-HLHBCVTMSA-N	9546826		CCCCCCCCC=CCCCCCCCCCC(=O)OC(COC(=O)CCCCCCCC=CCCCCCCCC)COP(=O)(O)OCCN	0.0272573
CPD00944	944	945	13524	6.36_770.57	PE 38:2; PE 18:1_20:1;	Lipids and lipid-like molecules	Glycerophosphoethanolamines	mz and in silico MS/MS matching	CSH ESI -	[M-H]-	UITCASPZWUAJBW-HWSICPKZSA-N	9546827		CCCCCCCC/C=C\CCCCCCCCCC(=O)OC(COC(=O)CCCCCCC/C=C\CCCCCCCC)COP(=O)(O)OCCN	0.0834972
CPD00945	945	946	7375	6.01_770.58	PE 38:3; PE 18:0_20:3;	Lipids and lipid-like molecules	Glycerophosphoethanolamines	mz and in silico MS/MS matching	CSH ESI +	[M+H]+	MSYFXMJDQLPRGO-JTBMWNAQSA-N	138214139		CCCCCCCCCCCCCCCCCC(=O)OCC(COP(=O)(O)OCCN)OC(=O)CCCCCCCCC/C=C\C/C=C\C/C=C\CC	0.619587
CPD00946	946	948	13481	5.85_768.56	PE 38:3; PE 18:1_20:2; or PE 20:1_18:2;	Lipids and lipid-like molecules	Glycerophosphoethanolamines	mz and in silico MS/MS matching	CSH ESI -	[M-H]-	CMHAYOZHFZADHZ-GYQRTUFASA-N	138136467		CCCCCCCC/C=C\CCCCCCCC(=O)OCC(COP(=O)(O)OCCN)OC(=O)CCCCCCCCC/C=C\C/C=C\CCCCC	0.0409266
CPD00947	947	949	13432	5.55_766.54	PE 38:4; PE 16:0_22:4;	Lipids and lipid-like molecules	Glycerophosphoethanolamines	mz and in silico MS/MS matching	CSH ESI -	[M-H]-	ICYDFONFTSPCRL-BHYOAKPMSA-N	138175392		CCCCCCCCCCCCCCCC(=O)OCC(COP(=O)(O)OCCN)OC(=O)CCCCCCCC/C=C\C/C=C\C/C=C\C/C=C\CC	0.876992
CPD00949	949	951	7340	5.42_768.56	PE 38:4; PE 18:1_20:3;	Lipids and lipid-like molecules	Glycerophosphoethanolamines	mz and in silico MS/MS matching	CSH ESI +	[M+H]+	FHPKJOCRZAXOEW-ZYKQNZMBSA-N	138151921		CCCCCCCC/C=C\CCCCCCCC(=O)OCC(COP(=O)(O)OCCN)OC(=O)CCCCCCCCC/C=C\C/C=C\C/C=C\CC	0.499403
CPD00950	950	952	7289	5.35_766.55	PE 38:5; PE 16:0_22:5;	Lipids and lipid-like molecules	Glycerophosphoethanolamines	mz and in silico MS/MS matching	CSH ESI +	[M+H]+	BXSFSSDQHFBPDQ-SFVLIGPRSA-N	138131789		CCCCCCCCCCCCCCCC(=O)OCC(COP(=O)(O)OCCN)OC(=O)CCCCC/C=C\C/C=C\C/C=C\C/C=C\C/C=C\CC	0.00993815
CPD00951	951	953	13391	5.17_764.52	PE 38:5; PE 18:1_20:4;	Lipids and lipid-like molecules	Glycerophosphoethanolamines	mz and in silico MS/MS matching	CSH ESI -	[M-H]-	ZYMZKMQPPJPQHY-HAGCXRLMSA-N	138318539		CCCCCCCC/C=C\CCCCCCCC(=O)OCC(COP(=O)(O)OCCN)OC(=O)CCCCCC/C=C\C/C=C\C/C=C\C/C=C\CC	0.0202258
CPD00952	952	954	7238_7732	4.93_764.53_4.94_786.51	PE 38:6;	Lipids and lipid-like molecules	Glycerophosphoethanolamines	mz and in silico MS/MS matching	CSH ESI +	[M+H]+_[M+Na]+	MPWUZHVZZKSTPV-LGFBOSHVSA-N	6426738		CCCCCCCCCCCCCCCC(=O)OCC(COP(=O)(O)OCCN)OC(=O)CC/C=C\C/C=C\C/C=C\C/C=C\C/C=C\C/C=C\CC	0.0466796
CPD00953	953	955	13334	4.71_762.51	PE 38:6; PE 18:2_20:4;	Lipids and lipid-like molecules	Glycerophosphoethanolamines	mz and in silico MS/MS matching	CSH ESI -	[M-H]-	VFHZIDQZQBGNBH-DMQHYRIXSA-N	138278823		CCCCC/C=C\C/C=C\CCCCCCCC(=O)OCC(COP(=O)(O)OCCN)OC(=O)CCCCCC/C=C\C/C=C\C/C=C\C/C=C\CC	0.0634011
CPD00954	954	956	7197	4.59_762.52	PE 38:7;	Lipids and lipid-like molecules	Glycerophosphoethanolamines	mz and in silico MS/MS matching	CSH ESI +	[M+H]+	VZEORNYJSCEJAG-MKVYGTHOSA-N	138285296		CCC/C=C\C/C=C\CCCCCCCC(=O)OCC(COP(=O)(O)OCCN)OC(=O)CCCCC/C=C\C/C=C\C/C=C\C/C=C\C/C=C\CC	0.325907
CPD00955	955	957	7198	4.44_762.52	PE 38:7; PE 16:1_22:6;	Lipids and lipid-like molecules	Glycerophosphoethanolamines	mz and in silico MS/MS matching	CSH ESI +	[M+H]+	PMUXXFUNXMXIFC-LSTLUVPYSA-N	138237126		CCCCCC/C=C\CCCCCCCC(=O)OCC(COP(=O)(O)OCCN)OC(=O)CC/C=C\C/C=C\C/C=C\C/C=C\C/C=C\C/C=C\CC	0.155116
CPD00956	956	958	13827	6.07_780.56	PE 39:4; PE 19:0_20:4;	Lipids and lipid-like molecules	Glycerophosphoethanolamines	mz and in silico MS/MS matching	CSH ESI -	[M-H]-	OFDOGRFSVOUXHN-PEDPXMNESA-N	138226315		CCCCCCCCCCCCCCCCCCC(=O)OCC(COP(=O)(O)OCCN)OC(=O)CCCCCC/C=C\C/C=C\C/C=C\C/C=C\CC	0.000752174
CPD00957	957	959	13696	5.25_776.52	PE 39:6; PE 17:0_22:6;	Lipids and lipid-like molecules	Glycerophosphoethanolamines	mz and in silico MS/MS matching	CSH ESI -	[M-H]-	WVGREBRFGJNLSB-KAFSZNKPSA-N	134777294		CCCCCCCCCCCCCCCCC(=O)OCC(COP(=O)(O)OCCN)OC(=O)CC/C=C\C/C=C\C/C=C\C/C=C\C/C=C\C/C=C\CC	0.179848
CPD00958	958	960	14428	7.62_800.62	PE 40:1; PE 18:0_22:1;	Lipids and lipid-like molecules	Glycerophosphoethanolamines	mz and in silico MS/MS matching	CSH ESI -	[M-H]-	KVCSFWAPYZJNRB-ZPHPHTNESA-N	138197963		CCCCCCCCCCCCCCCCCC(=O)OCC(COP(=O)(O)OCCN)OC(=O)CCCCCCCCCCC/C=C\CCCCCCCC	0.396059
CPD00959	959	961	8185	7.615_802.64374	PE 40:1; PE 22:0_18:1;	Lipids and lipid-like molecules	Glycerophosphoethanolamines	mz, in silico MS/MS matching	CSH ESI +	[M+H]+	GTMFLFVRNHDFDD-SAQFTAOISA-N	9546852		CCCCCCCCCCCCCCCCCCCCCC(=O)OCC(COP(=O)(O)OCCN)OC(=O)CCCCCCCCCCCC=CCCCC	0.250401
CPD00960	960	962	8122	6.96_800.62793	PE 40:2; PE 18:1_22:1;	Lipids and lipid-like molecules	Glycerophosphoethanolamines	mz, in silico MS/MS matching	CSH ESI +	[M+H]+	RSFMTOJHDTXQGU-QDYSQKQESA-N	52924753		[C@](COP(=O)(O)OCCN)([H])(OC(CCCCCCC/C=C\CCCCCCCC)=O)COC(CCCCCCCCC/C=C\CCCCCCCCCC)=O	0.0575358
CPD00961	961	963	14354	6.98_798.60	PE 40:2; PE 18:1_22:1;	Lipids and lipid-like molecules	Glycerophosphoethanolamines	mz and in silico MS/MS matching	CSH ESI -	[M-H]-	HIGXQDJTUMSNNI-YQSYOFKPSA-N	9546845		CCCCCCCC/C=C\CCCCCCCCCCCC(=O)OC(COC(=O)CCCCCCC/C=C\CCCCCCCC)COP(=O)(O)OCCN	0.463441
CPD00962	962	964	8073	6.68_798.61	PE 40:3;	Lipids and lipid-like molecules	Glycerophosphoethanolamines	mz and in silico MS/MS matching	CSH ESI +	[M+H]+	ASGFBLZNKOAEKB-JLPGKHPDSA-N	52924592		CCCCCCCC/C=C\CCCCCCCCCC(=O)O[C@H](COC(=O)CCCCCCCCC/C=C\C/C=C\CCCCC)COP(=O)(O)OCCN	0.68205
CPD00963	963	965	14292	6.45_796.59	PE 40:3; PE 20:1_20:2; or PE 18:1_22:2;	Lipids and lipid-like molecules	Glycerophosphoethanolamines	mz and in silico MS/MS matching	CSH ESI -	[M-H]-	DQPGARZMASLUJY-RQOIEFAZSA-N	138146347		CCCCCCCC/C=C\CCCCCCCCCC(=O)OCC(COP(=O)(O)OCCN)OC(=O)CCCCCCCCC/C=C\C/C=C\CCCCC	0.35264
CPD00964	964	966	8012	6.188_796.59607	PE 40:4; PE 18:0_22:4;	Lipids and lipid-like molecules	Glycerophosphoethanolamines	mz, in silico MS/MS matching	CSH ESI +	[M+H]+	WALILJXJZOCRCD-LFKCOKBZSA-N	52924814		[C@](COP(=O)(O)OCCN)([H])(OC(CCCCCCCCCCCCCCCCC)=O)COC(CCCCC/C=C\C/C=C\C/C=C\C/C=C\CCCCC)=O	0.785152
CPD00965	965	967	14229	6.20_794.57	PE 40:4; PE 18:0_22:4;	Lipids and lipid-like molecules	Glycerophosphoethanolamines	mz and in silico MS/MS matching	CSH ESI -	[M-H]-	TVACGFJBGVEGCR-PYQGTGCGSA-N	138267167		CCCCCCCCCCCCCCCCCC(=O)OCC(COP(=O)(O)OCCN)OC(=O)CCCCCCCC/C=C\C/C=C\C/C=C\C/C=C\CC	0.756335
CPD00966	966	968	14231	6.39_794.57	PE 40:4; PE 20:0_20:4;	Lipids and lipid-like molecules	Glycerophosphoethanolamines	mz and in silico MS/MS matching	CSH ESI -	[M-H]-	MIPOZDXFSKBSGM-QLXZSTJSSA-N	138210698		CCCCCCCCCCCCCCCCCCCC(=O)OCC(COP(=O)(O)OCCN)OC(=O)CCCCCC/C=C\C/C=C\C/C=C\C/C=C\CC	0.0573806
CPD00967	967	969	14162	6.00_792.56	PE 40:5; PE 18:0_22:5;	Lipids and lipid-like molecules	Glycerophosphoethanolamines	mz and in silico MS/MS matching	CSH ESI -	[M-H]-	KYERVKWKQQBRQB-NIZIMQIGSA-N	138198992		CCCCCCCCCCCCCCCCCC(=O)OCC(COP(=O)(O)OCCN)OC(=O)CCCCC/C=C\C/C=C\C/C=C\C/C=C\C/C=C\CC	0.00561204
CPD00968	968	970	7945	5.753_794.57953	PE 40:5; PE 18:0-22:5;	Lipids and lipid-like molecules	Glycerophosphoethanolamines	mz, in silico MS/MS matching	CSH ESI +	[M+H]+	KYERVKWKQQBRQB-NIZIMQIGNA-N	53479612		CCCCCCCCCCCCCCCCCC(=O)OCC(COP(O)(=O)OCCN)OC(=O)CCCCC\C=C/C\C=C/C\C=C/C\C=C/C\C=C/CC	0.92899
CPD00969	969	971	14161	5.76_792.56	PE 40:5; PE 20:1_20:4;	Lipids and lipid-like molecules	Glycerophosphoethanolamines	mz and in silico MS/MS matching	CSH ESI -	[M-H]-	DVFTWBPPIMYUEN-QWBVDZTBSA-N	138147823		CCCCCCCC/C=C\CCCCCCCCCC(=O)OCC(COP(=O)(O)OCCN)OC(=O)CCCCCC/C=C\C/C=C\C/C=C\C/C=C\CC	0.318566
CPD00970	970	972	7889	4.90_792.57	PE 40:6;	Lipids and lipid-like molecules	Glycerophosphoethanolamines	mz and in silico MS/MS matching	CSH ESI +	[M+H]+	HVIQRJQJMVZXSV-IXMIJUINSA-N	52924595		CCCCC/C=C\C/C=C\CCCCCCCCCC(=O)OC[C@H](COP(=O)(O)OCCN)OC(=O)CCC/C=C\C/C=C\C/C=C\C/C=C\CCCCC	0.000257642
CPD00971	971	973	8560_7887	5.572_814.54602_5.558_792.56482	PE 40:6; PE 16:1_24:5;	Lipids and lipid-like molecules	Glycerophosphoethanolamines	mz, in silico MS/MS matching	CSH ESI +	[M+Na]+_[M+H]+	NTNFZBHLIDLDET-CWBKFRHXNA-N_IUUCCVDIGJJMTR-XCELFCIUNA-N			CCCCCCCC(=O)OCC(COP(O)(=O)OCCN)OC(=O)CCCCCCCCCCCC\C=C/C\C=C/C\C=C/C\C=C/C\C=C/C\C=C/CC_CCCCCC\C=C/CCCCCCCC(=O)OCC(COP(O)(=O)OCCN)OC(=O)CCCCCCC\C=C/C\C=C/C\C=C/C\C=C/C\C=C/CC	0.0642543
CPD00972	972	974	14099	5.56_790.54	PE 40:6; PE 18:0_22:6;	Lipids and lipid-like molecules	Glycerophosphoethanolamines	mz and in silico MS/MS matching	CSH ESI -	[M-H]-	XYYHNDVKALDFHQ-HSBBONCLSA-N	6426737		CCCCCCCCCCCCCCCCCC(=O)OCC(COP(=O)(O)OCCN)OC(=O)CC/C=C\C/C=C\C/C=C\C/C=C\C/C=C\C/C=C\CC	0.0118613
CPD00973	973	975	7833	5.18_790.55	PE 40:7;	Lipids and lipid-like molecules	Glycerophosphoethanolamines	mz and in silico MS/MS matching	CSH ESI +	[M+H]+	AQGATPGTIUISSG-IRLNBCNISA-N	52924596		CCCCC/C=C\C/C=C\CCCCCCCCCC(=O)OC[C@H](COP(=O)(O)OCCN)OC(=O)CCC/C=C\C/C=C\C/C=C\C/C=C\C/C=C\CC	0.206197
CPD00974	974	976	14034	5.00_788.52	PE 40:7; PE 18:1_22:6;	Lipids and lipid-like molecules	Glycerophosphoethanolamines	mz and in silico MS/MS matching	CSH ESI -	[M-H]-	JZSZAGWWWKKXLO-HILQMKNTSA-N	138191210		CCCCCCCC/C=C\CCCCCCCC(=O)OCC(COP(=O)(O)OCCN)OC(=O)CC/C=C\C/C=C\C/C=C\C/C=C\C/C=C\C/C=C\CC	0.120512
CPD00975	975	977	14866	7.94_814.63	PE 41:1; PE 23:0_18:1;	Lipids and lipid-like molecules	Glycerophosphoethanolamines	mz and in silico MS/MS matching	CSH ESI -	[M-H]-	OTKBBAPJAYXBMS-MOHJPFBDSA-N	138230861		CCCCCCCCCCCCCCCCCCCCCCC(=O)OCC(COP(=O)(O)OCCN)OC(=O)CCCCCCC/C=C\CCCCCCCC	0.0140572
CPD00976	976	978	8322	5.88_806.58	PE 41:6;	Lipids and lipid-like molecules	Glycerophosphoethanolamines	mz and in silico MS/MS matching	CSH ESI +	[M+H]+	IMFPBXPIQWOCJJ-AOXDHDBISA-N	52924849		CCCCCCCCCCCCCCCCCCC(=O)O[C@H](COC(=O)CC/C=C\C/C=C\C/C=C\C/C=C\C/C=C\C/C=C\CC)COP(=O)(O)OCCN	0.000608921
CPD00977	977	979	8265	5.27_804.56	PE 41:7;	Lipids and lipid-like molecules	Glycerophosphoethanolamines	mz and in silico MS/MS matching	CSH ESI +	[M+H]+	RGVHPEHHUZEEBO-YHBKPQCSSA-N	52924850		CCCCCCCCC/C=C\CCCCCCCC(=O)O[C@H](COC(=O)CC/C=C\C/C=C\C/C=C\C/C=C\C/C=C\C/C=C\CC)COP(=O)(O)OCCN	0.0529505
CPD00978	978	980	15364	8.23_828.65	PE 42:1; PE 24:0_18:1;	Lipids and lipid-like molecules	Glycerophosphoethanolamines	mz and in silico MS/MS matching	CSH ESI -	[M-H]-	HZQGLAQCNUAUPN-BWAHOGKJSA-N	138174323		CCCCCCCCCCCCCCCCCCCCCCCC(=O)OCC(COP(=O)(O)OCCN)OC(=O)CCCCCCC/C=C\CCCCCCCC	0.146859
CPD00979	979	981	8499	4.45_812.53	PE 42:10;	Lipids and lipid-like molecules	Glycerophosphoethanolamines	mz and in silico MS/MS matching	CSH ESI +	[M+H]+	LMWGIQYUPHCPHA-GGLIIMCGSA-N	138203689		CC/C=C\C/C=C\C/C=C\C/C=C\CCCCCCC(=O)OCC(COP(=O)(O)OCCN)OC(=O)CC/C=C\C/C=C\C/C=C\C/C=C\C/C=C\C/C=C\CC	0.191019
CPD00980	980	982	15274	7.59_826.63	PE 42:2; PE 18:1_24:1;	Lipids and lipid-like molecules	Glycerophosphoethanolamines	mz and in silico MS/MS matching	CSH ESI -	[M-H]-	ISJLLEYVLZBZHK-BJSHFZDTSA-N	138180410		CCCCCCCCCC/C=C\CCCCCCCCCCCC(=O)OC(COC(=O)CCCCCCC/C=C\CCCCCCCC)COP(=O)(O)OCCN	0.137088
CPD00981	981	984	8869	6.699_824.62653	PE 42:4; PE 18:0_24:4;	Lipids and lipid-like molecules	Glycerophosphoethanolamines	mz, in silico MS/MS matching	CSH ESI +	[M+H]+	CNFXZBRCOHOJAB-PYQGTGCGNA-N			CCCCCCCCCCCCCCCCCC(=O)OCC(COP(O)(=O)OCCN)OC(=O)CCCCCCCCCC\C=C/C\C=C/C\C=C/C\C=C/CC	0.006183
CPD00982	982	985	8799	6.20_822.61	PE 42:5;	Lipids and lipid-like molecules	Glycerophosphoethanolamines	mz and in silico MS/MS matching	CSH ESI +	[M+H]+	RAPVEEDXRYLOQU-JZELYBSLSA-N	138249995		CCCCCCCC/C=C\CCCCCCCCCC(=O)OCC(COP(=O)(O)OCCN)OC(=O)CCCCCCCC/C=C\C/C=C\C/C=C\C/C=C\CC	0.189039
CPD00983	983	986	14991	6.20_818.57	PE 42:6; PE 20:0_22:6;	Lipids and lipid-like molecules	Glycerophosphoethanolamines	mz and in silico MS/MS matching	CSH ESI -	[M-H]-	WIFLVHIKWGINAQ-ZVJYVBFZSA-N	134775902		CCCCCCCCCCCCCCCCCCCC(=O)OCC(COP(=O)(O)OCCN)OC(=O)CC/C=C\C/C=C\C/C=C\C/C=C\C/C=C\C/C=C\CC	0.000107939
CPD00984	984	987	8676	5.59_818.58	PE 42:7;	Lipids and lipid-like molecules	Glycerophosphoethanolamines	mz and in silico MS/MS matching	CSH ESI +	[M+H]+	XRZUHOFZIRSWMJ-LJHHLTENSA-N	138299684		CCCCCCCC/C=C\CCCCCCCCCC(=O)OCC(COP(=O)(O)OCCN)OC(=O)CC/C=C\C/C=C\C/C=C\C/C=C\C/C=C\C/C=C\CC	0.352978
CPD00985	985	988	14855	5.02_814.54	PE 42:8; PE 20:4_22:4;	Lipids and lipid-like molecules	Glycerophosphoethanolamines	mz and in silico MS/MS matching	CSH ESI -	[M-H]-	XROMQWUFEDGOMC-QKMVADAXSA-N	138299549		CC/C=C\C/C=C\C/C=C\C/C=C\CCCCCCCCC(=O)OC(COC(=O)CCCCCC/C=C\C/C=C\C/C=C\C/C=C\CC)COP(=O)(O)OCCN	6.6763e-06
CPD00986	986	989	8562	4.69_814.55	PE 42:9;	Lipids and lipid-like molecules	Glycerophosphoethanolamines	mz and in silico MS/MS matching	CSH ESI +	[M+H]+	KBLHEEVLFLMHIJ-WBVVUXFISA-N	52924854		CCCCC/C=C\C/C=C\C/C=C\CCCCCCC(=O)O[C@H](COC(=O)CC/C=C\C/C=C\C/C=C\C/C=C\C/C=C\C/C=C\CC)COP(=O)(O)OCCN	0.0555978
CPD00987	987	990	15722	4.87_838.54	PE 44:10; PE 22:4_22:6;	Lipids and lipid-like molecules	Glycerophosphoethanolamines	mz and in silico MS/MS matching	CSH ESI -	[M-H]-	DNPOVULNVHWFEJ-GCLSJWDWSA-N	138145394		CC/C=C\C/C=C\C/C=C\C/C=C\CCCCCCCCC(=O)OCC(COP(=O)(O)OCCN)OC(=O)CC/C=C\C/C=C\C/C=C\C/C=C\C/C=C\C/C=C\CC	0.472977
CPD00988	988	991	9783_9262	4.50_860.53_4.50_838.55	PE 44:11;	Lipids and lipid-like molecules	Glycerophosphoethanolamines	mz and in silico MS/MS matching	CSH ESI +	[M+Na]+_[M+H]+	NUIBUJZJPSOSJD-HNFHLTSISA-N				0.73604
CPD00989	989	992	9727_9192	4.32_858.52_4.32_836.54	PE 44:12;	Lipids and lipid-like molecules	Glycerophosphoethanolamines	mz and in silico MS/MS matching	CSH ESI +	[M+Na]+_[M+H]+	RBDNSJMXMWTPCS-NYUVKXDYSA-N	9546797		CC/C=C\C/C=C\C/C=C\C/C=C\C/C=C\C/C=C\CCC(=O)OC[C@H](COP(=O)(O)OCCN)OC(=O)CC/C=C\C/C=C\C/C=C\C/C=C\C/C=C\C/C=C\CC	0.403858
CPD00990	990	993	9958	5.35_868.60	PE 46:10;	Lipids and lipid-like molecules	Glycerophosphoethanolamines	mz and in silico MS/MS matching	CSH ESI +	[M+H]+	PUYSRNSHSZDYNY-DEHZVNQASA-N				0.00132177
CPD00991	991	994	9872	4.666_864.56726	PE 46:12;	Lipids and lipid-like molecules	Glycerophosphoethanolamines	mz, in silico MS/MS matching	CSH ESI +	[M+H]+	KRONDFFNFVDKBN-UPSZCJSYNA-N			CC\C=C/C\C=C/C\C=C/C\C=C/C\C=C/C\C=C/CCCCC(=O)OC(COC(=O)CC\C=C/C\C=C/C\C=C/C\C=C/C\C=C/C\C=C/CC)COP(O)(=O)OCCN	0.429623
CPD00992	992	995	4111_3867	2.20_552.31_2.20_530.33	PE O-22:4; or PE P-22:3	Lipids and lipid-like molecules	Glycerophosphoethanolamines	mz and in silico MS/MS matching	CSH ESI +	[M+Na]+_[M+H]+	FRPGALXPEVIPKQ-KUXGPOOQSA-N				0.128764
CPD00993	993	996	5710	6.03_678.55	PE O-32:0;	Lipids and lipid-like molecules	Glycerophosphoethanolamines	mz and in silico MS/MS matching	CSH ESI +	[M+H]+	WMSDVPFHOFGIJT-PSXMRANNSA-N	52924996		CCCCCCCCCCCCCCCCCCCCOC[C@H](COP(=O)(O)OCCN)OC(=O)CCCCCCCCCCC	0.488325
CPD00994	994	997	11233	5.94_674.51	PE O-32:1; PE O-16:1_16:0; or PE P-32:0; PE P-16:0_16:0	Lipids and lipid-like molecules	Glycerophosphoethanolamines	mz and in silico MS/MS matching	CSH ESI -	[M-H]-	ZOBVVYDBLUMXCG-SQFISAMPSA-N	138315128		CCCCCCCCCCCCCCCC(=O)OC(COCCCCCCCC/C=C\CCCCCC)COP(=O)(O)OCCN	0.0918509
CPD00995	995	998	11172	5.35_672.50	PE O-32:2; PE O-18:2_14:0; or PE P-32:1; PE P-18:1_14:0	Lipids and lipid-like molecules	Glycerophosphoethanolamines	mz and in silico MS/MS matching	CSH ESI -	[M-H]-	RDBPKCBIMTZUND-BIXSNLIQSA-N	138250765		CCCCCCCCCCCCCC(=O)OC(COCCCCCCCC/C=C\C/C=C\CCCCC)COP(=O)(O)OCCN	0.214997
CPD00996	996	999	11118	4.86_670.48	PE O-32:3; PE O-18:3_14:0; or PE P-32:2; PE P-18:2_14:0	Lipids and lipid-like molecules	Glycerophosphoethanolamines	mz and in silico MS/MS matching	CSH ESI -	[M-H]-	QOIOJTIFWYTYCX-YYPVPKODSA-N	138246009		CCCCCCCCCCCCCC(=O)OC(COCCCCCCCC/C=C\C/C=C\C/C=C\CC)COP(=O)(O)OCCN	0.0253855
CPD00997	997	1000	5868	5.09_690.55	PE O-33:1; or PE P-33:0	Lipids and lipid-like molecules	Glycerophosphoethanolamines	mz and in silico MS/MS matching	CSH ESI +	[M+H]+	ZEANAEAKLIXUMF-APMJBGCSSA-N	52925096		CCCCCCCCCCCCCCCCCC/C=C\OC[C@H](COP(=O)(O)OCCN)OC(=O)CCCCCCCCCCCC	0.0187308
CPD00998	998	1001	11511	5.68_686.51	PE O-33:2; PE O-18:2_15:0; or PE P-33:1; PE P-18:1_15:0;	Lipids and lipid-like molecules	Glycerophosphoethanolamines	mz and in silico MS/MS matching	CSH ESI -	[M-H]-	XNNCXIBKHQOHDP-BCTRXSSUSA-N	138298170		CCCCCCCCCCCCCCC(=O)OC(COCCCCCCCC/C=C\C/C=C\CCCCC)COP(=O)(O)OCCN	0.311636
CPD00999	999	1002	6135	6.698_706.58453	PE O-34:0;	Lipids and lipid-like molecules	Glycerophosphoethanolamines	mz, in silico MS/MS matching	CSH ESI +	[M+H]+	JDKALDUFKMQRHU-UHFFFAOYNA-N	138215780		CCCCCCCCCCCCCCCCCOCC(COP(O)(=O)OCCN)OC(=O)CCCCCCCCCCCCCCCC	0.00556487
CPD01000	1000	1003	11925	6.72_704.56	PE O-34:0; PE O-18:0_16:0;	Lipids and lipid-like molecules	Glycerophosphoethanolamines	mz and in silico MS/MS matching	CSH ESI -	[M-H]-	FENSRZKRANTRCP-UHFFFAOYSA-N	9547045		CCCCCCCCCCCCCCCCCCOCC(COP(=O)(O)OCCN)OC(=O)CCCCCCCCCCCCCCC	0.444392
CPD01001	1001	1004	6105	6.092_704.56824	PE O-34:1; or PE P-34:0;	Lipids and lipid-like molecules	Glycerophosphoethanolamines	mz, in silico MS/MS matching	CSH ESI +	[M+H]+	XYVYNFYJGITRRJ-OWBHPGMINA-N	138144759		CCCCCCCCCCCCCCCCCCC(=O)OC(COCCCCCCCC\C=C/CCCCC)COP(O)(=O)OCCN	0.0521024
CPD01002	1002	1005	11887	6.10_702.55	PE O-34:1; PE O-16:0_18:1;	Lipids and lipid-like molecules	Glycerophosphoethanolamines	mz and in silico MS/MS matching	CSH ESI -	[M-H]-	JJGMGPGKWYLISM-ZPHPHTNESA-N	138185761		CCCCCCCCCCCCCCCCOCC(COP(=O)(O)OCCN)OC(=O)CCCCCCC/C=C\CCCCCCCC	0.508921
CPD01003	1003	1006	11888	6.60_702.55	PE O-34:1; PE O-18:1_16:0; or PE P-34:0; PE P-18:0_16:0;	Lipids and lipid-like molecules	Glycerophosphoethanolamines	mz and in silico MS/MS matching	CSH ESI -	[M-H]-	KJDVLWWPMOBWGU-ZCXUNETKSA-N	138194160		CCCCCCCCCCCCCCCC(=O)OC(COCCCCCCCC/C=C\CCCCCCCC)COP(=O)(O)OCCN	0.0169679
CPD01004	1004	1007	11780	5.47_698.51	PE O-34:3; PE O-18:2_16:1; or PE P-34:2; PE P-18:1_16:1;	Lipids and lipid-like molecules	Glycerophosphoethanolamines	mz and in silico MS/MS matching	CSH ESI -	[M-H]-	POKDEGBTCVZHRR-RUGCENDASA-N	138237658		CCCCCC/C=C\CCCCCCCC(=O)OC(COCCCCCCCC/C=C\C/C=C\CCCCC)COP(=O)(O)OCCN	0.363789
CPD01005	1005	1008	6252	5.18_716.57	PE O-35:2; or PE P-35:1	Lipids and lipid-like molecules	Glycerophosphoethanolamines	mz and in silico MS/MS matching	CSH ESI +	[M+H]+	ZEOWZHSDFBNFEO-UOXZRIBCSA-N	52925100		CCCCCCCCCCCCCCCCCC/C=C\OC[C@H](COP(=O)(O)OCCN)OC(=O)CCCCCCC/C=C\CCCCC	0.574334
CPD01006	1006	1009	12137	6.33_714.55	PE O-35:2; PE O-17:1_18:1; or PE P-35:1; PE P-17:0_18:1;	Lipids and lipid-like molecules	Glycerophosphoethanolamines	mz and in silico MS/MS matching	CSH ESI -	[M-H]-	XDUXMPSJTSZASS-BCVQPGMVSA-N	52925076		CCCCCCCCCCCCCCCC/C=C\OC[C@H](COP(=O)(O)OCCN)OC(=O)CCCCCCC/C=C\CCCCCCC	0.00725056
CPD01007	1007	1010	12098	5.75_712.53	PE O-35:3; or PE P-35:2;	Lipids and lipid-like molecules	Glycerophosphoethanolamines	mz and in silico MS/MS matching	CSH ESI -	[M-H]-	KHEJHICSBLHKMM-IDRCJRPDSA-N	52925077		CCCCCCCCCCCCCCCC/C=C\OC[C@H](COP(=O)(O)OCCN)OC(=O)CCCCCCC/C=C\C/C=C\CCCC	0.0452985
CPD01008	1008	1011	6608	7.35_734.61597	PE O-36:0;	Lipids and lipid-like molecules	Glycerophosphoethanolamines	mz, in silico MS/MS matching	CSH ESI +	[M+H]+	FOENHOQJQRDOAN-UHFFFAOYNA-N	138249104		CCCCCCCCCCCCCCCCCCCCCCCOCC(COP(O)(=O)OCCN)OC(=O)CCCCCCCCCCCC	0.00981188
CPD01009	1009	1012	6544	6.762_732.60028	PE O-36:1; or PE P-36:0;	Lipids and lipid-like molecules	Glycerophosphoethanolamines	mz, in silico MS/MS matching	CSH ESI +	[M+H]+	KFROBZSSNGVTLV-NTMALXAHNA-N	138134166		CCCCCCCCCCCCCCCCCCCCCCCOCC(COP(O)(=O)OCCN)OC(=O)CCCCCCC\C=C/CCC	0.050279
CPD01010	1010	1013	12524	7.26_730.58	PE O-36:1; PE O-16:1_20:0; or PE P-36:0; PE P-16:0_20:0;	Lipids and lipid-like molecules	Glycerophosphoethanolamines	mz and in silico MS/MS matching	CSH ESI -	[M-H]-	UCLYWNKSJDISRQ-PEZBUJJGSA-N	138269528		CCCCCCCCCCCCCCCCCCCC(=O)OC(COCCCCCCCC/C=C\CCCCCC)COP(=O)(O)OCCN	0.0183068
CPD01011	1011	1014	12521	6.75_730.58	PE O-36:1; PE O-18:0_18:1;	Lipids and lipid-like molecules	Glycerophosphoethanolamines	mz and in silico MS/MS matching	CSH ESI -	[M-H]-	CEVVUBCHWNKKNN-ZZEZOPTASA-N	138134166		CCCCCCCCCCCCCCCCCCOCC(COP(=O)(O)OCCN)OC(=O)CCCCCCC/C=C\CCCCCCCC	0.166968
CPD01012	1012	1015	12475	6.18_728.56	PE O-36:2; PE O-18:1_18:1; or PE P-36:1; PE P-18:0_18:1;	Lipids and lipid-like molecules	Glycerophosphoethanolamines	mz and in silico MS/MS matching	CSH ESI -	[M-H]-	GHNXVMPBTBKJRP-CLFAGFIQSA-N	138160177		CCCCCCCC/C=C\CCCCCCCCOCC(COP(=O)(O)OCCN)OC(=O)CCCCCCC/C=C\CCCCCCCC	0.185474
CPD01013	1013	1016	12427	6.06_726.54	PE O-36:3; PE O-18:2_18:1; or PE P-36:2; PE P-18:1_18:1;	Lipids and lipid-like molecules	Glycerophosphoethanolamines	mz and in silico MS/MS matching	CSH ESI -	[M-H]-	KTJAFMBXBPVGGI-LTEAFHAISA-N	138197429		CCCCCCCC/C=C\CCCCCCCC(=O)OC(COCCCCCCCC/C=C\C/C=C\CCCCC)COP(=O)(O)OCCN	0.000648852
CPD01014	1014	1017	6422	6.60_726.55	PE O-36:4; or PE P-36:3;	Lipids and lipid-like molecules	Glycerophosphoethanolamines	mz and in silico MS/MS matching	CSH ESI +	[M+H]+	ZBDMQVYAIXHDNL-BHYOAKPMSA-N	138310935		CCCCCCCCCCCCCCCC(=O)OC(COCCCCCCC/C=C\C/C=C\C/C=C\C/C=C\CC)COP(=O)(O)OCCN	0.0118854
CPD01015	1015	1018	12378	5.50_724.53	PE O-36:4; PE O-16:0_20:4;	Lipids and lipid-like molecules	Glycerophosphoethanolamines	mz and in silico MS/MS matching	CSH ESI -	[M-H]-	KYVSHEBKXHVDDI-PYQGTGCGSA-N	138199201		CCCCCCCCCCCCCCCCOCC(COP(=O)(O)OCCN)OC(=O)CCCCCC/C=C\C/C=C\C/C=C\C/C=C\CC	0.0107982
CPD01016	1016	1019	12376	5.86_724.53	PE O-36:4; PE O-16:1_20:3; or PE P-36:3; PE P-16:0_20:3;	Lipids and lipid-like molecules	Glycerophosphoethanolamines	mz and in silico MS/MS matching	CSH ESI -	[M-H]-	SGQXZIZOYWUPOW-OZFAJUOSSA-N	138260431		CCCCCC/C=C\CCCCCCCCOCC(COP(=O)(O)OCCN)OC(=O)CCCCCCCCC/C=C\C/C=C\C/C=C\CC	0.00138359
CPD01017	1017	1020	12320	5.38_722.51	PE O-36:5; PE O-16:1_20:4; or PE p-36:4; PE p-16:0_20:4;	Lipids and lipid-like molecules	Glycerophosphoethanolamines	mz and in silico MS/MS matching	CSH ESI -	[M-H]-	YATSYZSZUULQDZ-GKPKDRHFSA-N	138302490		CCCCCC/C=C\CCCCCCCCOCC(COP(=O)(O)OCCN)OC(=O)CCCCCC/C=C\C/C=C\C/C=C\C/C=C\CC	0.0407375
CPD01018	1018	1021	12275	4.88_720.50	PE O-36:6; PE O-16:2_20:4; or PE P-36:5; PE P-16:1_20:4;	Lipids and lipid-like molecules	Glycerophosphoethanolamines	mz and in silico MS/MS matching	CSH ESI -	[M-H]-	ZFOGUGAOGMISNV-OWHSQDTASA-N	138312296		CCC/C=C\C/C=C\CCCCCCCCOCC(COP(=O)(O)OCCN)OC(=O)CCCCCC/C=C\C/C=C\C/C=C\C/C=C\CC	0.000655203
CPD01019	1019	1022	12222	4.60_718.48	PE O-36:7; PE O-14:1_22:6; or PE P-36:6; PE P-14:0_22:6;	Lipids and lipid-like molecules	Glycerophosphoethanolamines	mz and in silico MS/MS matching	CSH ESI -	[M-H]-	HNPMMRGLQOSCCR-RIIMYXEISA-N	138170400		CCCC/C=C\CCCCCCCCOCC(COP(=O)(O)OCCN)OC(=O)CC/C=C\C/C=C\C/C=C\C/C=C\C/C=C\C/C=C\CC	0.918764
CPD01020	1020	1023	6838	6.40_746.62	PE O-37:1; or PE P-37:0; A	Lipids and lipid-like molecules	Glycerophosphoethanolamines	mz and in silico MS/MS matching	CSH ESI +	[M+H]+	SPJXDADFBWHOQY-IIKIFWEUSA-N	52925103		CCCCCCCCCCCCCCCCCC/C=C\OC[C@H](COP(=O)(O)OCCN)OC(=O)CCCCCCCCCCCCCCCC	0.000285796
CPD01021	1021	1024	6784	5.79_744.60	PE O-37:2; or PE P-37:1;	Lipids and lipid-like molecules	Glycerophosphoethanolamines	mz and in silico MS/MS matching	CSH ESI +	[M+H]+	UYQPANPYBMTDQO-SDYDXUMMSA-N	52925084		CCCCCCCCCCCCCCCC/C=C\OC[C@H](COP(=O)(O)OCCN)OC(=O)CCCCCCC/C=C\CCCCCCCCC	0.00163196
CPD01022	1022	1025	12793	6.95_742.58	PE O-37:2; PE O-17:1_20:1; or PE P-37:1; PE P-17:0_20:1;	Lipids and lipid-like molecules	Glycerophosphoethanolamines	mz and in silico MS/MS matching	CSH ESI -	[M-H]-	XXBYYQLCFDQVJY-JEPFLRBFSA-N	52925104		CCCCCCCCCCCCCCCCCC/C=C\OC[C@H](COP(=O)(O)OCCN)OC(=O)CCCCCCC/C=C\CCCCCCC	0.00704772
CPD01023	1023	1026	12752	6.37_740.56	PE O-37:3; PE O-18:2_19:1; or PE P-37:2; PE P-18:1_19:1;	Lipids and lipid-like molecules	Glycerophosphoethanolamines	mz and in silico MS/MS matching	CSH ESI -	[M-H]-	QCRNQCIAGQYUKI-ATEMJZPOSA-N	138242345		CCCCCCCCC/C=C\CCCCCCCC(=O)OC(COCCCCCCCC/C=C\C/C=C\CCCCC)COP(=O)(O)OCCN	0.00745072
CPD01024	1024	1027	12644	5.69_736.53	PE O-37:5; PE O-17:1_20:4; or PE P-37:4; PE P-17:0_20:4;	Lipids and lipid-like molecules	Glycerophosphoethanolamines	mz and in silico MS/MS matching	CSH ESI -	[M-H]-	ZTNZTGXTHOFZGC-LNFNTRPGSA-N				0.00325238
CPD01025	1025	1028	12552	4.89_732.50	PE O-37:7; PE O-15:1_22:6; or PE P-37:6; PE P-15:0_22:6;	Lipids and lipid-like molecules	Glycerophosphoethanolamines	mz and in silico MS/MS matching	CSH ESI -	[M-H]-	BGVIJXGWJCUMBC-VFUAPNGZSA-N				0.00348228
CPD01026	1026	1029	7210	7.968_762.64813	PE O-38:0;	Lipids and lipid-like molecules	Glycerophosphoethanolamines	mz, in silico MS/MS matching	CSH ESI +	[M+H]+	DTVGAJNSTBFJJW-UHFFFAOYNA-N	138222477		CCCCCCCCCCCCCCCCCCCCCCCCCOCC(COP(O)(=O)OCCN)OC(=O)CCCCCCCCCCCC	0.0036252
CPD01027	1027	1030	13297	7.98_760.62	PE O-38:0; PE O-18:0_20:0;	Lipids and lipid-like molecules	Glycerophosphoethanolamines	mz and in silico MS/MS matching	CSH ESI -	[M-H]-	CBAHOKDELPGZAO-UHFFFAOYSA-N	9547053		CCCCCCCCCCCCCCCCCCCC(=O)OC(COCCCCCCCCCCCCCCCCCC)COP(=O)(O)OCCN	0.00650374
CPD01028	1028	1031	13240	7.38_758.61	PE O-38:1; PE O-18:0_20:1;	Lipids and lipid-like molecules	Glycerophosphoethanolamines	mz and in silico MS/MS matching	CSH ESI -	[M-H]-	WXYGZCLCGIRTNZ-ZPHPHTNESA-N	138293090		CCCCCCCCCCCCCCCCCCOCC(COP(=O)(O)OCCN)OC(=O)CCCCCCCCC/C=C\CCCCCCCC	0.305036
CPD01029	1029	1032	13241	7.88_758.61	PE O-38:1; PE O-18:1_20:0; or PE P-38:0; PE P-18:0_20:0;	Lipids and lipid-like molecules	Glycerophosphoethanolamines	mz and in silico MS/MS matching	CSH ESI -	[M-H]-	QIWWEZYUSPHHLL-ZZEZOPTASA-N	138244292		CCCCCCCCCCCCCCCCCCCC(=O)OC(COCCCCCCCC/C=C\CCCCCCCC)COP(=O)(O)OCCN	0.0348042
CPD01030	1030	1033	13189	7.27_756.59	PE O-38:2; PE O-18:1_20:1; or PE P-38:1; PE P-18:0_20:1;	Lipids and lipid-like molecules	Glycerophosphoethanolamines	mz and in silico MS/MS matching	CSH ESI -	[M-H]-	QEVTZYOGQJVUDJ-CLFAGFIQSA-N	138243031		CCCCCCCC/C=C\CCCCCCCCCC(=O)OC(COCCCCCCCC/C=C\CCCCCCCC)COP(=O)(O)OCCN	0.00359315
CPD01031	1031	1034	13138	6.67_754.58	PE O-38:3; PE O-18:2_20:1; or PE P-38:2; PE P-18:1_20:1;	Lipids and lipid-like molecules	Glycerophosphoethanolamines	mz and in silico MS/MS matching	CSH ESI -	[M-H]-	VBHVWWDERMHMNQ-RQOIEFAZSA-N	138277495		CCCCCCCC/C=C\CCCCCCCCCC(=O)OC(COCCCCCCCC/C=C\C/C=C\CCCCC)COP(=O)(O)OCCN	0.00152982
CPD01032	1032	1035	13090	5.96_752.56	PE O-38:4; PE O-16:0_22:4;	Lipids and lipid-like molecules	Glycerophosphoethanolamines	mz and in silico MS/MS matching	CSH ESI -	[M-H]-	NXDMYSFXEOZPQK-PYQGTGCGSA-N	138223667		CCCCCCCCCCCCCCCCOCC(COP(=O)(O)OCCN)OC(=O)CCCCCCCC/C=C\C/C=C\C/C=C\C/C=C\CC	0.199231
CPD01033	1033	1036	13091	6.16_752.56	PE O-38:4; PE O-18:0_20:4;	Lipids and lipid-like molecules	Glycerophosphoethanolamines	mz and in silico MS/MS matching	CSH ESI -	[M-H]-	RXEVLILBESBJQS-ZKVKLVECSA-N	138257307		CCCCCCCCCCCCCCCCCCOCC(COP(=O)(O)OCCN)OC(=O)CCCCCC/C=C\C/C=C\C/C=C\C/C=C\CC	0.00080868
CPD01034	1034	1037	13089	6.51_752.56	PE O-38:4; PE O-18:1_20:3; or PE P-38:3; PE P-18:0_20:3;	Lipids and lipid-like molecules	Glycerophosphoethanolamines	mz and in silico MS/MS matching	CSH ESI -	[M-H]-	HQFUXXUGGNZWBH-MURDYDGNSA-N	138171252		CCCCCCCC/C=C\CCCCCCCCOCC(COP(=O)(O)OCCN)OC(=O)CCCCCCCCC/C=C\C/C=C\C/C=C\CC	0.0383218
CPD01035	1035	1038	6970	5.26_752.57	PE O-38:5; or PE P-38:4	Lipids and lipid-like molecules	Glycerophosphoethanolamines	mz and in silico MS/MS matching	CSH ESI +	[M+H]+	FLZIYZWVAPHXIO-YJEAPJAKSA-N	52925111		CCCCCCCCCCCCCCCCCC/C=C\OC[C@H](COP(=O)(O)OCCN)OC(=O)CCCC/C=C\C/C=C\C/C=C\C/C=C\CC	0.351487
CPD01036	1036	1039	13050	5.85_750.55	PE O-38:5; PE O-16:1_22:4; or PE P-38:4; PE P-16:0_22:4;	Lipids and lipid-like molecules	Glycerophosphoethanolamines	mz and in silico MS/MS matching	CSH ESI -	[M-H]-	OZSVECGNTALICE-GKPKDRHFSA-N	138232863		CCCCCC/C=C\CCCCCCCCOCC(COP(=O)(O)OCCN)OC(=O)CCCCCCCC/C=C\C/C=C\C/C=C\C/C=C\CC	0.375749
CPD01037	1037	1040	13047	5.52_750.54	PE O-38:5; PE O-18:1_20:4; or PE P-38:4; PE P-18:0_20:4;	Lipids and lipid-like molecules	Glycerophosphoethanolamines	mz and in silico MS/MS matching	CSH ESI -	[M-H]-	VLIJZYIABFUKFN-JZELYBSLSA-N	138280806		CCCCCCCC/C=C\CCCCCCCCOCC(COP(=O)(O)OCCN)OC(=O)CCCCCC/C=C\C/C=C\C/C=C\C/C=C\CC	0.00282251
CPD01038	1038	1041	13049	5.71_750.55	PE O-38:5; PE O-18:2_20:3; or PE P-38:4; PE P-18:1_20:3;	Lipids and lipid-like molecules	Glycerophosphoethanolamines	mz and in silico MS/MS matching	CSH ESI -	[M-H]-	KDKDOORFPQYZGM-LOYOHVQTSA-N	138192347		CCCCC/C=C\C/C=C\CCCCCCCCOCC(COP(=O)(O)OCCN)OC(=O)CCCCCCCCC/C=C\C/C=C\C/C=C\CC	0.0218408
CPD01039	1039	1042	6909	5.30_750.55	PE O-38:6; or PE P-38:5;	Lipids and lipid-like molecules	Glycerophosphoethanolamines	mz and in silico MS/MS matching	CSH ESI +	[M+H]+	KCNBSSYOJRUKOM-JALPNNRCSA-N	52925089		CCCCCCCCCCCCCCCC/C=C\OC[C@H](COP(=O)(O)OCCN)OC(=O)CCC/C=C\C/C=C\C/C=C\C/C=C\C/C=C\CC	2.94852e-06
CPD01040	1040	1043	12992	5.62_748.53	PE O-38:6; PE O-16:1_22:5; or PE P-38:5; PE P-16:0_22:5;	Lipids and lipid-like molecules	Glycerophosphoethanolamines	mz and in silico MS/MS matching	CSH ESI -	[M-H]-	CWZGHHQNICLNJN-MEQMIZENSA-N	138139948		CCCCCC/C=C\CCCCCCCCOCC(COP(=O)(O)OCCN)OC(=O)CCCCC/C=C\C/C=C\C/C=C\C/C=C\C/C=C\CC	0.00326248
CPD01041	1041	1044	12991	5.43_748.53	PE O-38:6; PE O-18:2_20:4; or PE P-38:5; PE P-18:1_20:4; A	Lipids and lipid-like molecules	Glycerophosphoethanolamines	mz and in silico MS/MS matching	CSH ESI -	[M-H]-	QGMRGDWLZOYPFY-YUPWHRRNSA-N	138243517		CCCCC/C=C\C/C=C\CCCCCCCCOCC(COP(=O)(O)OCCN)OC(=O)CCCCCC/C=C\C/C=C\C/C=C\C/C=C\CC	0.00162702
CPD01042	1042	1045	6864	4.97_748.54	PE O-38:6; PE O-18:2_20:4; or PE P-38:5; PE P-18:1_20:4; B	Lipids and lipid-like molecules	Glycerophosphoethanolamines	mz and in silico MS/MS matching	CSH ESI +	[M+H]+	QIQGIECOBDSDSX-IVGDTRDPSA-N	138244210		CC/C=C\C/C=C\C/C=C\CCCCCCCCOCC(COP(=O)(O)OCCN)OC(=O)CCCCCC/C=C\C/C=C\C/C=C\C/C=C\CC	0.396185
CPD01043	1043	1046	12928	5.43_746.51	PE O-38:7; PE O-16:1_22:6; or PE P-38:6; PE P-16:0_22:6;	Lipids and lipid-like molecules	Glycerophosphoethanolamines	mz and in silico MS/MS matching	CSH ESI -	[M-H]-	KGCPGAKRLOCUEV-ZLXBYIIJSA-N	138193153		CCCCCC/C=C\CCCCCCCCOCC(COP(=O)(O)OCCN)OC(=O)CC/C=C\C/C=C\C/C=C\C/C=C\C/C=C\C/C=C\CC	0.905673
CPD01044	1044	1047	12927	4.97_746.51	PE O-38:7; PE O-18:3_20:4; or PE P-38:6; PE P-18:2_20:4;	Lipids and lipid-like molecules	Glycerophosphoethanolamines	mz and in silico MS/MS matching	CSH ESI -	[M-H]-	QIQGIECOBDSDSX-IVGDTRDPSA-N	138244210		CC/C=C\C/C=C\C/C=C\CCCCCCCCOCC(COP(=O)(O)OCCN)OC(=O)CCCCCC/C=C\C/C=C\C/C=C\C/C=C\CC	0.00321036
CPD01045	1045	1048	12865	4.69_744.50	PE O-38:8; PE O-16:2_22:6; or PE P-38:7; PE P-16:1_22:6;	Lipids and lipid-like molecules	Glycerophosphoethanolamines	mz and in silico MS/MS matching	CSH ESI -	[M-H]-	MUUGDNANMMGPTD-DTGXLWDWSA-N	138214757		CCC/C=C\C/C=C\CCCCCCCCOCC(COP(=O)(O)OCCN)OC(=O)CC/C=C\C/C=C\C/C=C\C/C=C\C/C=C\C/C=C\CC	0.0256881
CPD01046	1046	1049	7478	7.05_774.65	PE O-39:1; or PE P-39:0;	Lipids and lipid-like molecules	Glycerophosphoethanolamines	mz and in silico MS/MS matching	CSH ESI +	[M+H]+	UQRYYNAEAAXFSI-PHHYKNGOSA-N	52925112		CCCCCCCCCCCCCCCCCC/C=C\OC[C@H](COP(=O)(O)OCCN)OC(=O)CCCCCCCCCCCCCCCCCC	0.0112072
CPD01047	1047	1050	7296	5.19_766.59	PE O-39:5; or PE P-39:4;	Lipids and lipid-like molecules	Glycerophosphoethanolamines	mz and in silico MS/MS matching	CSH ESI +	[M+H]+	JGHJKELWIPVPPN-VEXKFZTGSA-N				0.899747
CPD01048	1048	1051	13395	6.17_764.56	PE O-39:5; PE O-17:1_22:4; or PE P-39:4; PE P-17:0_22:4;	Lipids and lipid-like molecules	Glycerophosphoethanolamines	mz and in silico MS/MS matching	CSH ESI -	[M-H]-	MRWOYVZHDZVASN-WCLBDTPLSA-N				0.00455609
CPD01049	1049	1052	13394	6.36_764.56	PE O-39:5; PE O-19:1_20:4; or PE P-39:4; PE P-19:0_20:4;	Lipids and lipid-like molecules	Glycerophosphoethanolamines	mz and in silico MS/MS matching	CSH ESI -	[M-H]-	RMPJATYQLSTIMY-UCBGEFNCSA-N				1.73292e-05
CPD01050	1050	1053	13340	5.62_762.54	PE O-39:6; PE O-17:0_22:6;	Lipids and lipid-like molecules	Glycerophosphoethanolamines	mz and in silico MS/MS matching	CSH ESI -	[M-H]-	ZZUAHLGNCIVIIA-KAFSZNKPSA-N				0.000942033
CPD01051	1051	1054	13281	5.51_760.53	PE O-39:7; PE O-17:1_22:6; PE P-39:6; PE P-17:0_22:6;	Lipids and lipid-like molecules	Glycerophosphoethanolamines	mz and in silico MS/MS matching	CSH ESI -	[M-H]-	MNPJYFJVRHZMJB-VFVAPGIQSA-N				0.00505595
CPD01052	1052	1055	14001	7.97_786.64	PE O-40:1; PE O-18:0_22:1;	Lipids and lipid-like molecules	Glycerophosphoethanolamines	mz and in silico MS/MS matching	CSH ESI -	[M-H]-	XFXLPXVFBLJZGM-ZPHPHTNESA-N	138295698		CCCCCCCCCCCCCCCCCCOCC(COP(=O)(O)OCCN)OC(=O)CCCCCCCCCCC/C=C\CCCCCCCC	0.188609
CPD01053	1053	1056	14002	8.47_786.64	PE O-40:1; PE O-18:1_22:0; or PE P-40:0; PE P-18:0_22:0;	Lipids and lipid-like molecules	Glycerophosphoethanolamines	mz and in silico MS/MS matching	CSH ESI -	[M-H]-	MSZVDEVGMSYKJF-ZZEZOPTASA-N	138214166		CCCCCCCCCCCCCCCCCCCCCC(=O)OC(COCCCCCCCC/C=C\CCCCCCCC)COP(=O)(O)OCCN	0.044954
CPD01054	1054	1057	7368	5.20_770.52	PE O-40:10; or PE P-40:9;	Lipids and lipid-like molecules	Glycerophosphoethanolamines	mz and in silico MS/MS matching	CSH ESI +	[M+H]+	AXRANHATNYTNTB-SUZWWVHUSA-N	138123376		CC/C=C\C/C=C\C/C=C\C/C=C\CCCCCOCC(COP(=O)(O)OCCN)OC(=O)CC/C=C\C/C=C\C/C=C\C/C=C\C/C=C\C/C=C\CC	0.41907
CPD01055	1055	1058	13931	7.88_784.62	PE O-40:2; PE O-18:1_22:1; or PE P-40:1; PE P-18:0_22:1;	Lipids and lipid-like molecules	Glycerophosphoethanolamines	mz and in silico MS/MS matching	CSH ESI -	[M-H]-	HEDSFDSIUIEEHL-CLFAGFIQSA-N	138167400		CCCCCCCC/C=C\CCCCCCCCCCCC(=O)OC(COCCCCCCCC/C=C\CCCCCCCC)COP(=O)(O)OCCN	0.210469
CPD01056	1056	1059	13880	7.28_782.61	PE O-40:3; PE O-18:2_22:1; or PE P-40:2; PE P-18:1_22:1;	Lipids and lipid-like molecules	Glycerophosphoethanolamines	mz and in silico MS/MS matching	CSH ESI -	[M-H]-	IDGPSXXVLXZHDG-RQOIEFAZSA-N	138175506		CCCCCCCC/C=C\CCCCCCCCCCCC(=O)OC(COCCCCCCCC/C=C\C/C=C\CCCCC)COP(=O)(O)OCCN	0.0504907
CPD01057	1057	1060	7644	6.603_782.61957	PE O-40:4; or PE P-40:3;	Lipids and lipid-like molecules	Glycerophosphoethanolamines	mz, in silico MS/MS matching	CSH ESI +	[M+H]+	JWICLJISDBHCTF-MAZCIEHSNA-N	138117444		CCCCC\C=C/C\C=C/CCCCCCCCCCCC(=O)OC(COCCCCCCCC\C=C/C\C=C/CCCCC)COP(O)(=O)OCCN	0.502175
CPD01058	1058	1061	13838	6.61_780.59	PE O-40:4; PE O-18:0_22:4;	Lipids and lipid-like molecules	Glycerophosphoethanolamines	mz and in silico MS/MS matching	CSH ESI -	[M-H]-	VYTQELWTVMNGQZ-YZVDMUQZSA-N	138285161		CCCCCCCCCCCCCCCCCCOCC(COP(=O)(O)OCCN)OC(=O)CCCCCCCC/C=C\C/C=C\C/C=C\C/C=C\CC	0.235239
CPD01059	1059	1062	13839	6.77_780.59	PE O-40:4; PE O-18:1_22:3; or PE P-40:3; PE P-18:0_22:3;	Lipids and lipid-like molecules	Glycerophosphoethanolamines	mz and in silico MS/MS matching	CSH ESI -	[M-H]-	PSMIYNSWBJKIAF-WVTDWCJWSA-N	138239066		CCCCCCCC/C=C\CCCCCCCCOCC(COP(=O)(O)OCCN)OC(=O)CCCCCCCC/C=C\C/C=C\C/C=C\CCCCC	0.172657
CPD01060	1060	1063	7579	5.99_780.60	PE O-40:5; or PE P-40:4	Lipids and lipid-like molecules	Glycerophosphoethanolamines	mz and in silico MS/MS matching	CSH ESI +	[M+H]+	KYMJCRNGKXJHMF-ZIIRTFHXSA-N	138199093		CCCCC/C=C\C/C=C\CCCCCCCCOCC(COP(=O)(O)OCCN)OC(=O)CCCCCCCC/C=C\C/C=C\C/C=C\CCCCC	0.338721
CPD01061	1061	1064	13781	6.38_778.58	PE O-40:5; PE O-16:1_24:4; or PE P-40:4; PE P-16:0_24:4;	Lipids and lipid-like molecules	Glycerophosphoethanolamines	mz and in silico MS/MS matching	CSH ESI -	[M-H]-	MWCNZYYWFXRDLH-GKPKDRHFSA-N	138215169		CCCCCC/C=C\CCCCCCCCOCC(COP(=O)(O)OCCN)OC(=O)CCCCCCCCCC/C=C\C/C=C\C/C=C\C/C=C\CC	0.00611169
CPD01062	1062	1065	7585	6.50_780.60	PE O-40:5; PE O-18:1_22:4; or PE P-40:4; PE P-18:0_22:4;	Lipids and lipid-like molecules	Glycerophosphoethanolamines	mzrt, in silico MS/MS matching	CSH ESI +	[M+H]+	AXKTVZFNYZPELI-GAXXYEEVSA-N	138123291		CCCCCCCC/C=C\CCCCCCCCOCC(COP(=O)(O)OCCN)OC(=O)CCCCCCCC/C=C\C/C=C\C/C=C\C/C=C\CC	0.0222247
CPD01063	1063	1066	7545	6.68_778.58	PE O-40:6; or PE O-40:7;	Lipids and lipid-like molecules	Glycerophosphoethanolamines	mz and in silico MS/MS matching	CSH ESI +	[M+H]+	GXYHMJUJGXEHFP-RKQWFFNHSA-N	138165425		CCCCCCCC/C=C\CCCCCCCCCC(=O)OC(COCCCC/C=C\C/C=C\C/C=C\C/C=C\C/C=C\CC)COP(=O)(O)OCCN	0.00294009
CPD01064	1064	1067	13700	5.90_776.56	PE O-40:6; PE O-18:2_22:4; or PE P-40:5; PE P-18:1_22:4;	Lipids and lipid-like molecules	Glycerophosphoethanolamines	mz and in silico MS/MS matching	CSH ESI -	[M-H]-	LJUQAJDUBALBQT-DYTQRSFTSA-N	138202739		CCCCC/C=C\C/C=C\CCCCCCCCOCC(COP(=O)(O)OCCN)OC(=O)CCCCCCCC/C=C\C/C=C\C/C=C\C/C=C\CC	0.000392182
CPD01065	1065	1068	13650	5.43_774.55	PE O-40:7; PE O-18:2_22:5; or PE P-40:6; PE P-18:1_22:5;	Lipids and lipid-like molecules	Glycerophosphoethanolamines	mz and in silico MS/MS matching	CSH ESI -	[M-H]-	ZGFRFFVTVBULAT-WHFSXHQCSA-N	138312513		CCCCC/C=C\C/C=C\CCCCCCCCOCC(COP(=O)(O)OCCN)OC(=O)CCCCC/C=C\C/C=C\C/C=C\C/C=C\C/C=C\CC	0.0873991
CPD01066	1066	1069	7459	6.029_774.55078	PE O-40:8; or PE P-40:7;	Lipids and lipid-like molecules	Glycerophosphoethanolamines	mz, in silico MS/MS matching	CSH ESI +	[M+H]+	RLLNBYUAUWBXEE-CKKCRWTANA-N	138178502		CC\C=C/C\C=C/C\C=C/C\C=C/CCCCCCCOCC(COP(O)(=O)OCCN)OC(=O)CCCCCC\C=C/C\C=C/C\C=C/C\C=C/CC	0.817358
CPD01067	1067	1070	13597	5.25_772.53	PE O-40:8; PE O-18:2_22:6; or PE P-40:7; PE P-18:1_22:6;	Lipids and lipid-like molecules	Glycerophosphoethanolamines	mz and in silico MS/MS matching	CSH ESI -	[M-H]-	VVEHXBSUSFPSAC-OJMLKDQNSA-N	138283942		CCCCC/C=C\C/C=C\CCCCCCCCOCC(COP(=O)(O)OCCN)OC(=O)CC/C=C\C/C=C\C/C=C\C/C=C\C/C=C\C/C=C\CC	0.030131
CPD01068	1068	1071	7406	5.421_772.53497	PE O-40:9; or PE P-40:8;	Lipids and lipid-like molecules	Glycerophosphoethanolamines	mz, in silico MS/MS matching	CSH ESI +	[M+H]+	CXHGMQQSCHHSNK-WMRBQUBTNA-N	138124036		CC\C=C/C\C=C/C\C=C/C\C=C/CCCCCCCOCC(COP(O)(=O)OCCN)OC(=O)CCC\C=C/C\C=C/C\C=C/C\C=C/C\C=C/CC	0.17489
CPD01069	1069	1072	13515	4.88_770.51	PE O-40:9; PE O-18:3_22:6; or PE P-40:8; PE P-18:2_22:6;	Lipids and lipid-like molecules	Glycerophosphoethanolamines	mz and in silico MS/MS matching	CSH ESI -	[M-H]-	JQLOIOOYOCUUJK-UDJFDMGOSA-N	138188115		CC/C=C\C/C=C\C/C=C\CCCCCCCCOCC(COP(=O)(O)OCCN)OC(=O)CC/C=C\C/C=C\C/C=C\C/C=C\C/C=C\C/C=C\CC	0.316607
CPD01070	1070	1073	14356_16452	6.82_798.65_6.83_858.67	PE O-41:2; PE O-21:1_20:1; or PE P-41:1; PE P-21:0_20:1;	Lipids and lipid-like molecules	Glycerophosphoethanolamines	mz and in silico MS/MS matching	CSH ESI -	[M-H]-_[M+Hac-H]-	XZEDMWPBXGSORD-AUYXYSRISA-N				0.00547857
CPD01071	1071	1074	8060	5.845_798.55121	PE O-42:10; or PE P-42:9;	Lipids and lipid-like molecules	Glycerophosphoethanolamines	mz, in silico MS/MS matching	CSH ESI +	[M+H]+	XJCREVQMSCNCSX-ULHUZYRRNA-N	138117332		CC\C=C/C\C=C/C\C=C/C\C=C/CCCCCCCOCC(COP(O)(=O)OCCN)OC(=O)CC\C=C/C\C=C/C\C=C/C\C=C/C\C=C/C\C=C/CC	0.237683
CPD01072	1072	1075	8001	5.25_796.53571	PE O-42:11; or PE P-42:10;	Lipids and lipid-like molecules	Glycerophosphoethanolamines	mz, in silico MS/MS matching	CSH ESI +	[M+H]+	KIKQAOYXMIMOGJ-IBKOBRHVNA-N	138193930		CC\C=C/C\C=C/C\C=C/C\C=C/C\C=C/CCCCOCC(COP(O)(=O)OCCN)OC(=O)CC\C=C/C\C=C/C\C=C/C\C=C/C\C=C/C\C=C/CC	0.067503
CPD01073	1073	1076	14790	8.44_812.66	PE O-42:2; PE O-18:1_24:1; or PE P-42:1; PE P-18:0_24:1;	Lipids and lipid-like molecules	Glycerophosphoethanolamines	mz and in silico MS/MS matching	CSH ESI -	[M-H]-	KFPKNUJXDWWBQD-QHQVFXOCSA-N	138193004		CCCCCCCCCC/C=C\CCCCCCCCCCCC(=O)OC(COCCCCCCCC/C=C\CCCCCCCC)COP(=O)(O)OCCN	0.321485
CPD01074	1074	1077	14720	7.89_810.64	PE O-42:3; PE O-18:2_24:1; or PE P-42:2; PE P-18:1_24:1;	Lipids and lipid-like molecules	Glycerophosphoethanolamines	mz and in silico MS/MS matching	CSH ESI -	[M-H]-	GVGOSRFGLYHWSF-KWKYUSQZSA-N	138164549		CCCCCCCCCC/C=C\CCCCCCCCCCCC(=O)OC(COCCCCCCCC/C=C\C/C=C\CCCCC)COP(=O)(O)OCCN	0.0220321
CPD01075	1075	1078	14662	7.34_808.62	PE O-42:4; PE O-18:2_24:2; or PE P-42:3; PE P-18:1_24:2;	Lipids and lipid-like molecules	Glycerophosphoethanolamines	mz and in silico MS/MS matching	CSH ESI -	[M-H]-	PPKLEYMNSYBNOR-MIXQNCRASA-N	138237975		CCCCCCC/C=C\C/C=C\CCCCCCCCCCCC(=O)OC(COCCCCCCCC/C=C\C/C=C\CCCCC)COP(=O)(O)OCCN	0.0686582
CPD01076	1076	1079	14611	7.01_806.61	PE O-42:5; PE O-18:1_24:4; or PE P-42:4; PE P-18:0_24:4;	Lipids and lipid-like molecules	Glycerophosphoethanolamines	mz and in silico MS/MS matching	CSH ESI -	[M-H]-	NLLOFZNQWPLPNV-GAXXYEEVSA-N	138219964		CCCCCCCC/C=C\CCCCCCCCOCC(COP(=O)(O)OCCN)OC(=O)CCCCCCCCCC/C=C\C/C=C\C/C=C\C/C=C\CC	0.230129
CPD01077	1077	1080	14610	7.13_806.61	PE O-42:5; PE O-20:1_22:4; or PE P-42:4; PE P-20:0_22:4;	Lipids and lipid-like molecules	Glycerophosphoethanolamines	mz and in silico MS/MS matching	CSH ESI -	[M-H]-	BAZJUBJVELGOGH-TXQAUWGCSA-N	52925124		CCCCCCCCCCCCCCCCCC/C=C\OC[C@H](COP(=O)(O)OCCN)OC(=O)CCCCC/C=C\C/C=C\C/C=C\C/C=C\CCCCC	0.0293079
CPD01078	1078	1081	14543	6.69_804.59	PE O-42:6; PE O-18:1_24:5; or PE P-42:5; PE P-18:0_24:5;	Lipids and lipid-like molecules	Glycerophosphoethanolamines	mz and in silico MS/MS matching	CSH ESI -	[M-H]-	CQIPPLYYEQYRAX-BAOVHJISSA-N	52925024		CCCCCCCCCCCCCCCCCCCCOC[C@H](COP(=O)(O)OCCN)OC(=O)CC/C=C\C/C=C\C/C=C\C/C=C\C/C=C\C/C=C\CC	0.0289301
CPD01079	1079	1082	14542	6.43_804.59	PE O-42:6; PE O-18:2_24:4; or PE P-42:5; PE P-18:1_24:4;	Lipids and lipid-like molecules	Glycerophosphoethanolamines	mz and in silico MS/MS matching	CSH ESI -	[M-H]-	OKGOVGSTWBZMAD-DYTQRSFTSA-N	138227934		CCCCC/C=C\C/C=C\CCCCCCCCOCC(COP(=O)(O)OCCN)OC(=O)CCCCCCCCCC/C=C\C/C=C\C/C=C\C/C=C\CC	0.0696127
CPD01080	1080	1083	14482	6.24_802.58	PE O-42:7; PE O-18:1_24:6; or PE P-42:6; PE P-18:0_24:6;	Lipids and lipid-like molecules	Glycerophosphoethanolamines	mz and in silico MS/MS matching	CSH ESI -	[M-H]-	GWWKPJFGKBNJDJ-BMMRUKFOSA-N	52925125		CCCCCCCCCCCCCCCCCC/C=C\OC[C@H](COP(=O)(O)OCCN)OC(=O)CC/C=C\C/C=C\C/C=C\C/C=C\C/C=C\C/C=C\CC	0.566502
CPD01081	1081	1084	14481	6.49_802.58	PE O-42:7; PE O-20:1_22:6; or PE P-42:6; PE P-20:0_22:6;	Lipids and lipid-like molecules	Glycerophosphoethanolamines	mz and in silico MS/MS matching	CSH ESI -	[M-H]-	YKFYFJNIFJZVAN-XNMDDMAMSA-N				0.0401402
CPD01082	1082	1085	14421	5.64_800.56	PE O-42:8; PE O-18:2_24:6; or PE P-42:7; PE P-18:1_24:6;	Lipids and lipid-like molecules	Glycerophosphoethanolamines	mz and in silico MS/MS matching	CSH ESI -	[M-H]-	NDPCVTWYZLWHDD-IVMXMLAUSA-N				0.556008
CPD01083	1083	1086	14422	5.86_800.56	PE O-42:8; PE O-20:2_22:6; or PE P-42:7; PE P-20:1_22:6;	Lipids and lipid-like molecules	Glycerophosphoethanolamines	mz and in silico MS/MS matching	CSH ESI -	[M-H]-	LAABNPUZUBFMMQ-TWQHSXLTSA-N				0.109552
CPD01084	1084	1087	8116	5.92_800.57	PE O-42:9; or PE P-42:8;	Lipids and lipid-like molecules	Glycerophosphoethanolamines	mz and in silico MS/MS matching	CSH ESI +	[M+H]+	ZZHQHQBVANVNIO-GDADAUNNSA-N				0.000504817
CPD01085	1085	1088	15508	7.12_832.62	PE O-44:6; PE O-22:2_22:4; or PE P-44:5; PE P-22:1_22:4;	Lipids and lipid-like molecules	Glycerophosphoethanolamines	mz and in silico MS/MS matching	CSH ESI -	[M-H]-	JPVAPBHNHUDJEE-MDCIFNJCSA-N				0.000608339
CPD01086	1086	1089	5664	5.36_674.52	PE P-32:1; PE P-16:0_16:1;	Lipids and lipid-like molecules	Glycerophosphoethanolamines	mz and in silico MS/MS matching	CSH ESI +	[M+H]+	LXPNPYVUDOMVDN-VMNXYWKNSA-N	138207183		CCCCCC/C=C\CCCCCCCCOCC(COP(=O)(O)OCCN)OC(=O)CCCCCCC/C=C\CCCCCC	0.844717
CPD01087	1087	1090	11831	6.00_700.53	PE P-34:1; or PE O-34:2;	Lipids and lipid-like molecules	Glycerophosphoethanolamines	mzrt, in silico MS/MS matching	CSH ESI -	[M-H]-	ZOSSFCIAXYNTHL-CSTBBDSDSA-N	53480893		CCCCCCCCCCCCCCCC(=O)O[C@H](CO/C=C\CCCCCC/C=C\CCCCCCCC)COP(=O)(O)OCCN	0.121618
CPD01088	1088	1091	6067	6.01_702.55	PE P-34:1; PE P-18:1_16:0; or PE O-34:2; PE O-18:2_16:0;	Lipids and lipid-like molecules	Glycerophosphoethanolamines	mz and in silico MS/MS matching	CSH ESI +	[M+H]+	DTCDFXFLIGTQDK-BCTRXSSUSA-N	138147152		CCCCCCCCCCCCCCCC(=O)OC(COCCCCCCCC/C=C\C/C=C\CCCCC)COP(=O)(O)OCCN	0.0284165
CPD01089	1089	1092	6505	6.662_730.58514	PE P-36:1; or PE O-36:2;	Lipids and lipid-like molecules	Glycerophosphoethanolamines	mz, in silico MS/MS matching	CSH ESI +	[M+H]+	GFAYWXNEECEYKJ-YIHXYWFXSA-N	52924968		CCCCCCCCCCCCCCCCOCC(COP(=O)(O)OCCN)OC(=O)CCCCCCCCCC=CCC=CCCCCC	0.00474682
CPD01090	1090	1093	12478	6.66_728.56	PE P-36:1; or PE O-36:2;	Lipids and lipid-like molecules	Glycerophosphoethanolamines	mzrt, in silico MS/MS matching	CSH ESI -	[M-H]-	OBAAWAYLQLYWNN-KHFVPPDWSA-N	53480895		CCCCCCCCCCCCCCCCCC(=O)O[C@H](CO/C=C\CCCCCC/C=C\CCCCCCCC)COP(=O)(O)OCCN	0.00122569
CPD01091	1091	1094	6461	6.06_728.57	PE P-36:2; or PE O-36:3; A	Lipids and lipid-like molecules	Glycerophosphoethanolamines	mzrt, in silico MS/MS matching	CSH ESI +	[M+H]+	CFANDHZPOSNKNO-UDHSZFGOSA-N	53480897		CCCCCCCC/C=C\CCCCCCCC(=O)O[C@H](CO/C=C\CCCCCC/C=C\CCCCCCCC)COP(=O)(O)OCCN	0.000709976
CPD01092	1092	1095	6423	5.51_726.55	PE P-36:3; PE P-18:2_18:1; or PE O-36:4; PE O-18:3_18:1;	Lipids and lipid-like molecules	Glycerophosphoethanolamines	mz and in silico MS/MS matching	CSH ESI +	[M+H]+	WCSVBJSNYBDLQB-MURDYDGNSA-N	138286435		CCCCCCCC/C=C\CCCCCCCC(=O)OC(COCCCCCCCC/C=C\C/C=C\C/C=C\CC)COP(=O)(O)OCCN	0.00837235
CPD01093	1093	1096	6825_6393	5.37_746.52_5.38_724.54	PE P-36:4; or PE O-36:5;	Lipids and lipid-like molecules	Glycerophosphoethanolamines	mzrt, in silico MS/MS matching	CSH ESI +	[M+Na]+_[M+H]+	ADWDFBQPQIEGRZ-XBICFDGKSA-N	53480870		CCCCCC/C=C\CCCCCCCC/C=C\OC[C@H](COP(=O)(O)OCCN)OC(=O)CCCC/C=C\C/C=C\C/C=C\CCCCC	0.13051
CPD01094	1094	1097	6785	6.96_744.60	PE P-37:1; or PE O-37:2;	Lipids and lipid-like molecules	Glycerophosphoethanolamines	mz and in silico MS/MS matching	CSH ESI +	[M+H]+	XXBYYQLCFDQVJY-JEPFLRBFSA-N	52925104		CCCCCCCCCCCCCCCCCC/C=C\OC[C@H](COP(=O)(O)OCCN)OC(=O)CCCCCCC/C=C\CCCCCCC	0.0233325
CPD01095	1095	1098	7167	7.37_760.63	PE P-38:0; or PE O-38:1;	Lipids and lipid-like molecules	Glycerophosphoethanolamines	mz and in silico MS/MS matching	CSH ESI +	[M+H]+	QIWWEZYUSPHHLL-ZZEZOPTASA-N	138244292		CCCCCCCCCCCCCCCCCCCC(=O)OC(COCCCCCCCC/C=C\CCCCCCCC)COP(=O)(O)OCCN	0.143526
CPD01096	1096	1099	7056	6.67_756.60	PE P-38:2; PE P-18:1_20:1; or PE O-38:3; PE O-18:2_20:1;	Lipids and lipid-like molecules	Glycerophosphoethanolamines	mz and in silico MS/MS matching	CSH ESI +	[M+H]+	VBHVWWDERMHMNQ-RQOIEFAZSA-N	138277495		CCCCCCCC/C=C\CCCCCCCCCC(=O)OC(COCCCCCCCC/C=C\C/C=C\CCCCC)COP(=O)(O)OCCN	0.00634582
CPD01097	1097	1100	13088	6.31_752.56	PE P-38:3; or PE O-38:4;	Lipids and lipid-like molecules	Glycerophosphoethanolamines	mzrt, in silico MS/MS matching	CSH ESI -	[M-H]-	YHSWSUHZIXJBHZ-OWTAGOBYSA-N	52924972		CCCCCCCCCCCCCCCCOC[C@H](COP(=O)(O)OCCN)OC(=O)CCCCC/C=C\C/C=C\C/C=C\C/C=C\CCCCC	0.203852
CPD01098	1098	1101	7014	6.14_754.59	PE P-38:3; PE P-18:1_20:2; or PE O-38:4; PE O-18:2_20:2;	Lipids and lipid-like molecules	Glycerophosphoethanolamines	mz and in silico MS/MS matching	CSH ESI +	[M+H]+	DQQRUYFYIBGEJX-MAZCIEHSSA-N	138146369		CCCCC/C=C\C/C=C\CCCCCCCCCC(=O)OC(COCCCCCCCC/C=C\C/C=C\CCCCC)COP(=O)(O)OCCN	3.88802e-05
CPD01099	1099	1102	6973	6.033_752.56952	PE P-38:4; or PE O-38:5;	Lipids and lipid-like molecules	Glycerophosphoethanolamines	mzrt, in silico MS/MS matching	CSH ESI +	[M+H]+	ZTZQZGHJLWFLFQ-VZBWJDOASA-N	53480855		CCCCCCCCCCCCCCCCC=COCC(COP(=O)(O)OCCN)OC(=O)CCCCCCC=CCC=CCC=CCC=CCC	0.00798266
CPD01100	1100	1103	13048	6.03_750.54	PE P-38:4; or PE O-38:5;	Lipids and lipid-like molecules	Glycerophosphoethanolamines	mzrt, in silico MS/MS matching	CSH ESI -	[M-H]-	URPXXNCTXCOATD-FXMFQVEGSA-N	9547058		CCCCCCCCCCCCCCCC/C=C\OC[C@H](COP(=O)([O-])OCC[NH3+])OC(=O)CCC/C=C\C/C=C\C/C=C\C/C=C\CCCCC	0.00240806
CPD01101	1101	1104	6972	5.83_752.57	PE P-38:4; PE P-18:1_20:3; or PE O-38:5; PE O-18:2_20:3;	Lipids and lipid-like molecules	Glycerophosphoethanolamines	mz and in silico MS/MS matching	CSH ESI +	[M+H]+	KDKDOORFPQYZGM-LOYOHVQTSA-N	138192347		CCCCC/C=C\C/C=C\CCCCCCCCOCC(COP(=O)(O)OCCN)OC(=O)CCCCCCCCC/C=C\C/C=C\C/C=C\CC	0.625352
CPD01102	1102	1105	6906	6.05_750.55	PE P-38:5; or PE O-38:6	Lipids and lipid-like molecules	Glycerophosphoethanolamines	mz and in silico MS/MS matching	CSH ESI +	[M+H]+	KJLALRHNMVUMLM-PUQGIMKASA-N	138194244		CCCCCCCC/C=C\CCCCCCCC(=O)OC(COCCCC/C=C\C/C=C\C/C=C\C/C=C\C/C=C\CC)COP(=O)(O)OCCN	0.00562912
CPD01103	1103	1106	7420	7.59_772.63	PE P-39:1; or PE O-39:2; isomer A	Lipids and lipid-like molecules	Glycerophosphoethanolamines	mz and in silico MS/MS matching	CSH ESI +	[M+H]+	ABDZVYMUOUCPPH-AUYXYSRISA-N	138116190		CCCCCCCCC/C=C\CCCCCCCCCC(=O)OC(COCCCCCCCC/C=C\CCCCCCCC)COP(=O)(O)OCCN	0.00823172
CPD01104	1104	1107	13527	7.58_770.61	PE P-39:1; or PE O-39:2; isomer B	Lipids and lipid-like molecules	Glycerophosphoethanolamines	mz and in silico MS/MS matching	CSH ESI -	[M-H]-	ABDZVYMUOUCPPH-AUYXYSRISA-N	138116190		CCCCCCCCC/C=C\CCCCCCCCCC(=O)OC(COCCCCCCCC/C=C\CCCCCCCC)COP(=O)(O)OCCN	0.00696018
CPD01105	1105	1108	7377	6.97_770.62	PE P-39:2; or PE O-39:3;	Lipids and lipid-like molecules	Glycerophosphoethanolamines	mz and in silico MS/MS matching	CSH ESI +	[M+H]+	WACUGXLVPJOLTK-ATEMJZPOSA-N	138285577		CCCCCCCCC/C=C\CCCCCCCCCC(=O)OC(COCCCCCCCC/C=C\C/C=C\CCCCC)COP(=O)(O)OCCN	0.0139424
CPD01106	1106	1109	7809_8446	8.47_788.66_8.47_810.65	PE P-40:0; PE P-18:0_22:0; or PE O-40:1; PE O-18:1_22:0;	Lipids and lipid-like molecules	Glycerophosphoethanolamines	mz and in silico MS/MS matching	CSH ESI +	[M+H]+_[M+Na]+	MSZVDEVGMSYKJF-ZZEZOPTASA-N	138214166		CCCCCCCCCCCCCCCCCCCCCC(=O)OC(COCCCCCCCC/C=C\CCCCCCCC)COP(=O)(O)OCCN	0.00479874
CPD01107	1107	1110	7745	7.88_786.65	PE P-40:1; or PE O-40:2;	Lipids and lipid-like molecules	Glycerophosphoethanolamines	mz and in silico MS/MS matching	CSH ESI +	[M+H]+	HEDSFDSIUIEEHL-CLFAGFIQSA-N	138167400		CCCCCCCC/C=C\CCCCCCCCCCCC(=O)OC(COCCCCCCCC/C=C\CCCCCCCC)COP(=O)(O)OCCN	0.204726
CPD01108	1108	1111	7705	7.28_784.63	PE P-40:2; PE P-18:1_22:1; or PE O-40:3; PE O-18:2_22:1;	Lipids and lipid-like molecules	Glycerophosphoethanolamines	mz and in silico MS/MS matching	CSH ESI +	[M+H]+	IDGPSXXVLXZHDG-RQOIEFAZSA-N	138175506		CCCCCCCC/C=C\CCCCCCCCCCCC(=O)OC(COCCCCCCCC/C=C\C/C=C\CCCCC)COP(=O)(O)OCCN	0.0337943
CPD01109	1109	1112	7642	6.98_782.62	PE P-40:3; or PE O-40:4;	Lipids and lipid-like molecules	Glycerophosphoethanolamines	mz and in silico MS/MS matching	CSH ESI +	[M+H]+	PSMIYNSWBJKIAF-WVTDWCJWSA-N	138239066		CCCCCCCC/C=C\CCCCCCCCOCC(COP(=O)(O)OCCN)OC(=O)CCCCCCCC/C=C\C/C=C\C/C=C\CCCCC	0.0474694
CPD01110	1110	1113	13782	6.69_778.58	PE P-40:4; or PE O-40:5;	Lipids and lipid-like molecules	Glycerophosphoethanolamines	mzrt, in silico MS/MS matching	CSH ESI -	[M-H]-	OQKUDRFZPJFLJQ-KMUIXOOCSA-N	52925118		CCCCCCCCCCCCCCCCCC/C=C\OC[C@H](COP(=O)(O)OCCN)OC(=O)CCC/C=C\C/C=C\C/C=C\C/C=C\CCCCC	0.0150581
CPD01111	1111	1114	7583	6.36_780.60	PE P-40:4; PE P-16:0_24:4; or PE O-40:5; PE O-16:1_24:4;	Lipids and lipid-like molecules	Glycerophosphoethanolamines	mz and in silico MS/MS matching	CSH ESI +	[M+H]+	MWCNZYYWFXRDLH-GKPKDRHFSA-N	138215169		CCCCCC/C=C\CCCCCCCCOCC(COP(=O)(O)OCCN)OC(=O)CCCCCCCCCC/C=C\C/C=C\C/C=C\C/C=C\CC	0.213682
CPD01112	1112	1115	7582	6.69_780.60	PE P-40:4; PE P-20:0_20:4; or PE O-40:5; PE O-20:1_20:4;	Lipids and lipid-like molecules	Glycerophosphoethanolamines	mz and in silico MS/MS matching	CSH ESI +	[M+H]+	OQKUDRFZPJFLJQ-KMUIXOOCSA-N	52925118		CCCCCCCCCCCCCCCCCC/C=C\OC[C@H](COP(=O)(O)OCCN)OC(=O)CCC/C=C\C/C=C\C/C=C\C/C=C\CCCCC	0.00336205
CPD01113	1113	1116	13702	6.05_776.56	PE P-40:5; or PE O-40:6;	Lipids and lipid-like molecules	Glycerophosphoethanolamines	mzrt, in silico MS/MS matching	CSH ESI -	[M-H]-	DZPHTQGGRSWHLG-USOCFQKQSA-N	53480884		CCCCCC/C=C\CCCCCCCC/C=C\OC[C@H](COP(=O)(O)OCCN)OC(=O)CCCCC/C=C\C/C=C\C/C=C\C/C=C\CCCCC	0.0749641
CPD01114	1114	1117	7546	5.90_778.58	PE P-40:5; PE P-18:1_22:4; or PE O-40:6; PE O-18:2_22:4;	Lipids and lipid-like molecules	Glycerophosphoethanolamines	mz and in silico MS/MS matching	CSH ESI +	[M+H]+	LJUQAJDUBALBQT-DYTQRSFTSA-N	138202739		CCCCC/C=C\C/C=C\CCCCCCCCOCC(COP(=O)(O)OCCN)OC(=O)CCCCCCCC/C=C\C/C=C\C/C=C\C/C=C\CC	0.00311928
CPD01115	1115	1118	13649	5.84_774.54	PE P-40:6; PE O-18:1/22:6; or PE O-40:7; PE P-18:0/22:6	Lipids and lipid-like molecules	Glycerophosphoethanolamines	mzrt, in silico MS/MS matching	CSH ESI -	[M-H]-	FIJFPUAJUDAZEY-MNDXXDKYSA-N				0.000139496
CPD01116	1116	1119	7511	5.40_776.57	PE P-40:6; PE P-18:1_22:5; or PE O-40:7; PE O-18:2_22:5;	Lipids and lipid-like molecules	Glycerophosphoethanolamines	mz and in silico MS/MS matching	CSH ESI +	[M+H]+	ZGFRFFVTVBULAT-WHFSXHQCSA-N	138312513		CCCCC/C=C\C/C=C\CCCCCCCCOCC(COP(=O)(O)OCCN)OC(=O)CCCCC/C=C\C/C=C\C/C=C\C/C=C\C/C=C\CC	2.99147e-06
CPD01117	1117	1120	8517	7.89_812.67	PE P-42:2; PE P-18:1_24:1; or PE O-42:3; PE O-18:2_24:1;	Lipids and lipid-like molecules	Glycerophosphoethanolamines	mz and in silico MS/MS matching	CSH ESI +	[M+H]+	GVGOSRFGLYHWSF-KWKYUSQZSA-N	138164549		CCCCCCCCCC/C=C\CCCCCCCCCCCC(=O)OC(COCCCCCCCC/C=C\C/C=C\CCCCC)COP(=O)(O)OCCN	0.0178678
CPD01118	1118	1121	8327	6.69_806.62	PE P-42:5; PE P-18:0_24:5; or PE O-42:6; PE O-18:1_24:5;	Lipids and lipid-like molecules	Glycerophosphoethanolamines	mz and in silico MS/MS matching	CSH ESI +	[M+H]+	YYUBUOIQEGXELU-ANMWAEQESA-N				0.280551
CPD01120	1120	1123	12300	4.53_721.50	PG 32:0; PG 16:0_16:0;	Lipids and lipid-like molecules	Glycerophosphoglycerols	mz and in silico MS/MS matching	CSH ESI -	[M-H]-	BIABMEZBCHDPBV-UHFFFAOYSA-N	65144		CCCCCCCCCCCCCCCC(=O)OCC(COP(=O)(O)OCC(CO)O)OC(=O)CCCCCCCCCCCCCCC	0.497947
CPD01121	1121	1124	6702	4.943_740.55341	PG 32:0; PG 16:0_16:0;	Lipids and lipid-like molecules	Glycerophosphoglycerols	mz, in silico MS/MS matching	CSH ESI +	[M+NH4]+	BIABMEZBCHDPBV-UHFFFAOYNA-N			CCCCCCCCCCCCCCCC(=O)OCC(COP(O)(=O)OCC(O)CO)OC(=O)CCCCCCCCCCCCCCC	0.365067
CPD01122	1122	1125	12617	4.80_735.52	PG 33:0; PG 16:0_17:0;	Lipids and lipid-like molecules	Glycerophosphoglycerols	mz and in silico MS/MS matching	CSH ESI -	[M-H]-	MXWSMQMRZPPNRI-UHFFFAOYSA-N	75960075		CCCCCCCCCCCCCCCCC(=O)OC(COC(=O)CCCCCCCCCCCCCCC)COP(=O)(O)OCC(CO)O	0.13735
CPD01124	1124	1127	7292	4.994_766.57092	PG 34:1; PG 16:0_18:1; B	Lipids and lipid-like molecules	Glycerophosphoglycerols	mz, in silico MS/MS matching	CSH ESI +	[M+NH4]+	PAZGBAOHGQRCBP-ZCXUNETKNA-N			CCCCCCCCCCCCCCCC(=O)OCC(COP(O)(=O)OCC(O)CO)OC(=O)CCCCCCC\C=C/CCCCCCCC	0.409088
CPD01125	1125	1128	12901	3.88_745.50	PG 34:2; PG 16:1_18:1;	Lipids and lipid-like molecules	Glycerophosphoglycerols	mz and in silico MS/MS matching	CSH ESI -	[M-H]-	VCYYBLIRAQBPTM-LJSPAGPLSA-N	138278052		CCCCCCCC/C=C\CCCCCCCC(=O)OC(COC(=O)CCCCCCC/C=C\CCCCCC)COP(=O)(O)OCC(CO)O	0.053409
CPD01126	1126	1129	13310	4.85_761.53	PG 35:1; PG 17:0_18:1;	Lipids and lipid-like molecules	Glycerophosphoglycerols	mz and in silico MS/MS matching	CSH ESI -	[M-H]-	STEDXSJDFPVFJC-ZPHPHTNESA-N	138264532		CCCCCCCCCCCCCCCCC(=O)OCC(COP(=O)(O)OCC(CO)O)OC(=O)CCCCCCC/C=C\CCCCCCCC	0.428687
CPD01127	1127	1130	13677	5.15_775.55	PG 36:1; PG 18:0_18:1;	Lipids and lipid-like molecules	Glycerophosphoglycerols	mz and in silico MS/MS matching	CSH ESI -	[M-H]-	ZEFGRNLJASLRBZ-ZZEZOPTASA-N	71767679		CCCCCCCCCCCCCCCCCC(=O)OCC(COP(=O)(O)OCC(CO)O)OC(=O)CCCCCCC/C=C\CCCCCCCC	0.045424
CPD01128	1128	1131	13625	4.65_773.54	PG 36:2; PG 18:1_18:1;	Lipids and lipid-like molecules	Glycerophosphoglycerols	mz and in silico MS/MS matching	CSH ESI -	[M-H]-	DSNRWDQKZIEDDB-CLFAGFIQSA-N	13921353		CCCCCCCC/C=C\CCCCCCCC(=O)OCC(COP(=O)(O)OCC(CO)O)OC(=O)CCCCCCC/C=C\CCCCCCCC	0.096387
CPD01129	1129	1132	13567	3.97_771.52	PG 36:3; PG 18:1_18:2;	Lipids and lipid-like molecules	Glycerophosphoglycerols	mz and in silico MS/MS matching	CSH ESI -	[M-H]-	FSVTVWTVWNNIQX-RQOIEFAZSA-N	138155445		CCCCCCCC/C=C\CCCCCCCC(=O)OCC(COP(=O)(O)OCC(CO)O)OC(=O)CCCCCCC/C=C\C/C=C\CCCCC	0.00845664
CPD01130	1130	1133	13501	4.16_769.50	PG 36:4; PG 16:0_20:4;	Lipids and lipid-like molecules	Glycerophosphoglycerols	mz and in silico MS/MS matching	CSH ESI -	[M-H]-	OSLKKANICVMRGE-JAXHXWBXSA-N	138230554		CCCCCCCCCCCCCCCC(=O)OCC(COP(=O)(O)OCC(CO)O)OC(=O)CCCCCC/C=C\C/C=C\C/C=C\C/C=C\CC	0.123819
CPD01131	1131	1134	7780	4.57_788.53	PG 36:4; PG 18:2_18:2;	Lipids and lipid-like molecules	Glycerophosphoglycerols	mz and in silico MS/MS matching	CSH ESI +	[M+NH4]+	AKWGRDPPGYFWIW-MAZCIEHSSA-N	49792064		CCCCC/C=C\C/C=C\CCCCCCCC(=O)OCC(COP(=O)(O)OCC(CO)O)OC(=O)CCCCCCC/C=C\C/C=C\CCCCC	0.0376473
CPD01132	1132	1136	14327	4.65_797.53	PG 38:4; PG 18:0_20:4;	Lipids and lipid-like molecules	Glycerophosphoglycerols	mz and in silico MS/MS matching	CSH ESI -	[M-H]-	JDHPBMPBPWNFFB-ZKVKLVECSA-N	138183909		CCCCCCCCCCCCCCCCCC(=O)OCC(COP(=O)(O)OCC(CO)O)OC(=O)CCCCCC/C=C\C/C=C\C/C=C\C/C=C\CC	0.0848493
CPD01133	1133	1137	8565	4.573_814.57178	PG 38:5;	Lipids and lipid-like molecules	Glycerophosphoglycerols	mz, in silico MS/MS matching	CSH ESI +	[M+NH4]+	ODHQFFNXKQCMPG-HAGCXRLMNA-N			CCCCCCCC\C=C/CCCCCCCC(=O)OCC(COP(O)(=O)OCC(O)CO)OC(=O)CCCCCC\C=C/C\C=C/C\C=C/C\C=C/CC	0.130245
CPD01134	1134	1138	14256	4.21_795.52	PG 38:5; PG 18:1_20:4;	Lipids and lipid-like molecules	Glycerophosphoglycerols	mz and in silico MS/MS matching	CSH ESI -	[M-H]-	ODHQFFNXKQCMPG-HAGCXRLMSA-N	138225719		CCCCCCCC/C=C\CCCCCCCC(=O)OCC(COP(=O)(O)OCC(CO)O)OC(=O)CCCCCC/C=C\C/C=C\C/C=C\C/C=C\CC	0.00968272
CPD01135	1135	1139	8504	4.363_812.55554	PG 38:6;	Lipids and lipid-like molecules	Glycerophosphoglycerols	mz, in silico MS/MS matching	CSH ESI +	[M+NH4]+	HUFCXYMYEWLLHT-LGFBOSHVNA-N			CCCCCCCCCCCCCCCC(=O)OCC(COP(O)(=O)OCC(O)CO)OC(=O)CC\C=C/C\C=C/C\C=C/C\C=C/C\C=C/C\C=C/CC	0.00153494
CPD01136	1136	1140	14193	4.05_793.50	PG 38:6; PG 16:0_22:6;	Lipids and lipid-like molecules	Glycerophosphoglycerols	mz and in silico MS/MS matching	CSH ESI -	[M-H]-	HUFCXYMYEWLLHT-LGFBOSHVSA-N	138172530		CCCCCCCCCCCCCCCC(=O)OCC(COP(=O)(O)OCC(CO)O)OC(=O)CC/C=C\C/C=C\C/C=C\C/C=C\C/C=C\C/C=C\CC	0.000332398
CPD01137	1137	1141	15107	4.52_821.53	PG 40:6; PG 18:0_22:6;	Lipids and lipid-like molecules	Glycerophosphoglycerols	mz and in silico MS/MS matching	CSH ESI -	[M-H]-	CLQKBJHAUYGCOB-HSBBONCLSA-N	134724320		CCCCCCCCCCCCCCCCCC(=O)OCC(COP(=O)(O)OCC(CO)O)OC(=O)CC/C=C\C/C=C\C/C=C\C/C=C\C/C=C\C/C=C\CC	0.135972
CPD01138	1138	1142	15027	3.83_819.52	PG 40:7; PG 18:1_22:6;	Lipids and lipid-like molecules	Glycerophosphoglycerols	mz and in silico MS/MS matching	CSH ESI -	[M-H]-	FZJRPYWBMGYDIA-HILQMKNTSA-N	138157532		CCCCCCCC/C=C\CCCCCCCC(=O)OCC(COP(=O)(O)OCC(CO)O)OC(=O)CC/C=C\C/C=C\C/C=C\C/C=C\C/C=C\C/C=C\CC	0.0030265
CPD01139	1139	1143	14951	3.59_817.50	PG 40:8; PG 20:4_20:4;	Lipids and lipid-like molecules	Glycerophosphoglycerols	mz and in silico MS/MS matching	CSH ESI -	[M-H]-	YICHHSJHMIIOIM-CKKCRWTASA-N	138304869		CC/C=C\C/C=C\C/C=C\C/C=C\CCCCCCC(=O)OCC(COP(=O)(O)OCC(CO)O)OC(=O)CCCCCC/C=C\C/C=C\C/C=C\C/C=C\CC	0.000107629
CPD01140	1140	1144	15839	3.53_841.50	PG 42:10; PG 20:4_22:6;	Lipids and lipid-like molecules	Glycerophosphoglycerols	mz and in silico MS/MS matching	CSH ESI -	[M-H]-	NKKUHWUBWLYVOR-GGLIIMCGSA-N	138219622		CC/C=C\C/C=C\C/C=C\C/C=C\CCCCCCC(=O)OCC(COP(=O)(O)OCC(CO)O)OC(=O)CC/C=C\C/C=C\C/C=C\C/C=C\C/C=C\C/C=C\CC	0.0173312
CPD01141	1141	1145	16891	3.78_869.53	PG 44:10; PG 22:4_22:6;	Lipids and lipid-like molecules	Glycerophosphoglycerols	mz and in silico MS/MS matching	CSH ESI -	[M-H]-	NMXDCYBWFBLANN-GCLSJWDWSA-N	138220450		CC/C=C\C/C=C\C/C=C\C/C=C\CCCCCCCCC(=O)OCC(COP(=O)(O)OCC(CO)O)OC(=O)CC/C=C\C/C=C\C/C=C\C/C=C\C/C=C\C/C=C\CC	0.0418589
CPD01142	1142	1146	16806	3.67_867.52	PG 44:11; PG 22:5_22:6;	Lipids and lipid-like molecules	Glycerophosphoglycerols	mz and in silico MS/MS matching	CSH ESI -	[M-H]-	XLPVYDBPWNWRKK-SUDBCHAPSA-N	138297554		CC/C=C\C/C=C\C/C=C\C/C=C\C/C=C\CCCCCC(=O)OCC(COP(=O)(O)OCC(CO)O)OC(=O)CC/C=C\C/C=C\C/C=C\C/C=C\C/C=C\C/C=C\CC	0.282335
CPD01143	1143	1147	16752	3.46_865.50	PG 44:12; PG 22:6_22:6;	Lipids and lipid-like molecules	Glycerophosphoglycerols	mz and in silico MS/MS matching	CSH ESI -	[M-H]-	XACKZSRNTPEYBU-GZSOIYOPSA-N	134777753		CC/C=C\C/C=C\C/C=C\C/C=C\C/C=C\C/C=C\CCC(=O)OCC(COP(=O)(O)OCC(CO)O)OC(=O)CC/C=C\C/C=C\C/C=C\C/C=C\C/C=C\C/C=C\CC	4.73981e-05
CPD01144	1144	1148	6009	8.66_322.19	Phe-Arg	Organic acids and derivatives	Amino acids, peptides, and analogues	mz and MS/MS matching	HILIC ESI +	[M+H]+	OZILORBBPKKGRI-RYUDHWBXSA-N	150903		C1=CC=C(C=C1)C[C@@H](C(=O)N[C@@H](CCCN=C(N)N)C(=O)O)N	0.405625
CPD01145	1145	1149	5522	8.81_294.18	Phe-Lys	Organic acids and derivatives	Amino acids, peptides, and analogues	mz and MS/MS matching	HILIC ESI +	[M+H]+	FADYJNXDPBKVCA-STQMWFEESA-N	15607820		C1=CC=C(C=C1)C[C@@H](C(=O)N[C@@H](CCCCN)C(=O)O)N	0.0475655
CPD01151	1151	1155	3083	9.19_184.07	Phosphocholine	Organic nitrogen compounds	Quaternary ammonium salts	authentic standard mzrt, MS/MS matching	HILIC ESI +	[M+H]+	YHHSONZFOIEMCP-UHFFFAOYSA-N	135437		C[N+](C)(C)CCOP(=O)(O)[O-]	0.654695
CPD01152	1152	1156	6699	9.11_367.14	Phosphocholine isomer	Organic nitrogen compounds	Quaternary ammonium salts	mz and MS/MS matching	HILIC ESI +	[2M+H]+	YHHSONZFOIEMCP-UHFFFAOYSA-N	135437		C[N+](C)(C)CCOP(=O)(O)[O-]	0.419334
CPD01154	1154	1158	9609	9.65_260.03	Phosphotyrosine	Organic acids and derivatives	Amino acids, peptides, and analogues	authentic standard mzrt matching	HILIC ESI -	[M-H]-	DCWXELXMIBXGTH-UHFFFAOYSA-N	4589477		C1=CC(=CC=C1CC(C(=O)O)N)OP(=O)(O)O	0.353983
CPD01157	1157	1161	13105	3.69_753.45	PI 28:0; PI 14:0_14:0;	Lipids and lipid-like molecules	Glycerophosphoinositols	mz and in silico MS/MS matching	CSH ESI -	[M-H]-	LYBDVVBIMGTZMB-UHFFFAOYSA-N	22016352		CCCCCCCCCCCCCC(=O)OCC(COP(=O)(O)OC1C(C(C(C(C1O)O)O)O)O)OC(=O)CCCCCCCCCCCCC	0.00261269
CPD01158	1158	1162	13848	4.09_781.48	PI 30:0; PI 14:0_16:0;	Lipids and lipid-like molecules	Glycerophosphoinositols	mz and in silico MS/MS matching	CSH ESI -	[M-H]-	UOPVDXWZFLMKIL-UHFFFAOYSA-N	75961273		CCCCCCCCCCCCCCCC(=O)OC(COC(=O)CCCCCCCCCCCCC)COP(=O)(O)OC1C(C(C(C(C1O)O)O)O)O	0.0156182
CPD01159	1159	1163	14688	4.39_809.52	PI 32:0; PI 16:0_16:0;	Lipids and lipid-like molecules	Glycerophosphoinositols	mz and in silico MS/MS matching	CSH ESI -	[M-H]-	IBUKXRINTKQBRQ-UHFFFAOYSA-N	14185941		CCCCCCCCCCCCCCCC(=O)OCC(COP(=O)(O)OC1C(C(C(C(C1O)O)O)O)O)OC(=O)CCCCCCCCCCCCCCC	0.150527
CPD01160	1160	1164	14627	4.14_807.49	PI 32:1; PI 16:0_16:1;	Lipids and lipid-like molecules	Glycerophosphoinositols	mz and in silico MS/MS matching	CSH ESI -	[M-H]-	QAWXBJDYTIBLRK-PEZBUJJGSA-N	138241787		CCCCCCCCCCCCCCCC(=O)OCC(COP(=O)(O)OC1C(C(C(C(C1O)O)O)O)O)OC(=O)CCCCCCC/C=C\CCCCCC	0.00309257
CPD01161	1161	1165	9697	5.38_856.59	PI 34:0;	Lipids and lipid-like molecules	Glycerophosphoinositols	mz and in silico MS/MS matching	CSH ESI +	[M+NH4]+	LCBRCDGIKOGREL-UHFFFAOYSA-N	138200239		CCCCCCCCCCCCCCCCCCCCCCCCCCC(=O)OC(COC(=O)CCCCCC)COP(=O)(O)OC1C(C(C(C(C1O)O)O)O)O	0.793308
CPD01162	1162	1166	15623	4.58_835.53	PI 34:1; PI 16:0_18:1;	Lipids and lipid-like molecules	Glycerophosphoinositols	mz and in silico MS/MS matching	CSH ESI -	[M-H]-	PDLAMJKMOKWLAJ-ZCXUNETKSA-N	138234040		CCCCCCCCCCCCCCCC(=O)OCC(COP(=O)(O)OC1C(C(C(C(C1O)O)O)O)O)OC(=O)CCCCCCC/C=C\CCCCCCCC	0.173123
CPD01163	1163	1167	15521	4.20_833.51	PI 34:2; PI 16:0_18:2;	Lipids and lipid-like molecules	Glycerophosphoinositols	mz and in silico MS/MS matching	CSH ESI -	[M-H]-	BSNJSZUDOMPYIR-BCTRXSSUSA-N	138130059		CCCCCCCCCCCCCCCC(=O)OCC(COP(=O)(O)OC1C(C(C(C(C1O)O)O)O)O)OC(=O)CCCCCCC/C=C\C/C=C\CCCCC	0.0119126
CPD01164	1164	1168	10243	5.42_882.61835	PI 36:1;	Lipids and lipid-like molecules	Glycerophosphoinositols	mz, in silico MS/MS matching	CSH ESI +	[M+NH4]+	VSJNPCNBMVHIPZ-MSUUIHNZNA-N			CCCCCCCCCC\C=C/CCCCCCCCCCCCCC(=O)OC(COC(=O)CCCCCCCCC)COP(O)(=O)OC1C(O)C(O)C(O)C(O)C1O	0.0345595
CPD01165	1165	1169	16687	4.98_863.57	PI 36:1; PI 16:0_20:1;	Lipids and lipid-like molecules	Glycerophosphoinositols	mz and in silico MS/MS matching	CSH ESI -	[M-H]-	SNFDHIHVIUMZSD-ZCXUNETKSA-N	138262549		CCCCCCCCCCCCCCCC(=O)OCC(COP(=O)(O)OC1C(C(C(C(C1O)O)O)O)O)OC(=O)CCCCCCCCC/C=C\CCCCCCCC	0.00254362
CPD01166	1166	1170	10202	5.01_880.60	PI 36:2; A	Lipids and lipid-like molecules	Glycerophosphoinositols	mz and in silico MS/MS matching	CSH ESI +	[M+NH4]+	RYVFYALABSODGP-AUGURXLVSA-N	138257864		CCCCCCCCCC(=O)OCC(COP(=O)(O)OC1C(C(C(C(C1O)O)O)O)O)OC(=O)CCCCCCCCCCCCC/C=C\C/C=C\CCCCCCC	0.709821
CPD01167	1167	1171	16593	4.50_861.55	PI 36:2; PI 18:0_18:2;	Lipids and lipid-like molecules	Glycerophosphoinositols	mz and in silico MS/MS matching	CSH ESI -	[M-H]-	KZVRAFHIKMDULK-MLWYYCKJSA-N	138199526		CCCCCCCCCCCCCCCCCC(=O)OCC(COP(=O)(O)OC1C(C(C(C(C1O)O)O)O)O)OC(=O)CCCCCCC/C=C\C/C=C\CCCCC	0.0188003
CPD01168	1168	1172	16498	4.22_859.54	PI 36:3; PI 16:0_20:3;	Lipids and lipid-like molecules	Glycerophosphoinositols	mz and in silico MS/MS matching	CSH ESI -	[M-H]-	UIRZYDCTGNCXNQ-SVNQLWEDSA-N	138271538		CCCCCCCCCCCCCCCC(=O)OCC(COP(=O)(O)OC1C(C(C(C(C1O)O)O)O)O)OC(=O)CCCCCCCCC/C=C\C/C=C\C/C=C\CC	0.824369
CPD01169	1169	1173	10117	4.362_876.56836	PI 36:4;	Lipids and lipid-like molecules	Glycerophosphoinositols	mz, in silico MS/MS matching	CSH ESI +	[M+NH4]+	XBRXODRRBPUJTR-XWVIRPHINA-N			CCCCCCCCCC(=O)OCC(COP(O)(=O)OC1C(O)C(O)C(O)C(O)C1O)OC(=O)CCCCCCCCCCCC\C=C/C\C=C/C\C=C/C\C=C/CC	0.122525
CPD01170	1170	1174	16400	4.04_857.52	PI 36:4; PI 16:0_20:4;	Lipids and lipid-like molecules	Glycerophosphoinositols	mz and in silico MS/MS matching	CSH ESI -	[M-H]-	VWRYMIZQLPXULA-JAXHXWBXSA-N	138284476		CCCCCCCCCCCCCCCC(=O)OCC(COP(=O)(O)OC1C(C(C(C(C1O)O)O)O)O)OC(=O)CCCCCC/C=C\C/C=C\C/C=C\C/C=C\CC	0.150615
CPD01171	1171	1175	10074	3.97_874.56	PI 36:5;	Lipids and lipid-like molecules	Glycerophosphoinositols	mz and in silico MS/MS matching	CSH ESI +	[M+NH4]+	LYWWBFHXAYRJFC-RMKSIFPTSA-N	138207622		CCCCCCCCCCCCCC(=O)OCC(COP(=O)(O)OC1C(C(C(C(C1O)O)O)O)O)OC(=O)CCCCC/C=C\C/C=C\C/C=C\C/C=C\C/C=C\CC	0.291762
CPD01172	1172	1176	16321	3.77_855.50	PI 36:5; PI 16:0_20:5;	Lipids and lipid-like molecules	Glycerophosphoinositols	mz and in silico MS/MS matching	CSH ESI -	[M-H]-	FQGSWQFJOVVRRB-LPHKCNJWSA-N	138154651		CCCCCCCCCCCCCCCC(=O)OCC(COP(=O)(O)OC1C(C(C(C(C1O)O)O)O)O)OC(=O)CCC/C=C\C/C=C\C/C=C\C/C=C\C/C=C\CC	0.33486
CPD01173	1173	1177	10391	4.629_890.58862	PI 37:4;	Lipids and lipid-like molecules	Glycerophosphoinositols	mz, in silico MS/MS matching	CSH ESI +	[M+NH4]+	BDQVISQAOXWXCW-OFAZCYPNNA-N			CCCCCCCCCCC(=O)OCC(COP(O)(=O)OC1C(O)C(O)C(O)C(O)C1O)OC(=O)CCCCCCCCCCCC\C=C/C\C=C/C\C=C/C\C=C/CC	0.517981
CPD01174	1174	1178	16971	4.27_871.54	PI 37:4; PI 17:0_20:4;	Lipids and lipid-like molecules	Glycerophosphoinositols	mz and in silico MS/MS matching	CSH ESI -	[M-H]-	NHCUHDJVBAQLLF-UMWXEKTDSA-N	138218607		CCCCCCCCCCCCCCCCC(=O)OCC(COP(=O)(O)OC1C(C(C(C(C1O)O)O)O)O)OC(=O)CCCCCC/C=C\C/C=C\C/C=C\C/C=C\CC	0.575953
CPD01175	1175	1179	10734	6.00_910.65	PI 38:1;	Lipids and lipid-like molecules	Glycerophosphoinositols	mz and in silico MS/MS matching	CSH ESI +	[M+NH4]+	SLDXDHHDBBOLRC-ZCXUNETKSA-N	138261916		CCCCCCCCCCCC(=O)OCC(COP(=O)(O)OC1C(C(C(C(C1O)O)O)O)O)OC(=O)CCCCCCCCCCCCC/C=C\CCCCCCCCCC	0.00683606
CPD01176	1176	1180	17729	5.51_891.60	PI 38:1; PI 18:0_20:1;	Lipids and lipid-like molecules	Glycerophosphoinositols	mz and in silico MS/MS matching	CSH ESI -	[M-H]-	LTAQEXVIISNEHI-ZPHPHTNESA-N	138205678		CCCCCCCCCCCCCCCCCC(=O)OCC(COP(=O)(O)OC1C(C(C(C(C1O)O)O)O)O)OC(=O)CCCCCCCCC/C=C\CCCCCCCC	0.0282082
CPD01177	1177	1181	10677	5.15_906.62	PI 38:3;	Lipids and lipid-like molecules	Glycerophosphoinositols	mz and in silico MS/MS matching	CSH ESI +	[M+NH4]+	YUVLYNQDNPQYKD-MLVGEXJWSA-N	138308912		CCCCCCC/C=C\C/C=C\CCCCCCCCCCCC(=O)OC(COC(=O)CCCCCCC/C=C\CCCC)COP(=O)(O)OC1C(C(C(C(C1O)O)O)O)O	0.00595293
CPD01178	1178	1182	10639_10242	4.73_904.60_4.73_882.61	PI 38:4;	Lipids and lipid-like molecules	Glycerophosphoinositols	mz and in silico MS/MS matching	CSH ESI +	[M+NH4]+_[M+H]+	CTXNRCRDKKMEOB-OFAZCYPNSA-N	138138933		CCCCCCCCCCCC(=O)OCC(COP(=O)(O)OC1C(C(C(C(C1O)O)O)O)O)OC(=O)CCCCCCCCCCCC/C=C\C/C=C\C/C=C\C/C=C\CC	0.888354
CPD01179	1179	1183	17473	4.50_885.55	PI 38:4; PI 18:0_20:4;	Lipids and lipid-like molecules	Glycerophosphoinositols	mz and in silico MS/MS matching	CSH ESI -	[M-H]-	OJESNYFIPWSOPO-ZKVKLVECSA-N	138227586		CCCCCCCCCCCCCCCCCC(=O)OCC(COP(=O)(O)OC1C(C(C(C(C1O)O)O)O)O)OC(=O)CCCCCC/C=C\C/C=C\C/C=C\C/C=C\CC	0.929116
CPD01180	1180	1184	17388	4.09_883.54	PI 38:5; PI 18:1_20:4;	Lipids and lipid-like molecules	Glycerophosphoinositols	mz and in silico MS/MS matching	CSH ESI -	[M-H]-	XGZVRASBCZTHNO-HAGCXRLMSA-N	138296016		CCCCCCCC/C=C\CCCCCCCC(=O)OCC(COP(=O)(O)OC1C(C(C(C(C1O)O)O)O)O)OC(=O)CCCCCC/C=C\C/C=C\C/C=C\C/C=C\CC	0.116495
CPD01181	1181	1185	10663_10571	4.249_905.52722_4.238_900.56897	PI 38:6;	Lipids and lipid-like molecules	Glycerophosphoinositols	mz, in silico MS/MS matching	CSH ESI +	[M+Na]+_[M+NH4]+	FPHAZHKZJQOPBU-LGFBOSHVNA-N_FPHAZHKZJQOPBU-LGFBOSHVNA-N			CCCCCCCCCCCCCCCC(=O)OCC(COP(O)(=O)OC1C(O)C(O)C(O)C(O)C1O)OC(=O)CC\C=C/C\C=C/C\C=C/C\C=C/C\C=C/C\C=C/CC_CCCCCCCCCCCCCCCC(=O)OCC(COP(O)(=O)OC1C(O)C(O)C(O)C(O)C1O)OC(=O)CC\C=C/C\C=C/C\C=C/C\C=C/C\C=C/C\C=C/CC	0.0150849
CPD01182	1182	1186	17334	3.94_881.52	PI 38:6; PI 16:0_22:6;	Lipids and lipid-like molecules	Glycerophosphoinositols	mz and in silico MS/MS matching	CSH ESI -	[M-H]-	FPHAZHKZJQOPBU-LGFBOSHVSA-N	138154339		CCCCCCCCCCCCCCCC(=O)OCC(COP(=O)(O)OC1C(C(C(C(C1O)O)O)O)O)OC(=O)CC/C=C\C/C=C\C/C=C\C/C=C\C/C=C\C/C=C\CC	0.0104148
CPD01183	1183	1187	17335	3.78_881.52	PI 38:6; PI 18:2_20:4;	Lipids and lipid-like molecules	Glycerophosphoinositols	mz and in silico MS/MS matching	CSH ESI -	[M-H]-	IDBHHLONPONREV-DMQHYRIXSA-N	138175443		CCCCC/C=C\C/C=C\CCCCCCCC(=O)OCC(COP(=O)(O)OC1C(C(C(C(C1O)O)O)O)O)OC(=O)CCCCCC/C=C\C/C=C\C/C=C\C/C=C\CC	0.643292
CPD01184	1184	1188	17950	4.78_899.57	PI 39:4; PI 19:0_20:4;	Lipids and lipid-like molecules	Glycerophosphoinositols	mz and in silico MS/MS matching	CSH ESI -	[M-H]-	XVUQPQHEPXKWNS-PEDPXMNESA-N	138300906		CCCCCCCCCCCCCCCCCCC(=O)OCC(COP(=O)(O)OC1C(C(C(C(C1O)O)O)O)O)OC(=O)CCCCCC/C=C\C/C=C\C/C=C\C/C=C\CC	0.00334841
CPD01185	1185	1189	17868	4.16_895.54	PI 39:6; PI 17:0_22:6;	Lipids and lipid-like molecules	Glycerophosphoinositols	mz and in silico MS/MS matching	CSH ESI -	[M-H]-	ZNTPMDYOOLWCIA-KAFSZNKPSA-N	138315011		CCCCCCCCCCCCCCCCC(=O)OCC(COP(=O)(O)OC1C(C(C(C(C1O)O)O)O)O)OC(=O)CC/C=C\C/C=C\C/C=C\C/C=C\C/C=C\C/C=C\CC	0.109413
CPD01186	1186	1190	11106_11053	5.32_937.59_5.33_932.64	PI 40:4;	Lipids and lipid-like molecules	Glycerophosphoinositols	mz and in silico MS/MS matching	CSH ESI +	[M+Na]+_[M+NH4]+	HZCIDWQHZLCTQU-WNXRHBFNSA-N	138174169		CCCCCCCCCCCCCC(=O)OCC(COP(=O)(O)OC1C(C(C(C(C1O)O)O)O)O)OC(=O)CCCCCCCCCCCC/C=C\C/C=C\C/C=C\C/C=C\CC	0.0811172
CPD01187	1187	1191	18379	4.88_913.58	PI 40:4; PI 18:0_22:4;	Lipids and lipid-like molecules	Glycerophosphoinositols	mz and in silico MS/MS matching	CSH ESI -	[M-H]-	VTYLJIRGLIZEIC-PYQGTGCGSA-N	138283546		CCCCCCCCCCCCCCCCCC(=O)OCC(COP(=O)(O)OC1C(C(C(C(C1O)O)O)O)O)OC(=O)CCCCCCCC/C=C\C/C=C\C/C=C\C/C=C\CC	0.426976
CPD01188	1188	1192	18330	4.72_911.57	PI 40:5; PI 18:0_22:5;	Lipids and lipid-like molecules	Glycerophosphoinositols	mz and in silico MS/MS matching	CSH ESI -	[M-H]-	QLABQLNIHHHJCI-NIZIMQIGSA-N	138244996		CCCCCCCCCCCCCCCCCC(=O)OCC(COP(=O)(O)OC1C(C(C(C(C1O)O)O)O)O)OC(=O)CCCCC/C=C\C/C=C\C/C=C\C/C=C\C/C=C\CC	0.0148221
CPD01189	1189	1193	18329	4.54_911.57	PI 40:5; PI 20:1_20:4;	Lipids and lipid-like molecules	Glycerophosphoinositols	mz and in silico MS/MS matching	CSH ESI -	[M-H]-	QUFNTZNEDJYRSX-QWBVDZTBSA-N	138247874		CCCCCCCC/C=C\CCCCCCCCCC(=O)OCC(COP(=O)(O)OC1C(C(C(C(C1O)O)O)O)O)OC(=O)CCCCCC/C=C\C/C=C\C/C=C\C/C=C\CC	0.244698
CPD01190	1190	1194	11300_11062_11003	4.75_955.54_4.76_933.56_4.77_928.60	PI 40:6; A	Lipids and lipid-like molecules	Glycerophosphoinositols	mz and in silico MS/MS matching	CSH ESI +	[M+Na]+_[M+J]+_[M+NH4]+	KEVXBWUKDZIWFL-FEAYMNSJSA-N	138192788		CCC/C=C\C/C=C\CCCCCCCC(=O)OCC(COP(=O)(O)OC1C(C(C(C(C1O)O)O)O)O)OC(=O)CCCCCCCCCC/C=C\C/C=C\C/C=C\C/C=C\CC	0.0210349
CPD01191	1191	1195	18281	4.39_909.55	PI 40:6; PI 18:0_22:6;	Lipids and lipid-like molecules	Glycerophosphoinositols	mz and in silico MS/MS matching	CSH ESI -	[M-H]-	DJVOKHFQPGWUPK-HSBBONCLSA-N	138144195		CCCCCCCCCCCCCCCCCC(=O)OCC(COP(=O)(O)OC1C(C(C(C(C1O)O)O)O)O)OC(=O)CC/C=C\C/C=C\C/C=C\C/C=C\C/C=C\C/C=C\CC	0.0168175
CPD01192	1192	1196	10976	4.297_926.58801	PI 40:7;	Lipids and lipid-like molecules	Glycerophosphoinositols	mz, in silico MS/MS matching	CSH ESI +	[M+NH4]+	XCVKGRRZHVRPCB-JVDPZZEENA-N			CC\C=C/C\C=C/C\C=C/CCCCCC(=O)OCC(COP(O)(=O)OC1C(O)C(O)C(O)C(O)C1O)OC(=O)CCCCCCCCCC\C=C/C\C=C/C\C=C/C\C=C/CC	0.265721
CPD01193	1193	1197	18218	3.99_907.54	PI 40:7; PI 18:1_22:6;	Lipids and lipid-like molecules	Glycerophosphoinositols	mz and in silico MS/MS matching	CSH ESI -	[M-H]-	QHPDGSFYNQHVMI-HILQMKNTSA-N	138243885		CCCCCCCC/C=C\CCCCCCCC(=O)OCC(COP(=O)(O)OC1C(C(C(C(C1O)O)O)O)O)OC(=O)CC/C=C\C/C=C\C/C=C\C/C=C\C/C=C\C/C=C\CC	0.138259
CPD01194	1194	1198	18217	3.88_907.54	PI 40:7; PI 20:3_20:4;	Lipids and lipid-like molecules	Glycerophosphoinositols	mz and in silico MS/MS matching	CSH ESI -	[M-H]-	VJWOETAUZWGFAX-ARDMRTSLSA-N	138280344		CC/C=C\C/C=C\C/C=C\CCCCCCCCCC(=O)OCC(COP(=O)(O)OC1C(C(C(C(C1O)O)O)O)O)OC(=O)CCCCCC/C=C\C/C=C\C/C=C\C/C=C\CC	0.730191
CPD01195	1195	1199	10947	3.974_924.57269	PI 40:8;	Lipids and lipid-like molecules	Glycerophosphoinositols	mz, in silico MS/MS matching	CSH ESI +	[M+NH4]+	XDSKYRMPCFSZCU-BFZYJHCDNA-N			CC\C=C/C\C=C/C\C=C/C\C=C/CCCCCCCCCCC(=O)OC(COC(=O)CC\C=C/C\C=C/C\C=C/C\C=C/CC)COP(O)(=O)OC1C(O)C(O)C(O)C(O)C1O	0.0169455
CPD01196	1196	1200	18146	3.71_905.52	PI 40:8; PI 20:4_20:4;	Lipids and lipid-like molecules	Glycerophosphoinositols	mz and in silico MS/MS matching	CSH ESI -	[M-H]-	YBEMGRPVONAHOT-CKKCRWTASA-N	138302649		CC/C=C\C/C=C\C/C=C\C/C=C\CCCCCCC(=O)OCC(COP(=O)(O)OC1C(C(C(C(C1O)O)O)O)O)OC(=O)CCCCCC/C=C\C/C=C\C/C=C\C/C=C\CC	0.0386049
CPD01197	1197	1201	18785	3.63_929.52	PI 42:10; PI 20:4_22:6;	Lipids and lipid-like molecules	Glycerophosphoinositols	mz and in silico MS/MS matching	CSH ESI -	[M-H]-	VZIPCTFHUDIUFV-GGLIIMCGSA-N	138285349		CC/C=C\C/C=C\C/C=C\C/C=C\CCCCCCC(=O)OCC(COP(=O)(O)OC1C(C(C(C(C1O)O)O)O)O)OC(=O)CC/C=C\C/C=C\C/C=C\C/C=C\C/C=C\C/C=C\CC	0.44482
CPD01198	1198	1202	15908	4.27_843.54	PI O-36:4; PI O-16:0_20:4;	Lipids and lipid-like molecules	Glycerophosphoinositols	mz and in silico MS/MS matching	CSH ESI -	[M-H]-	MYNCWTDHCYRQSR-HJDSLYSTSA-N	52928505		CCCCCCCCCCCCCCCCOC[C@H](COP(=O)(O)OC1C([C@@H](C(C(C1O)O)O)O)O)OC(=O)CCC/C=C\C/C=C\C/C=C\C/C=C\CCCCC	0.813806
CPD01199	1199	1203	16973	4.78_871.57	PI O-38:4; PI O-18:0_20:4;	Lipids and lipid-like molecules	Glycerophosphoinositols	mz and in silico MS/MS matching	CSH ESI -	[M-H]-	WVZYOWMZDZYUMR-RCMNZEBZSA-N	52928486		CCCCCCCCCCCCCCCCCCOC[C@H](COP(=O)(O)OC1C([C@@H](C(C(C1O)O)O)O)O)OC(=O)CCC/C=C\C/C=C\C/C=C\C/C=C\CCCCC	0.736015
CPD01200	1200	1204	16893	4.31_869.56	PI O-38:5; PI O-18:1_20:4; or PI P-38:4; PI P-18:0_20:4;	Lipids and lipid-like molecules	Glycerophosphoinositols	mz and in silico MS/MS matching	CSH ESI -	[M-H]-	FJJLBBBUAWIUDJ-CEMSVALESA-N	52928598		CCCCCCCCCCCCCCCC/C=C\OC[C@H](COP(=O)(O)OC1C([C@@H](C(C(C1O)O)O)O)O)OC(=O)CCC/C=C\C/C=C\C/C=C\C/C=C\CCCCC	0.160354
CPD01201	1201	1205	16808	4.16_867.54	PI O-38:6; PI O-16:0_22:6;	Lipids and lipid-like molecules	Glycerophosphoinositols	mz and in silico MS/MS matching	CSH ESI -	[M-H]-	OAYKZSIIYSIOLL-SHPJILCGSA-N	52928503		CCCCCCCCCCCCCCCCOC[C@H](COP(=O)(O)OC1C([C@@H](C(C(C1O)O)O)O)O)OC(=O)CC/C=C\C/C=C\C/C=C\C/C=C\C/C=C\C/C=C\CC	0.0450808
CPD01202	1202	1206	16807	4.26_867.54	PI O-38:6; PI O-18:2_20:4; or PI P-38:5; PI P-18:1_20:4;	Lipids and lipid-like molecules	Glycerophosphoinositols	mz and in silico MS/MS matching	CSH ESI -	[M-H]-	SGQPIYRUGZCUSN-MYZMKOPMSA-N	52928558		CCCCCCCCCCCCCCCC/C=C\OC[C@H](COP(=O)(O)OC1C([C@@H](C(C(C1O)O)O)O)O)OC(=O)CCC/C=C\C/C=C\C/C=C\C/C=C\C/C=C\CC	0.128238
CPD01203	1203	1207	9456	4.62_846.54	PI-Cer d38:4+1O;	Lipids and lipid-like molecules	Phosphosphingolipids	mz and in silico MS/MS matching	CSH ESI +	[M+H]+	ZOSZXWNLYHELKX-VBGYTCLWSA-N				0.61813
CPD01204	1204	1208	10247	6.01_882.64	PI-Cer d40:0+1O;	Lipids and lipid-like molecules	Phosphosphingolipids	mz and in silico MS/MS matching	CSH ESI +	[M+H]+	YAKRIQLTLSQAPU-UHFFFAOYSA-N				0.0350448
CPD01206	1206	1210	10954	4.76_661.48	PMeOH 32:0; PMeOH 16:0_16:0;	Lipids and lipid-like molecules		mz and in silico MS/MS matching	CSH ESI -	[M-H]-	CNEFYRLODUDZLK-UHFFFAOYSA-N	75228712		CCCCCCCCCCCCCCCC(=O)OCC(COP(=O)(O)OC)OC(=O)CCCCCCCCCCCCCCC	0.000924021
CPD01207	1207	1211	10910	4.32_659.47	PMeOH 32:1; PMeOH 16:0_16:1;	Lipids and lipid-like molecules		mz and in silico MS/MS matching	CSH ESI -	[M-H]-	PRJBVVOFHKTECB-ICFOKQHNSA-N	138238676		CCCCCCCCCCCCCCCC(=O)OCC(COP(=O)(O)OC)OC(=O)CCCCCCC/C=C\CCCCCC	0.00426274
CPD01208	1208	1212	11522	4.82_687.50	PMeOH 34:1; PMeOH 16:0_18:1;	Lipids and lipid-like molecules		mz and in silico MS/MS matching	CSH ESI -	[M-H]-	VAARQXKGNHCRDF-HNENSFHCSA-N	91844613		CCCCCCCCCCCCCCCC(=O)OCC(COP(=O)(O)OC)OC(=O)CCCCCCC/C=C\CCCCCCCC	0.00367947
CPD01209	1209	1213	11485	4.42_685.48	PMeOH 34:2; PMeOH 16:0_18:2;	Lipids and lipid-like molecules		mz and in silico MS/MS matching	CSH ESI -	[M-H]-	PXPCKHZLDQZOMG-DUZKARGPSA-N	138240731		CCCCCCCCCCCCCCCC(=O)OCC(COP(=O)(O)OC)OC(=O)CCCCCCC/C=C\C/C=C\CCCCC	0.000662965
CPD01210	1210	1214	12150	5.38_715.53	PMeOH 36:1; PMeOH 18:0_18:1;	Lipids and lipid-like molecules		mz and in silico MS/MS matching	CSH ESI -	[M-H]-	TZVUDWVTAQVIFJ-VZCXRCSSSA-N	138268658		CCCCCCCCCCCCCCCCCC(=O)OCC(COP(=O)(O)OC)OC(=O)CCCCCCC/C=C\CCCCCCCC	0.00467278
CPD01211	1211	1215	12109	4.87_713.51	PMeOH 36:2; PMeOH 18:1_18:1;	Lipids and lipid-like molecules		mz and in silico MS/MS matching	CSH ESI -	[M-H]-	LKJBIXPVGXVZDZ-AUYXYSRISA-N	10010064		CCCCCCCC/C=C\CCCCCCCC(=O)OCC(COP(=O)(O)OC)OC(=O)CCCCCCC/C=C\CCCCCCCC	0.00600108
CPD01212	1212	1216	12047	4.34_709.48	PMeOH 36:4; PMeOH 16:0_20:4;	Lipids and lipid-like molecules		mz and in silico MS/MS matching	CSH ESI -	[M-H]-	GLAIFIDZABIAJR-KHDVSGDZSA-N	138161235		CCCCCCCCCCCCCCCC(=O)OCC(COP(=O)(O)OC)OC(=O)CCCCCC/C=C\C/C=C\C/C=C\C/C=C\CC	0.00206309
CPD01213	1213	1217	12665	4.86_737.51	PMeOH 38:4; PMeOH 18:0_20:4;	Lipids and lipid-like molecules		mz and in silico MS/MS matching	CSH ESI -	[M-H]-	VQOYGJANTRMVCI-RHEYMNNNSA-N	138282465		CCCCCCCCCCCCCCCCCC(=O)OCC(COP(=O)(O)OC)OC(=O)CCCCCC/C=C\C/C=C\C/C=C\C/C=C\CC	0.00580412
CPD01214	1214	1218	12616	4.40_735.50	PMeOH 38:5; PMeOH 18:1_20:4;	Lipids and lipid-like molecules		mz and in silico MS/MS matching	CSH ESI -	[M-H]-	HXHGPZYQILYBLG-SJZZJJAISA-N	138173577		CCCCCCCC/C=C\CCCCCCCC(=O)OCC(COP(=O)(O)OC)OC(=O)CCCCCC/C=C\C/C=C\C/C=C\C/C=C\CC	0.00529834
CPD01215	1215	1219	12569	4.22_733.48	PMeOH 38:6; PMeOH 16:0_22:6;	Lipids and lipid-like molecules		mz and in silico MS/MS matching	CSH ESI -	[M-H]-	BGFWMAAVVOSWDL-ZLLJYNJXSA-N	138126121		CCCCCCCCCCCCCCCC(=O)OCC(COP(=O)(O)OC)OC(=O)CC/C=C\C/C=C\C/C=C\C/C=C\C/C=C\C/C=C\CC	0.00743191
CPD01216	1216	1220	13308	4.71_761.51	PMeOH 40:6; PMeOH 18:0_22:6;	Lipids and lipid-like molecules		mz and in silico MS/MS matching	CSH ESI -	[M-H]-	FCDPCXUCTDEWKY-BIYWEPPDSA-N	138150012		CCCCCCCCCCCCCCCCCC(=O)OCC(COP(=O)(O)OC)OC(=O)CC/C=C\C/C=C\C/C=C\C/C=C\C/C=C\C/C=C\CC	0.316397
CPD01217	1217	1221	3212	7.87_187.11	Pro-Ala	Organic acids and derivatives	Amino acids, peptides, and analogues	mz and MS/MS matching	HILIC ESI +	[M+H]+	FELJDCNGZFDUNR-WDSKDSINSA-N	6347578		C[C@@H](C(=O)O)NC(=O)[C@@H]1CCCN1	0.0420525
CPD01218	1218	1222	4198	8.80_230.11	Pro-Asn	Organic acids and derivatives	Amino acids, peptides, and analogues	mz and MS/MS matching	HILIC ESI +	[M+H]+	JQOHKCDMINQZRV-WDSKDSINSA-N	7408193		C1C[C@H](NC1)C(=O)N[C@@H](CC(=O)N)C(=O)O	0.0205557
CPD01219	1219	1223	4494	8.62_244.13	Pro-Gln	Organic acids and derivatives	Amino acids, peptides, and analogues	mz and MS/MS matching	HILIC ESI +	[M+H]+	SHAQGFGGJSLLHE-BQBZGAKWSA-N	7408109		C1C[C@H]([NH2+]C1)C(=O)N[C@@H](CCC(=O)N)C(=O)[O-]	0.25333
CPD01223	1223	1227	1915	6.98_144.10	Proline betaine	Organic acids and derivatives	Amino acids, peptides, and analogues	mz and MS/MS matching	HILIC ESI +	[M+H]+	CMUNUTVVOOHQPW-UHFFFAOYSA-N	554		C[N+]1(CCCC1C(=O)[O-])C	0.0133975
CPD01224	1224	1228	4553	7.50_247.11	Pro-Met	Organic acids and derivatives	Amino acids, peptides, and analogues	mz and MS/MS matching	HILIC ESI +	[M+H]+	MTWJTFBVRDGROD-YUMQZZPRSA-N	7408173		CSCC[C@@H](C(=O)O)NC(=O)[C@@H]1CCCN1	0.0228931
CPD01228	1228	1232	342567	198386	Propylamine	Organic nitrogen compounds	Amines		GC		WGYKZJWCGVVSQN-UHFFFAOYSA-N	7852		CCCN	0.977846
CPD01229	1229	1233	6461	8.54_201.09	Pro-Ser	Organic acids and derivatives	Amino acids, peptides, and analogues	mz and MS/MS matching	HILIC ESI -	[M-H]-	AFWBWPCXSWUCLB-WDSKDSINSA-N	7408258		C1C[C@H](NC1)C(=O)N[C@@H](CO)C(=O)O	0.0154195
CPD01231	1231	1235	12866	4.85_744.50	PS 33:2; PS 15:1_18:1;	Lipids and lipid-like molecules	Glycerophosphoserines	mz and in silico MS/MS matching	CSH ESI -	[M-H]-	YQDXJKZGVMKMKL-XZXDJJJYSA-N	138307380		CCCCCCCC/C=C\CCCCCCCC(=O)OC(COC(=O)CCCCCCC/C=C\CCCCC)COP(=O)(O)OCC(C(=O)O)N	0.811534
CPD01232	1232	1236	13278	4.54_760.51	PS 34:1; PS 16:0_18:1;	Lipids and lipid-like molecules	Glycerophosphoserines	mz and in silico MS/MS matching	CSH ESI -	[M-H]-	OIWCYIUQAVBPGV-ZCXUNETKSA-N	9853619		CCCCCCCCCCCCCCCC(=O)OCC(COP(=O)(O)OCC(C(=O)O)N)OC(=O)CCCCCCC/C=C\CCCCCCCC	0.104074
CPD01233	1233	1237	7129	4.48_760.52	PS 34:2;	Lipids and lipid-like molecules	Glycerophosphoserines	mz and in silico MS/MS matching	CSH ESI +	[M+H]+	MTAXADWSPWLXHV-IQRFGFHNSA-N	138214181		CCCCCCC/C=C\CCCCCCCC(=O)OCC(COP(=O)(O)OCC(C(=O)O)N)OC(=O)CCCCCCC/C=C\CCCCCCC	0.707054
CPD01234	1234	1238	13646	4.79_774.53	PS 35:1; PS 17:0_18:1;	Lipids and lipid-like molecules	Glycerophosphoserines	mz and in silico MS/MS matching	CSH ESI -	[M-H]-	UNBDIKFARPKNLC-ZPHPHTNESA-N	138272964		CCCCCCCCCCCCCCCCC(=O)OCC(COP(=O)(O)OCC(C(=O)O)N)OC(=O)CCCCCCC/C=C\CCCCCCCC	0.218369
CPD01235	1235	1239	13599	5.45_772.53	PS 35:2; PS 17:1_18:1;	Lipids and lipid-like molecules	Glycerophosphoserines	mz and in silico MS/MS matching	CSH ESI -	[M-H]-	BPCOZOSKDOGMMI-YGGBKCGDSA-N	138128954		CCCCCCCC/C=C\CCCCCCCC(=O)OC(COC(=O)CCCCCCC/C=C\CCCCCCC)COP(=O)(O)OCC(C(=O)O)N	0.0329084
CPD01236	1236	1240	14038	5.10_788.55	PS 36:1; PS 18:0_18:1;	Lipids and lipid-like molecules	Glycerophosphoserines	mz and in silico MS/MS matching	CSH ESI -	[M-H]-	AJFWREUFUPEYII-ZZEZOPTASA-N	9962404		CCCCCCCCCCCCCCCCCC(=O)OCC(COP(=O)(O)OCC(C(=O)O)N)OC(=O)CCCCCCC/C=C\CCCCCCCC	0.00088687
CPD01237	1237	1241	13989	4.60_786.53	PS 36:2; PS 18:1_18:1; A	Lipids and lipid-like molecules	Glycerophosphoserines	mz and in silico MS/MS matching	CSH ESI -	[M-H]-	WTBFLCSPLLEDEM-CLFAGFIQSA-N	58556791		CCCCCCCC/C=C\CCCCCCCC(=O)OCC(COP(=O)(O)OCC(C(=O)O)N)OC(=O)CCCCCCC/C=C\CCCCCCCC	0.0825445
CPD01238	1238	1242	7782	5.007_788.55487	PS 36:2; PS 18:1_18:1; B	Lipids and lipid-like molecules	Glycerophosphoserines	mz, in silico MS/MS matching	CSH ESI +	[M+H]+	WTBFLCSPLLEDEM-CLFAGFIQNA-N			CCCCCCCC\C=C/CCCCCCCC(=O)OCC(COP(O)(=O)OCC(N)C(O)=O)OC(=O)CCCCCCC\C=C/CCCCCCCC	0.0262455
CPD01239	1239	1243	7733	4.60_786.54	PS 36:3;	Lipids and lipid-like molecules	Glycerophosphoserines	mz and in silico MS/MS matching	CSH ESI +	[M+H]+	FJJVJFAWOZTCBP-HLMRNWPHSA-N	138152459		CCCCCCCCCCCCCCCCCC(=O)OCC(COP(=O)(O)OCC(C(=O)O)N)OC(=O)CCCCCCC/C=C\C/C=C\C/C=C\CC	0.4229
CPD01240	1240	1244	13868	4.10_782.50	PS 36:4; PS 16:0_20:4;	Lipids and lipid-like molecules	Glycerophosphoserines	mz and in silico MS/MS matching	CSH ESI -	[M-H]-	FNOBGXQUVKEMEE-JAXHXWBXSA-N	138153806		CCCCCCCCCCCCCCCC(=O)OCC(COP(=O)(O)OCC(C(=O)O)N)OC(=O)CCCCCC/C=C\C/C=C\C/C=C\C/C=C\CC	0.104578
CPD01241	1241	1245	14926	5.64_816.58	PS 38:1; PS 18:0_20:1; A	Lipids and lipid-like molecules	Glycerophosphoserines	mz and in silico MS/MS matching	CSH ESI -	[M-H]-	KVMIIDXBXADXIM-ZPHPHTNESA-N	138198087		CCCCCCCCCCCCCCCCCC(=O)OCC(COP(=O)(O)OCC(C(=O)O)N)OC(=O)CCCCCCCCC/C=C\CCCCCCCC	0.00557094
CPD01242	1242	1246	8678	6.163_818.60162	PS 38:1; PS 18:0_20:1; B	Lipids and lipid-like molecules	Glycerophosphoserines	mz, in silico MS/MS matching	CSH ESI +	[M+H]+	KVMIIDXBXADXIM-ZPHPHTNENA-N			CCCCCCCCCCCCCCCCCC(=O)OCC(COP(O)(=O)OCC(N)C(O)=O)OC(=O)CCCCCCCCC\C=C/CCCCCCCC	0.00736139
CPD01243	1243	1247	8627	5.71_816.59	PS 38:2;	Lipids and lipid-like molecules	Glycerophosphoserines	mz and in silico MS/MS matching	CSH ESI +	[M+H]+	KGVGBZDHMRHXJU-WRBBJXAJSA-N	138193378		CCCCCCCCC/C=C\CCCCCCCC(=O)OCC(COP(=O)(O)OCC(C(=O)O)N)OC(=O)CCCCCCC/C=C\CCCCCCCCC	0.0288701
CPD01244	1244	1248	14860	5.14_814.56	PS 38:2; PS 18:1_20:1;	Lipids and lipid-like molecules	Glycerophosphoserines	mz and in silico MS/MS matching	CSH ESI -	[M-H]-	IIQYZGWQUHYURC-HWSICPKZSA-N	138177226		CCCCCCCC/C=C\CCCCCCCCCC(=O)OC(COC(=O)CCCCCCC/C=C\CCCCCCCC)COP(=O)(O)OCC(C(=O)O)N	0.0134759
CPD01245	1245	1249	8563	5.44_814.57	PS 38:3;	Lipids and lipid-like molecules	Glycerophosphoserines	mz and in silico MS/MS matching	CSH ESI +	[M+H]+	GTLJOJQANVFKFS-MLVGEXJWSA-N	138163991		CCCCCCC/C=C\C/C=C\CCCCCCCCCCCC(=O)OC(COC(=O)CCCCCCC/C=C\CCCC)COP(=O)(O)OCC(C(=O)O)N	0.607837
CPD01246	1246	1250	14779	4.80_812.55	PS 38:3; PS 18:0_20:3;	Lipids and lipid-like molecules	Glycerophosphoserines	mz and in silico MS/MS matching	CSH ESI -	[M-H]-	WHUMBFDYURAXQS-JTBMWNAQSA-N	138288011		CCCCCCCCCCCCCCCCCC(=O)OCC(COP(=O)(O)OCC(C(=O)O)N)OC(=O)CCCCCCCCC/C=C\C/C=C\C/C=C\CC	0.35096
CPD01247	1247	1251	14709	4.60_810.53	PS 38:4; PS 18:0_20:4;	Lipids and lipid-like molecules	Glycerophosphoserines	mz and in silico MS/MS matching	CSH ESI -	[M-H]-	IULWELDCBXQXED-ZKVKLVECSA-N	138181120		CCCCCCCCCCCCCCCCCC(=O)OCC(COP(=O)(O)OCC(C(=O)O)N)OC(=O)CCCCCC/C=C\C/C=C\C/C=C\C/C=C\CC	0.361999
CPD01248	1248	1252	8501	5.008_812.55389	PS 38:4; PS 19:2_19:2;	Lipids and lipid-like molecules	Glycerophosphoserines	mz, in silico MS/MS matching	CSH ESI +	[M+H]+	XUVXVEINFBQTGC-KWXKLSQINA-N			CCCCCC\C=C/C\C=C/CCCCCCCC(=O)OCC(COP(O)(=O)OCC(N)C(O)=O)OC(=O)CCCCCCC\C=C/C\C=C/CCCCCC	0.259482
CPD01249	1249	1253	8420	4.18_810.53	PS 38:5; A	Lipids and lipid-like molecules	Glycerophosphoserines	mz and in silico MS/MS matching	CSH ESI +	[M+H]+	QVNDUFCXLAYJIL-ICMWVQSYSA-N	25244543		CCCCC/C=C\C/C=C\CCCCCCCCCC(=O)OCC(COP(=O)(O)OCC(C(=O)O)N)OC(=O)CCCCCCC/C=C\C/C=C\C/C=C\CC	0.203023
CPD01250	1250	1254	8422_9070	4.51_810.54_4.51_832.52	PS 38:5; B	Lipids and lipid-like molecules	Glycerophosphoserines	mz and in silico MS/MS matching	CSH ESI +	[M+H]+_[M+Na]+	GJWGDPMTXXZERD-YVDDGSDBSA-N	138160864		CCCCCCCC/C=C\CCCCCCCCCC(=O)OCC(COP(=O)(O)OCC(C(=O)O)N)OC(=O)CCCC/C=C\C/C=C\C/C=C\C/C=C\CC	0.201599
CPD01251	1251	1255	14650	4.28_808.51	PS 38:5; PS 16:0_22:5;	Lipids and lipid-like molecules	Glycerophosphoserines	mz and in silico MS/MS matching	CSH ESI -	[M-H]-	PRLNJPGDUBCFBJ-SFVLIGPRSA-N	138238706		CCCCCCCCCCCCCCCC(=O)OCC(COP(=O)(O)OCC(C(=O)O)N)OC(=O)CCCCC/C=C\C/C=C\C/C=C\C/C=C\C/C=C\CC	0.477516
CPD01252	1252	1256	9022	4.32_830.51	PS 38:6;	Lipids and lipid-like molecules	Glycerophosphoserines	mz and in silico MS/MS matching	CSH ESI +	[M+Na]+	PWBBJQOVCTWPIM-LGFBOSHVSA-N	71585836		CCCCCCCCCCCCCCCC(=O)OCC(COP(=O)(O)OCC(C(=O)O)N)OC(=O)CC/C=C\C/C=C\C/C=C\C/C=C\C/C=C\C/C=C\CC	0.154483
CPD01253	1253	1257	8786	4.59_822.54	PS 39:6;	Lipids and lipid-like molecules	Glycerophosphoserines	mz and in silico MS/MS matching	CSH ESI +	[M+H]+	XJTJQIYYJAMMJK-ZLGQNYCKSA-N	138296939		CCCCCCCCC/C=C\CCCCCCCC(=O)OCC(COP(=O)(O)OCC(C(=O)O)N)OC(=O)CCC/C=C\C/C=C\C/C=C\C/C=C\C/C=C\CC	0.615669
CPD01254	1254	1258	9466	6.84_846.63	PS 40:1;	Lipids and lipid-like molecules	Glycerophosphoserines	mz and in silico MS/MS matching	CSH ESI +	[M+H]+	KFQGFVMICAOVBD-NKFKGCMQSA-N	25244006		CCCCCCCCCCCCCCCCCCCCCC(=O)OCC(COP(=O)(O)OCC(C(=O)O)N)OC(=O)CCCCCCC/C=C\CCCCCCCC	0.0532344
CPD01255	1255	1259	15957	6.27_844.61	PS 40:1; PS 22:0_18:1;	Lipids and lipid-like molecules	Glycerophosphoserines	mz and in silico MS/MS matching	CSH ESI -	[M-H]-	KFQGFVMICAOVBD-NKFKGCMQSA-N	25244006		CCCCCCCCCCCCCCCCCCCCCC(=O)OCC(COP(=O)(O)OCC(C(=O)O)N)OC(=O)CCCCCCC/C=C\CCCCCCCC	0.149614
CPD01256	1256	1260	9413	6.20_844.62	PS 40:2;	Lipids and lipid-like molecules	Glycerophosphoserines	mz and in silico MS/MS matching	CSH ESI +	[M+H]+	FPXKHYLLOQURGZ-YQSYOFKPSA-N	138154510		CCCCCCCC/C=C\CCCCCCCCCCCC(=O)OC(COC(=O)CCCCCCC/C=C\CCCCCCCC)COP(=O)(O)OCC(C(=O)O)N	0.0116795
CPD01257	1257	1261	15870	5.66_842.59	PS 40:2; PS 18:1_22:1;	Lipids and lipid-like molecules	Glycerophosphoserines	mz and in silico MS/MS matching	CSH ESI -	[M-H]-	FPXKHYLLOQURGZ-YQSYOFKPSA-N	138154510		CCCCCCCC/C=C\CCCCCCCCCCCC(=O)OC(COC(=O)CCCCCCC/C=C\CCCCCCCC)COP(=O)(O)OCC(C(=O)O)N	0.00254657
CPD01258	1258	1262	9320	5.45_840.59	PS 40:4; PS 18:0_22:4;	Lipids and lipid-like molecules	Glycerophosphoserines	mz and in silico MS/MS matching	CSH ESI +	[M+H]+	LJUFXCVFKSJRPV-PYQGTGCGSA-N	138202734		CCCCCCCCCCCCCCCCCC(=O)OCC(COP(=O)(O)OCC(C(=O)O)N)OC(=O)CCCCCCCC/C=C\C/C=C\C/C=C\C/C=C\CC	0.721121
CPD01259	1259	1263	15655	4.80_836.54	PS 40:5; PS 18:0_22:5;	Lipids and lipid-like molecules	Glycerophosphoserines	mz and in silico MS/MS matching	CSH ESI -	[M-H]-	PZEFRSYCROBXSJ-NIZIMQIGSA-N	138241231		CCCCCCCCCCCCCCCCCC(=O)OCC(COP(=O)(O)OCC(C(=O)O)N)OC(=O)CCCCC/C=C\C/C=C\C/C=C\C/C=C\C/C=C\CC	0.00722868
CPD01260	1260	1264	15564	4.45_834.53	PS 40:6; PS 18:0_22:6;	Lipids and lipid-like molecules	Glycerophosphoserines	mz and in silico MS/MS matching	CSH ESI -	[M-H]-	LYYHRRPTEXPVOR-HSBBONCLSA-N	91746251		CCCCCCCCCCCCCCCCCC(=O)OCC(COP(=O)(O)OCC(C(=O)O)N)OC(=O)CC/C=C\C/C=C\C/C=C\C/C=C\C/C=C\C/C=C\CC	0.2487
CPD01261	1261	1265	9730_9194	4.842_858.53638_4.847_836.55457	PS 40:6; PS 20:3_20:3;	Lipids and lipid-like molecules	Glycerophosphoserines	mz, in silico MS/MS matching	CSH ESI +	[M+Na]+_[M+H]+	XKGPGUWUJQTUBU-FEAYMNSJNA-N_XOBVZXPSSBHSRZ-YTWBPVBXNA-N			CCC\C=C/C\C=C/CCCCCCCC(=O)OCC(COP(O)(=O)OCC(N)C(O)=O)OC(=O)CCCCCCCCCC\C=C/C\C=C/C\C=C/C\C=C/CC_CC\C=C/C\C=C/C\C=C/CCCCCCCCCC(=O)OCC(COP(O)(=O)OCC(N)C(O)=O)OC(=O)CCCCCCCCC\C=C/C\C=C/C\C=C/CC	0.0478581
CPD01262	1262	1266	9139	4.57_834.54	PS 40:7; A	Lipids and lipid-like molecules	Glycerophosphoserines	mz and in silico MS/MS matching	CSH ESI +	[M+H]+	LWBZBLKNLKEUPN-RDBVOOLNSA-N	138206714		CCCCC/C=C\C/C=C\C/C=C\CCCCCCCCC(=O)OCC(COP(=O)(O)OCC(C(=O)O)N)OC(=O)CCCC/C=C\C/C=C\C/C=C\C/C=C\CC	0.86109
CPD01263	1263	1267	9690	4.38_856.52	PS 40:7; B	Lipids and lipid-like molecules	Glycerophosphoserines	mz and in silico MS/MS matching	CSH ESI +	[M+Na]+	VCZMKFUTORKWTI-JVDPZZEESA-N	138278057		CC/C=C\C/C=C\C/C=C\CCCCCC(=O)OCC(COP(=O)(O)OCC(C(=O)O)N)OC(=O)CCCCCCCCCC/C=C\C/C=C\C/C=C\C/C=C\CC	0.00292513
CPD01264	1264	1268	15494	4.60_832.51	PS 40:7; C	Lipids and lipid-like molecules	Glycerophosphoserines	mz and in silico MS/MS matching	CSH ESI -	[M-H]-	NMJLWAZNDJAQRH-ARDMRTSLSA-N	138220287		CC/C=C\C/C=C\C/C=C\CCCCCCCCCC(=O)OCC(COP(=O)(O)OCC(C(=O)O)N)OC(=O)CCCCCC/C=C\C/C=C\C/C=C\C/C=C\CC	0.594228
CPD01265	1265	1269	15410	4.15_830.50	PS 40:8; PS 20:4_20:4;	Lipids and lipid-like molecules	Glycerophosphoserines	mz and in silico MS/MS matching	CSH ESI -	[M-H]-	PIDWUQSPJUEUOW-CKKCRWTASA-N	138235596		CC/C=C\C/C=C\C/C=C\C/C=C\CCCCCCC(=O)OCC(COP(=O)(O)OCC(C(=O)O)N)OC(=O)CCCCCC/C=C\C/C=C\C/C=C\C/C=C\CC	0.720514
CPD01266	1266	1270	9797	7.18_860.65	PS 41:1;	Lipids and lipid-like molecules	Glycerophosphoserines	mz and in silico MS/MS matching	CSH ESI +	[M+H]+	CPJCHUCNJMAVGO-VXPUYCOJSA-N	138137463		CCCCCCCCCCCCCCC(=O)OCC(COP(=O)(O)OCC(C(=O)O)N)OC(=O)CCCCCCCCCCCCC/C=C\CCCCCCCCCC	0.000556402
CPD01267	1267	1271	16099	4.72_848.55	PS 41:6;	Lipids and lipid-like molecules	Glycerophosphoserines	mz and in silico MS/MS matching	CSH ESI -	[M-H]-	KQUCBTRVYDUHMT-MXQGKLILSA-N	134744799		CCCCCCCCCCCCCCCCCCC(=O)OCC(COP(=O)(O)OCC(C(=O)O)N)OC(=O)CC/C=C\C/C=C\C/C=C\C/C=C\C/C=C\C/C=C\CC	0.0016975
CPD01268	1268	1272	10082	7.60_874.66	PS 42:1;	Lipids and lipid-like molecules	Glycerophosphoserines	mz and in silico MS/MS matching	CSH ESI +	[M+H]+	AYKZHWQCRQJYFJ-OWBHPGMISA-N	138123624		CCCCCCCCCCCCCCCCCCCCCCCCCCC(=O)OCC(COP(=O)(O)OCC(C(=O)O)N)OC(=O)CCCCCCC/C=C\CCCCC	0.0123557
CPD01269	1269	1273	10078_9617	8.23_874.64_8.23_852.66	PS 42:1; PS 24:0_18:1; A	Lipids and lipid-like molecules	Glycerophosphoserines	mz and in silico MS/MS matching	CSH ESI +	[M+H]+_[M+Na]+	GXJDSBDSGLNXDP-BWAHOGKJSA-N	25245395		CCCCCCCCCCCCCCCCCCCCCCCC(=O)OCC(COP(=O)(O)OCC(C(=O)O)N)OC(=O)CCCCCCC/C=C\CCCCCCCC	0.155517
CPD01270	1270	1274	9691	3.942_856.52509	PS 42:10;	Lipids and lipid-like molecules	Glycerophosphoserines	mz, in silico MS/MS matching	CSH ESI +	[M+H]+	XPKXOYMIHZIIRY-FRGROVBGNA-N			CC\C=C/C\C=C/C\C=C/C\C=C/C\C=C/CCCCCC(=O)OC(COC(=O)CCC\C=C/C\C=C/C\C=C/C\C=C/C\C=C/CC)COP(O)(=O)OCC(N)C(O)=O	0.674295
CPD01271	1271	1275	16278	3.67_854.50	PS 42:10; PS 20:4_22:6;	Lipids and lipid-like molecules	Glycerophosphoserines	mz and in silico MS/MS matching	CSH ESI -	[M-H]-	WXLDEVYPZQFZLE-GGLIIMCGSA-N	138292917		CC/C=C\C/C=C\C/C=C\C/C=C\CCCCCCC(=O)OCC(COP(=O)(O)OCC(C(=O)O)N)OC(=O)CC/C=C\C/C=C\C/C=C\C/C=C\C/C=C\C/C=C\CC	0.922817
CPD01272	1272	1276	10035	6.82_872.65	PS 42:2;	Lipids and lipid-like molecules	Glycerophosphoserines	mz and in silico MS/MS matching	CSH ESI +	[M+H]+	JMJMOORGUNPDOA-WRBBJXAJSA-N	138186769		CCCCCCCCC/C=C\CCCCCCCCCC(=O)OCC(COP(=O)(O)OCC(C(=O)O)N)OC(=O)CCCCCCCCC/C=C\CCCCCCCCC	0.00191346
CPD01273	1273	1277	16928_16930	6.33_870.62_6.24_870.62	PS 42:2; PS 18:1_24:1;	Lipids and lipid-like molecules	Glycerophosphoserines	mz and in silico MS/MS matching	CSH ESI -	[M-H]-_[M-H]-	ZXTADEULCFDMTE-BJSHFZDTSA-N	138318267		CCCCCCCCCC/C=C\CCCCCCCCCCCC(=O)OC(COC(=O)CCCCCCC/C=C\CCCCCCCC)COP(=O)(O)OCC(C(=O)O)N	0.00279047
CPD01274	1274	1278	9960	5.95_868.62	PS 42:4;	Lipids and lipid-like molecules	Glycerophosphoserines	mz and in silico MS/MS matching	CSH ESI +	[M+H]+	HRBFBQJOULHIQB-KWXKLSQISA-N	138171507		CCCCCC/C=C\C/C=C\CCCCCCCCCC(=O)OCC(COP(=O)(O)OCC(C(=O)O)N)OC(=O)CCCCCCCCC/C=C\C/C=C\CCCCCC	0.897838
CPD01275	1275	1279	9917	5.64_866.60	PS 42:5;	Lipids and lipid-like molecules	Glycerophosphoserines	mz and in silico MS/MS matching	CSH ESI +	[M+H]+	SHXHVYDRWSSJFJ-XNLOIIFBSA-N	138260838		CCCCCC/C=C\CCCCCCCC(=O)OCC(COP(=O)(O)OCC(C(=O)O)N)OC(=O)CCCCCCCCCCCC/C=C\C/C=C\C/C=C\C/C=C\CC	0.0604116
CPD01276	1276	1280	9875	5.24_864.59	PS 42:6;	Lipids and lipid-like molecules	Glycerophosphoserines	mz and in silico MS/MS matching	CSH ESI +	[M+H]+	YYNSHBKOZBBACR-YUPWHRRNSA-N	138310066		CCCCC/C=C\C/C=C\CCCCCCCCCC(=O)OCC(COP(=O)(O)OCC(C(=O)O)N)OC(=O)CCCCCCCC/C=C\C/C=C\C/C=C\C/C=C\CC	0.588939
CPD01277	1277	1281	16537	4.50_860.54	PS 42:7; PS 20:1_22:6;	Lipids and lipid-like molecules	Glycerophosphoserines	mz and in silico MS/MS matching	CSH ESI -	[M-H]-	MUZCZBHSMGVMMH-LJHHLTENSA-N	138214813		CCCCCCCC/C=C\CCCCCCCCCC(=O)OCC(COP(=O)(O)OCC(C(=O)O)N)OC(=O)CC/C=C\C/C=C\C/C=C\C/C=C\C/C=C\C/C=C\CC	0.308038
CPD01278	1278	1282	17356	3.98_882.53	PS 44:10; PS 22:4_22:6; A	Lipids and lipid-like molecules	Glycerophosphoserines	mz and in silico MS/MS matching	CSH ESI -	[M-H]-	SGPPUXRZKLCLEO-GCLSJWDWSA-N	138260419		CC/C=C\C/C=C\C/C=C\C/C=C\CCCCCCCCC(=O)OCC(COP(=O)(O)OCC(C(=O)O)N)OC(=O)CC/C=C\C/C=C\C/C=C\C/C=C\C/C=C\C/C=C\CC	4.60649e-05
CPD01279	1279	1283	10273	4.281_884.55524	PS 44:10; PS 22:4_22:6; B	Lipids and lipid-like molecules	Glycerophosphoserines	mz, in silico MS/MS matching	CSH ESI +	[M+H]+	SGPPUXRZKLCLEO-GCLSJWDWNA-N			CC\C=C/C\C=C/C\C=C/C\C=C/CCCCCCCCC(=O)OCC(COP(O)(=O)OCC(N)C(O)=O)OC(=O)CC\C=C/C\C=C/C\C=C/C\C=C/C\C=C/C\C=C/CC	0.0622792
CPD01280	1280	1284	17283	3.82_880.52	PS 44:11; PS 22:5_22:6;	Lipids and lipid-like molecules	Glycerophosphoserines	mz and in silico MS/MS matching	CSH ESI -	[M-H]-	LIHIQTWQKAGRIH-SUDBCHAPSA-N	138202261		CC/C=C\C/C=C\C/C=C\C/C=C\C/C=C\CCCCCC(=O)OCC(COP(=O)(O)OCC(C(=O)O)N)OC(=O)CC/C=C\C/C=C\C/C=C\C/C=C\C/C=C\C/C=C\CC	4.09122e-05
CPD01281	1281	1285	10608	3.837_902.50568	PS 44:12;	Lipids and lipid-like molecules	Glycerophosphoserines	mz, in silico MS/MS matching	CSH ESI +	[M+Na]+	RJCZACBLQGCNCW-GZSOIYOPNA-N			CC\C=C/C\C=C/C\C=C/C\C=C/C\C=C/C\C=C/CCC(=O)OCC(COP(O)(=O)OCC(N)C(O)=O)OC(=O)CC\C=C/C\C=C/C\C=C/C\C=C/C\C=C/C\C=C/CC	0.814381
CPD01282	1282	1286	17206	3.58_878.50	PS 44:12; PS 22:6_22:6; A	Lipids and lipid-like molecules	Glycerophosphoserines	mz and in silico MS/MS matching	CSH ESI -	[M-H]-	RJCZACBLQGCNCW-GZSOIYOPSA-N	9832667		CC/C=C\C/C=C\C/C=C\C/C=C\C/C=C\C/C=C\CCC(=O)OCC(COP(=O)(O)OCC(C(=O)O)N)OC(=O)CC/C=C\C/C=C\C/C=C\C/C=C\C/C=C\C/C=C\CC	0.690894
CPD01283	1283	1287	10198	3.837_880.52368	PS 44:12; PS 22:6_22:6; B	Lipids and lipid-like molecules	Glycerophosphoserines	mz, in silico MS/MS matching	CSH ESI +	[M+H]+	RJCZACBLQGCNCW-GZSOIYOPNA-N			CC\C=C/C\C=C/C\C=C/C\C=C/C\C=C/C\C=C/CCC(=O)OCC(COP(O)(=O)OCC(N)C(O)=O)OC(=O)CC\C=C/C\C=C/C\C=C/C\C=C/C\C=C/C\C=C/CC	0.646443
CPD01284	1284	1288	10307	4.64_886.57	PS 44:9;	Lipids and lipid-like molecules	Glycerophosphoserines	mz and in silico MS/MS matching	CSH ESI +	[M+H]+	YMZKJEOCKVVWTA-QSXOIKLTSA-N	138306397		CC/C=C\C/C=C\C/C=C\C/C=C\CCCCCCCCCCC(=O)OCC(COP(=O)(O)OCC(C(=O)O)N)OC(=O)CCC/C=C\C/C=C\C/C=C\C/C=C\C/C=C\CC	0.00402705
CPD01285	1285	1289	12867	4.73_744.52	PS O-34:2; PS O-16:1_18:1; or PS P-34:1; PS P-16:0_18:1;	Lipids and lipid-like molecules	Glycerophosphoserines	mz and in silico MS/MS matching	CSH ESI -	[M-H]-	FHLVPQNAAUFYBS-XRKCHPOASA-N	52926270		CCCCCCCCCCCCCC/C=C\OC[C@H](COP(=O)(O)OC[C@@H](C(=O)O)N)OC(=O)CCCCCCC/C=C\CCCCCCCC	0.779094
CPD01286	1286	1290	14047	5.49_788.59	PS O-37:1; PS O-19:0_18:1;	Lipids and lipid-like molecules	Glycerophosphoserines	mz and in silico MS/MS matching	CSH ESI -	[M-H]-	YJHXFOAUOFUMHT-BXVFSVMNSA-N	52926226		CCCCCCCCCCCCCCCCCCC(=O)O[C@H](CO/C=C\CCCCCCCCCCCCCCCC)COP(=O)(O)OC[C@@H](C(=O)O)N	0.136515
CPD01287	1287	1291	14093_14094	4.05_790.50_4.13_790.50	PS O-38:7; PS O-16:1_22:6; or PS P-38:6; PS P-16:0_22:6;	Lipids and lipid-like molecules	Glycerophosphoserines	mz and in silico MS/MS matching	CSH ESI -	[M-H]-_[M-H]-	GOVUBFPOGYDDRL-KRFNCUEWSA-N	52926274		CCCCCCCCCCCCCC/C=C\OC[C@H](COP(=O)(O)OC[C@@H](C(=O)O)N)OC(=O)CC/C=C\C/C=C\C/C=C\C/C=C\C/C=C\C/C=C\CC	0.479698
CPD01288	1288	1292	14986	4.64_818.54	PS O-40:7; PS O-18:1_22:6; or PS P-40:6; PS P-18:0_22:6;	Lipids and lipid-like molecules	Glycerophosphoserines	mz and in silico MS/MS matching	CSH ESI -	[M-H]-	PVBBVCZTXMHVIW-IJFXEMRPSA-N	52926271		CCCCCCCCCCCCCCCC/C=C\OC[C@H](COP(=O)(O)OC[C@@H](C(=O)O)N)OC(=O)CC/C=C\C/C=C\C/C=C\C/C=C\C/C=C\C/C=C\CC	0.00039713
CPD01290	1290	1294	3627	7.71_161.05	Psicose isomer	Organic oxygen compounds	Carbohydrates and carbohydrate conjugates	Sugar class matching base on accurate mass and MS/MS	HILIC ESI -	[M-H-H2O]-	BJHIKXHVCXFQLS-PUFIMZNGSA-N	90008		C([C@H]([C@H]([C@H](C(=O)CO)O)O)O)O	0.449459
CPD01313	1313	1317	2894	8.78_177.09	Ser-Ala	Organic acids and derivatives	Amino acids, peptides, and analogues	mz and MS/MS matching	HILIC ESI +	[M+H]+	SSJMZMUVNKEENT-IMJSIDKUSA-N	7009579		C[C@@H](C(=O)O)NC(=O)[C@H](CO)N	0.0331655
CPD01314	1314	1318	4865	9.81_262.15	Ser-Arg	Organic acids and derivatives	Amino acids, peptides, and analogues	mz and MS/MS matching	HILIC ESI +	[M+H]+	RZEQTVHJZCIUBT-WDSKDSINSA-N	25216635		C(C[C@@H](C(=O)O)NC(=O)[C@H](CO)N)CN=C(N)N	0.0128544
CPD01315	1315	1319	3631	9.10_161.06	Ser-Gly	Organic acids and derivatives	Amino acids, peptides, and analogues	mz and MS/MS matching	HILIC ESI -	[M-H]-	WOUIMBGNEUWXQG-VKHMYHEASA-N	7009643		C([C@@H](C(=O)NCC(=O)[O-])[NH3+])O	0.298344
CPD01317	1317	1321	4318	9.85_234.14	Ser-Lys	Organic acids and derivatives	Amino acids, peptides, and analogues	mz and MS/MS matching	HILIC ESI +	[M+H]+	SBMNPABNWKXNBJ-BQBZGAKWSA-N	16122513		C(CCN)C[C@@H](C(=O)O)NC(=O)[C@H](CO)N	0.0505129
CPD01319	1319	1323	6682	9.08_205.08	Ser-Thr	Organic acids and derivatives	Amino acids, peptides, and analogues	mz and MS/MS matching	HILIC ESI -	[M-H]-	LDEBVRIURYMKQS-WISUUJSJSA-N	54027404		C[C@H]([C@@H](C(=O)O)NC(=O)[C@H](CO)N)O	0.0429334
CPD01320	1320	1324	6590	8.04_203.11	Ser-Val	Organic acids and derivatives	Amino acids, peptides, and analogues	mz and MS/MS matching	HILIC ESI -	[M-H]-	ILVGMCVCQBJPSH-WDSKDSINSA-N	7020158		CC(C)[C@@H](C(=O)[O-])NC(=O)[C@H](CO)[NH3+]	0.122393
CPD01321	1321	1325	7567	4.21_780.54	SHexCer d34:1; SHexCer d18:1/16:0;	Lipids and lipid-like molecules	Glycosphingolipids	mz and in silico MS/MS matching	CSH ESI +	[M+H]+	CJGVDSGIQZDLDO-ORIPQNMZSA-N	138135555		CCCCCCCCCCCCCCCC(=O)NC(COC1C(C(C(C(O1)CO)O)OS(=O)(=O)O)O)C(/C=C/CCCCCCCCCCCCC)O	0.747445
CPD01322	1322	1326	8860	4.93_824.56	SHexCer d36:1+O; SHexCer d18:1/18:0+O;	Lipids and lipid-like molecules	Glycosphingolipids	mz and in silico MS/MS matching	CSH ESI +	[M+H]+	QAXLTFVHNINRAJ-SJCQXOIGSA-N				0.410982
CPD01323	1323	1327	8316	4.29_806.57	SHexCer d36:2;	Lipids and lipid-like molecules	Glycosphingolipids	mz and in silico MS/MS matching	CSH ESI +	[M+H]+	WKBVJWQFJIKTBP-DXXMRVLNSA-N	138288726		CCCCCCCCCCCCC/C=C/C(C(COC1C(C(C(C(O1)CO)O)OS(=O)(=O)O)O)NC(=O)CCCCCCCCC/C=C\CCCCCC)O	0.864586
CPD01324	1324	1328	9610	5.20_852.60	SHexCer d38:1+O; SHexCer d18:1/20:0+O;	Lipids and lipid-like molecules	Glycosphingolipids	mz and in silico MS/MS matching	CSH ESI +	[M+H]+	BSPHGAPKLMNQGB-NHQGMKOOSA-N				0.0319669
CPD01325	1325	1329	9878	5.91_864.63	SHexCer d40:1; SHexCer d18:1/22:0;	Lipids and lipid-like molecules	Glycosphingolipids	mz and in silico MS/MS matching	CSH ESI +	[M+H]+	UAKYQMHTPLVMJD-LAPDZXRHSA-N	138268836		CCCCCCCCCCCCCCCCCCCCCC(=O)NC(COC1C(C(C(C(O1)CO)O)OS(=O)(=O)O)O)C(/C=C/CCCCCCCCCCCCC)O	0.0112465
CPD01326	1326	1330	9835	5.32_862.62	SHexCer d40:2; SHexCer d18:1/22:1;	Lipids and lipid-like molecules	Glycosphingolipids	mz and in silico MS/MS matching	CSH ESI +	[M+H]+	PMMKELRRPRPMJJ-MBXZFYGDSA-N	138237030		CCCCCCCCCCCCC/C=C/C(C(COC1C(C(C(C(O1)CO)O)OS(=O)(=O)O)O)NC(=O)CCCCCCCCC/C=C\CCCCCCCCCC)O	0.00706527
CPD01327	1327	1331	10156	6.21_878.60	SHexCer d40:2+O; SHexCer d18:1/22:1+O;	Lipids and lipid-like molecules	Glycosphingolipids	mz and in silico MS/MS matching	CSH ESI +	[M+H]+	HHHXXCNYRVUOGP-MXTYHZQLSA-N				0.000240229
CPD01328	1328	1332	10159	6.21_878.65	SHexCer d41:1; SHexCer d18:1/23:0;	Lipids and lipid-like molecules	Glycosphingolipids	mz and in silico MS/MS matching	CSH ESI +	[M+H]+	AOALTCPRERTWNQ-JMUUFCRMSA-N	138120276		CCCCCCCCCCCCCCCCCCCCCCC(=O)NC(COC1C(C(C(C(O1)CO)O)OS(=O)(=O)O)O)C(/C=C/CCCCCCCCCCCCC)O	0.00275214
CPD01329	1329	1333	10121	5.61_876.63	SHexCer d41:2; SHexCer d18:1/23:1;	Lipids and lipid-like molecules	Glycosphingolipids	mz and in silico MS/MS matching	CSH ESI +	[M+H]+	KNTFUZCFYGNREO-SYPSHRJPSA-N	138195623		CCCCCCCCCCCCC/C=C/C(C(COC1C(C(C(C(O1)CO)O)OS(=O)(=O)O)O)NC(=O)CCCCCCCCC/C=C\CCCCCCCCCCC)O	0.0701366
CPD01330	1330	1334	10474	6.72_894.68	SHexCer d42:0; SHexCer d18:0/24:0;	Lipids and lipid-like molecules	Glycosphingolipids	mz and in silico MS/MS matching	CSH ESI +	[M+H]+	OMIQSGPMNSPOMC-UHFFFAOYSA-N	21888963		CCCCCCCCCCCCCCCCCCCCCCCC(=O)NC(COC1C(C(C(C(O1)CO)O)OS(=O)(=O)O)O)C(CCCCCCCCCCCCCCC)O	0.0314285
CPD01331	1331	1335	10440	6.10_892.67	SHexCer d42:1; SHexCer d18:0/24:1;	Lipids and lipid-like molecules	Glycosphingolipids	mz and in silico MS/MS matching	CSH ESI +	[M+H]+	UAOGMJRGOKITTK-DQRAZIAOSA-N	138268882		CCCCCCCCCCCCCCCC(C(COC1C(C(C(C(O1)CO)O)OS(=O)(=O)O)O)NC(=O)CCCCCCCCC/C=C\CCCCCCCCCCCC)O	0.0588544
CPD01332	1332	1336	10441	6.52_892.67	SHexCer d42:1; SHexCer d18:1/24:0;	Lipids and lipid-like molecules	Glycosphingolipids	mz and in silico MS/MS matching	CSH ESI +	[M+H]+	MEAZTWJVOWHKJM-MHAUTQJVSA-N	18943326		CCCCCCCCCCCCCCCCCCCCCCCC(=O)NC(COC1C(C(C(C(O1)CO)O)OS(=O)(=O)O)O)C(/C=C/CCCCCCCCCCCCC)O	0.0105212
CPD01333	1333	1337	10712	6.41_908.66	SHexCer d42:1+O; SHexCer d18:1/24:0+O;	Lipids and lipid-like molecules	Glycosphingolipids	mz and in silico MS/MS matching	CSH ESI +	[M+H]+	QTTLKKFUOJQIRB-JMUUFCRMSA-N				0.00211959
CPD01334	1334	1338	10403	5.89_890.65	SHexCer d42:2; SHexCer d18:1/24:1;	Lipids and lipid-like molecules	Glycosphingolipids	mz and in silico MS/MS matching	CSH ESI +	[M+H]+	QYIKRMVCAKLQAQ-DBOQMASJSA-N	138249200		CCCCCCCCCCCCC/C=C/C(C(COC1C(C(C(C(O1)CO)O)OS(=O)(=O)O)O)NC(=O)CCCCCCCCC/C=C\CCCCCCCCCCCC)O	0.00390173
CPD01335	1335	1339	10680	5.78_906.65	SHexCer d42:2+O; SHexCer d18:1/24:1+O;	Lipids and lipid-like molecules	Glycosphingolipids	mz and in silico MS/MS matching	CSH ESI +	[M+H]+	XHERURKEVVZBNO-SZHIUZGGSA-N				0.00288556
CPD01336	1336	1340	10352	5.40_888.64	SHexCer d42:3; SHexCer d18:1/24:2;	Lipids and lipid-like molecules	Glycosphingolipids	mz and in silico MS/MS matching	CSH ESI +	[M+H]+	UNSOEVNGAQIBOH-UZRIYOBRSA-N	138273161		CCCCCCCCCCCCC/C=C/C(C(COC1C(C(C(C(O1)CO)O)OS(=O)(=O)O)O)NC(=O)CCCCCCCCCCCCCCCC/C=C\C/C=C\CC)O	0.0132177
CPD01337	1337	1341	10649	6.19_904.67	SHexCer d43:2; SHexCer d18:1/25:1;	Lipids and lipid-like molecules	Glycosphingolipids	mz and in silico MS/MS matching	CSH ESI +	[M+H]+	XRVROIJFISYTFL-HVZKQDKLSA-N	138299620		CCCCCCCCCCCCC/C=C\CCCCCCCCCC(=O)NC(COC1C(C(C(C(O1)CO)O)OS(=O)(=O)O)O)C(/C=C/CCCCCCCCCCCCC)O	0.0164368
CPD01338	1338	1342	10859	6.49_918.68	SHexCer d44:2; SHexCer d18:1/26:1;	Lipids and lipid-like molecules	Glycosphingolipids	mz and in silico MS/MS matching	CSH ESI +	[M+H]+	DSOZLFZOYYFBEV-SJWJHEOESA-N	138147001		CCCCCCCCCCCCCC/C=C\CCCCCCCCCC(=O)NC(COC1C(C(C(C(O1)CO)O)OS(=O)(=O)O)O)C(/C=C/CCCCCCCCCCCCC)O	0.0126662
CPD01340	1340	1344	5678_5994	4.16_675.55_4.15_697.54	SM d32:1;	Lipids and lipid-like molecules	Phosphosphingolipids	mz and in silico MS/MS matching	CSH ESI +	[M+H]+_[M+Na]+	UHPVNYAFNAFWTE-ZCXUNETKSA-N				0.0101069
CPD01341	1341	1345	5855_6195	4.44_689.57_4.44_711.55	SM d33:1;	Lipids and lipid-like molecules	Phosphosphingolipids	mz and in silico MS/MS matching	CSH ESI +	[M+H]+_[M+Na]+	YDCVVJDUHPPJFR-OWWNRXNESA-N				0.0819079
CPD01342	1342	1346	6123_6447	4.96_705.60_4.97_727.58	SM d34:0;	Lipids and lipid-like molecules	Phosphosphingolipids	mz and in silico MS/MS matching	CSH ESI +	[M+H]+_[M+Na]+	BPQVZMMJJYJOGS-UHFFFAOYSA-N				0.38277
CPD01343	1343	1347	6090_6409	4.74_703.58_4.74_725.57	SM d34:1; SM d18:1/16:0;	Lipids and lipid-like molecules	Phosphosphingolipids	mz and in silico MS/MS matching	CSH ESI +	[M+H]+_[M+Na]+	RWKUXQNLWDTSLO-NHQGMKOOSA-N	12049462		CCCCCCCCCCCCCCCC(=O)NC(COP(=O)([O-])OCC[N+](C)(C)C)C(/C=C/CCCCCCCCCCCCC)O	0.580086
CPD01344	1344	1348	6050_6374	4.26_701.57_4.25_723.55	SM d34:2; SM d18:2/16:0;	Lipids and lipid-like molecules	Phosphosphingolipids	mz and in silico MS/MS matching	CSH ESI +	[M+H]+_[M+Na]+	RYPRHPLEPBYJJE-CUCSTAJMSA-N	138257782		CCCCCCCCCCCCCCCC(=O)NC(COP(=O)([O-])OCC[N+](C)(C)C)C(/C=C/CC/C=C/CCCCCCCCC)O	0.105032
CPD01345	1345	1349	14147	5.66_791.63	SM d36:0;	Lipids and lipid-like molecules	Phosphosphingolipids	mzrt matching	CSH ESI -	[M-H]-	JCELSEVNSMXGKA-IOLBBIBUSA-N	44260130		CCCCCCCCCCCCCCCCCC(=O)N[C@@H](COP(=O)([O-])OCC[N+](C)(C)C)[C@@H](CCCCCCCCCCCCCCC)O	0.600743
CPD01346	1346	1350	6564_7038	5.612_733.63055_5.622_755.61481	SM d36:0; SM d15:0_21:0;	Lipids and lipid-like molecules	Phosphosphingolipids	mz, in silico MS/MS matching	CSH ESI +	[M+H]+_[M+Na]+	DBDRJBABVCCQPM-UHFFFAOYNA-N_PHNFTZCCMGFGHC-UHFFFAOYNA-N			CCCCCCCCCCCCCCCCCCCCC(=O)NC(COP([O-])(=O)OCC[N+](C)(C)C)C(O)CCCCCCCCCCCC_CCCCCCCCCCCCCCCCCCCCCCCCCCCC(=O)NC(COP([O-])(=O)OCC[N+](C)(C)C)C(O)CCCCC	0.218164
CPD01347	1347	1351	6523	5.58_731.62	SM d36:1;	Lipids and lipid-like molecules	Phosphosphingolipids	mz and in silico MS/MS matching	CSH ESI +	[M+H]+	JNAIUXYWKRLBBQ-HNENSFHCSA-N				0.00908401
CPD01348	1348	1352	6997_6520	5.35_753.60_5.37_731.62	SM d36:1; SM d18:1/18:0;	Lipids and lipid-like molecules	Phosphosphingolipids	mz and in silico MS/MS matching	CSH ESI +	[M+Na]+_[M+H]+	LKQLRGMMMAHREN-NWBJSICCSA-N	5353953		CCCCCCCCCCCCCCCCCC(=O)NC(COP(=O)([O-])OCC[N+](C)(C)C)C(/C=C/CCCCCCCCCCCCC)O	0.044151
CPD01349	1349	1353	14023	4.88_787.60	SM d36:2;	Lipids and lipid-like molecules	Phosphosphingolipids	mzrt matching	CSH ESI -	[M-H]-	NBEADXWAAWCCDG-QDDWGVBQSA-N	6443882		CCCCCCCCCCCCC/C=C/[C@H]([C@H](COP(=O)([O-])OCC[N+](C)(C)C)NC(=O)CCCCCCC/C=C\CCCCCCCC)O	0.0927511
CPD01350	1350	1354	6485	4.84_729.59967	SM d36:2; SM d18:2_18:0;	Lipids and lipid-like molecules	Phosphosphingolipids	mz, in silico MS/MS matching	CSH ESI +	[M+H]+	GCHHFAWECQPLHL-KULLXTRWNA-N			CCCCCCCCCCCCCCCCCC(=O)NC(COP([O-])(=O)OCC[N+](C)(C)C)C(O)\C=C\CC\C=C\CCCCCCCCC	0.687882
CPD01351	1351	1355	6448	4.39_727.58	SM d36:3; SM d25:3/11:0;	Lipids and lipid-like molecules	Phosphosphingolipids	mz and in silico MS/MS matching	CSH ESI +	[M+H]+	NGIJJRPRXCEMST-WJOKUOQFSA-N				0.0393863
CPD01352	1352	1356	6813	5.712_745.63062	SM d37:1; SM d8:1_29:0;	Lipids and lipid-like molecules	Phosphosphingolipids	mz, in silico MS/MS matching	CSH ESI +	[M+H]+	OXULIEDBFCCGDG-LAPDZXRHNA-N			CCCCCCCCCCCCCCCCCCCCCCCCCCCCC(=O)NC(COP([O-])(=O)OCC[N+](C)(C)C)C(O)\C=C\CCC	0.000409932
CPD01353	1353	1357	7189	6.29_761.66	SM d38:0;	Lipids and lipid-like molecules	Phosphosphingolipids	mz and in silico MS/MS matching	CSH ESI +	[M+H]+	PJDZXKQGYPPLTF-UHFFFAOYSA-N				0.0779581
CPD01354	1354	1358	14974	6.09_817.65	SM d38:1;	Lipids and lipid-like molecules	Phosphosphingolipids	mzrt matching	CSH ESI -	[M+Cl]-	AADLTHQNYQJHQV-SVLGDMRNSA-N	44260124		CCCCCCCCCCCCCCCCCCCC(=O)N[C@@H](COP(=O)([O-])OCC[N+](C)(C)C)[C@@H](/C=C/CCCCCCCCCCCCC)O	0.0154445
CPD01355	1355	1359	7611_7120	6.038_781.63049_6.039_759.64813	SM d38:1; SM d20:1_18:0;	Lipids and lipid-like molecules	Phosphosphingolipids	mz, in silico MS/MS matching	CSH ESI +	[M+Na]+_[M+H]+	NAIGNGOCIQTQSL-ZCXUNETKNA-N_RKSINWLCEVSJKG-JMUUFCRMNA-N			CCCCCCCCCC\C=C/CCCCCCCCCCCCCCCCCC(=O)NC(COP([O-])(=O)OCC[N+](C)(C)C)C(O)CCCCC_CCCCCCCCCCCCCCCCCC(=O)NC(COP([O-])(=O)OCC[N+](C)(C)C)C(O)\C=C\CCCCCCCCCCCCCCC	8.66222e-05
CPD01356	1356	1360	7079	5.46_757.63	SM d38:2; SM d18:2/20:0;	Lipids and lipid-like molecules	Phosphosphingolipids	mz and in silico MS/MS matching	CSH ESI +	[M+H]+	RIQUZAZTFMJZDT-QCVIXQMPSA-N	138252563		CCCCCCCCCCCCCCCCCCCC(=O)NC(COP(=O)([O-])OCC[N+](C)(C)C)C(/C=C/CC/C=C/CCCCCCCCC)O	0.0368534
CPD01357	1357	1361	7451	6.38_773.66	SM d39:1;	Lipids and lipid-like molecules	Phosphosphingolipids	mz and in silico MS/MS matching	CSH ESI +	[M+H]+	YNVNEJJGHFZGFO-MHAUTQJVSA-N				0.000201048
CPD01358	1358	1362	7827	6.96_789.70	SM d40:0; SM d8:0/32:0;	Lipids and lipid-like molecules	Phosphosphingolipids	mz and in silico MS/MS matching	CSH ESI +	[M+H]+	WNHMBHZWQZDZTC-UHFFFAOYSA-N				0.0318788
CPD01359	1359	1363	16013	6.77_845.68	SM d40:1;	Lipids and lipid-like molecules	Phosphosphingolipids	mzrt matching	CSH ESI -	[M-H]-	FJJANLYCZUNFSE-QVMKKYBKSA-N	13832233		CCCCCCCCCCCCCCCCCCCCCC(=O)N[C@H](COP(=O)([O-])OCC[N+](C)(C)C)[C@H](/C=C/CCCCCCCCCCCCC)O	0.558542
CPD01360	1360	1364	7769	6.714_787.67883	SM d40:1; SM d18:1_22:0;	Lipids and lipid-like molecules	Phosphosphingolipids	mz, in silico MS/MS matching	CSH ESI +	[M+H]+	FJJANLYCZUNFSE-BSKJHSHCNA-N			CCCCCCCCCCCCCCCCCCCCCC(=O)NC(COP([O-])(=O)OCC[N+](C)(C)C)C(O)\C=C\CCCCCCCCCCCCC	0.0505669
CPD01361	1361	1365	8354_7724	6.05_807.65_6.07_785.66	SM d40:2;	Lipids and lipid-like molecules	Phosphosphingolipids	mz and in silico MS/MS matching	CSH ESI +	[M+Na]+_[M+H]+	CGPMXFFJDVINHX-NFYLBXPESA-N				0.0514594
CPD01362	1362	1366	8249	7.28_803.71	SM d41:0; SM d18:0/23:0;	Lipids and lipid-like molecules	Phosphosphingolipids	mz and in silico MS/MS matching	CSH ESI +	[M+H]+	CRPAVAKPGRALOU-UHFFFAOYSA-N	76043687		CCCCCCCCCCCCCCCCCCCCCCC(=O)NC(COP(=O)([O-])OCC[N+](C)(C)C)C(CCCCCCCCCCCCCCC)O	0.0229122
CPD01363	1363	1367	8852_8164	7.05_823.68_7.05_801.70	SM d41:1; SM d18:1/23:0;	Lipids and lipid-like molecules	Phosphosphingolipids	mz and in silico MS/MS matching	CSH ESI +	[M+Na]+_[M+H]+	SXZWBNWTCVLZJN-NHFVQZBWSA-N	138266111		CCCCCCCCCCCCCCCCCCCCCCC(=O)NC(COP(=O)([O-])OCC[N+](C)(C)C)C(/C=C/CCCCCCCCCCCCC)O	0.000962253
CPD01364	1364	1368	8101	6.53_799.68	SM d41:2; A	Lipids and lipid-like molecules	Phosphosphingolipids	mz and in silico MS/MS matching	CSH ESI +	[M+H]+	GJTYXLQMCXCQCW-GJLVVWLQSA-N				0.0657961
CPD01365	1365	1369	8664	7.61_817.73	SM d42:0;	Lipids and lipid-like molecules	Phosphosphingolipids	mz and in silico MS/MS matching	CSH ESI +	[M+H]+	SMJLGESYPKPRNU-UHFFFAOYSA-N	74978598		CCCCCCCCCCCCCCCCCCCCCCCC(=O)NC(COP(=O)([O-])OCC[N+](C)(C)C)C(CCCCCCCCCCCCCCC)O	0.0642918
CPD01366	1366	1370	9253	7.38_837.69	SM d42:1; A	Lipids and lipid-like molecules	Phosphosphingolipids	mz and in silico MS/MS matching	CSH ESI +	[M+Na]+	XMLLINSHRHLMER-ZCXUNETKSA-N				0.0143714
CPD01367	1367	1371	8607	6.94_815.71	SM d42:1; B	Lipids and lipid-like molecules	Phosphosphingolipids	mz and in silico MS/MS matching	CSH ESI +	[M+H]+	QEDPUVGSSDPBMD-OGSMZCTISA-N	13832235		CCCCCCCCCCCCCCCCCCCCCCCC(=O)NC(COP(=O)([O-])OCC[N+](C)(C)C)C(/C=C/CCCCCCCCCCCCC)O	0.0216424
CPD01368	1368	1372	9185	6.7_835.67804	SM d42:2;	Lipids and lipid-like molecules	Phosphosphingolipids	mz, in silico MS/MS matching	CSH ESI +	[M+Na]+	CERRQJMSXAXGRO-NFYLBXPENA-N			CCCCCCC\C=C/C\C=C/CCCCCCCCCCCCCCCCCCCCCC(=O)NC(COP([O-])(=O)OCC[N+](C)(C)C)C(O)CCCCC	0.000369533
CPD01369	1369	1373	16987	6.74_871.69	SM d42:2; A	Lipids and lipid-like molecules	Phosphosphingolipids	mzrt matching	CSH ESI -	[M+Hac-H]-	DACOGJMBYLZYDH-GXJPFUDISA-N	52931217		CCCCCCCCCCCCCCCCCCCCCCCC(=O)N[C@@H](COP(=O)([O-])OCC[N+](C)(C)C)[C@@H](/C=C/CCCCCCCC/C=C\CCC)O	0.000357213
CPD01370	1370	1374	8546	6.82_813.70	SM d42:2; B	Lipids and lipid-like molecules	Phosphosphingolipids	mz and in silico MS/MS matching	CSH ESI +	[M+H]+	NNJDQABSYHSWLL-MFZOHDJKSA-N	138220591		CCCCCCCCCCCCCCCCCCCCCCCC(=O)NC(COP(=O)([O-])OCC[N+](C)(C)C)C(/C=C/CC/C=C/CCCCCCCCC)O	0.26997
CPD01371	1371	1375	16907	6.18_869.68	SM d42:3;	Lipids and lipid-like molecules	Phosphosphingolipids	mzrt matching	CSH ESI -	[M+Cl]-	TXFLWJQVQCDUDZ-BRUGZULGSA-N	52931215		CCCCCCCC/C=C\CCCCCCCCCCCCCC(=O)N[C@@H](COP(=O)([O-])OCC[N+](C)(C)C)[C@@H](/C=C/CCCCCCCC/C=C\CCC)O	0.409166
CPD01372	1372	1376	9053	5.64_831.65	SM d42:4;	Lipids and lipid-like molecules	Phosphosphingolipids	mz and in silico MS/MS matching	CSH ESI +	[M+Na]+	VTFZCSWMNQEKJY-JAWPMMNVSA-N				0.0405973
CPD01373	1373	1377	8952	7.01_827.71	SM d43:2;	Lipids and lipid-like molecules	Phosphosphingolipids	mz and in silico MS/MS matching	CSH ESI +	[M+H]+	DUTPZFSAQMYNDC-AVKVGXGOSA-N	138147692		CCCCCCCCCCCCCCCCCCCCCCCCC(=O)NC(COP(=O)([O-])OCC[N+](C)(C)C)C(/C=C/CC/C=C/CCCCCCCCC)O	0.00397574
CPD01374	1374	1378	9350	7.33_841.73	SM d44:2; SM d24:2/20:0;	Lipids and lipid-like molecules	Phosphosphingolipids	mz and in silico MS/MS matching	CSH ESI +	[M+H]+	GUKHEMNBVIXKCD-KBYGSKCXSA-N	138164278		CCCCCCCCCCCCCCCCCCCC(=O)NC(COP(=O)([O-])OCC[N+](C)(C)C)C(/C=C/CC/C=C/CCCCCCCCCCCCCCC)O	0.0109182
CPD01375	1375	1379	10254_10335	8.95_882.75_8.95_887.70	SM d48:7;	Lipids and lipid-like molecules	Phosphosphingolipids	mz and in silico MS/MS matching	CSH ESI +	[M+NH4]+_[M+H]+	KQMIOVQOMVMEFJ-BOTVMSBBSA-N				0.00015165
CPD01376	1376	1380	6315_6722	4.56_719.58_4.56_741.56	SM t34:1;	Lipids and lipid-like molecules	Phosphosphingolipids	mz and in silico MS/MS matching	CSH ESI +	[M+H]+_[M+Na]+	APEINLODEDRYLB-VLGSPTGOSA-N				0.00613489
CPD01377	1377	1381	6806	5.40_745.57	SM t36:2;	Lipids and lipid-like molecules	Phosphosphingolipids	mz and in silico MS/MS matching	CSH ESI +	[M+H]+	XBDZIUTVDWJCSI-AKMCNLDWSA-N				0.181578
CPD01378	1378	1382	7539	5.74_777.66	SM t38:0;	Lipids and lipid-like molecules	Phosphosphingolipids	mz and in silico MS/MS matching	CSH ESI +	[M+H]+	AMMLDBOAVSXDHP-UHFFFAOYSA-N				1.60094e-06
CPD01379	1379	1383	8306	6.40_805.69	SM t40:0;	Lipids and lipid-like molecules	Phosphosphingolipids	mz and in silico MS/MS matching	CSH ESI +	[M+H]+	CCNIABLYZAMGDC-UHFFFAOYSA-N				8.88497e-06
CPD01380	1380	1384	8045	5.65_797.60	SM t40:4;	Lipids and lipid-like molecules	Phosphosphingolipids	mz and in silico MS/MS matching	CSH ESI +	[M+H]+	YREWFVKDXVVQTL-LTFXTMEVSA-N				0.504085
CPD01381	1381	1385	9132	7.07_833.72	SM t42:0;	Lipids and lipid-like molecules	Phosphosphingolipids	mz and in silico MS/MS matching	CSH ESI +	[M+H]+	QOANPDGQAVGULE-UHFFFAOYSA-N				1.30121e-05
CPD01382	1382	1386	9057	6.39_831.71	SM t42:1;	Lipids and lipid-like molecules	Phosphosphingolipids	mz and in silico MS/MS matching	CSH ESI +	[M+H]+	PGBVCNBXYRUHSM-FCQUAONHSA-N				0.00050849
CPD01385	1385	1389	4770	7.48_179.06	Sorbose	Organic oxygen compounds	Carbohydrates and carbohydrate conjugates	authentic standard mzrt, MS/MS matching	HILIC ESI -	[M-H]-	BJHIKXHVCXFQLS-OTWZMJIISA-N	6904		C([C@@H]([C@H]([C@@H](C(=O)CO)O)O)O)O	0.313826
CPD01388	1388	1392	1191	1.38_302.31	Sphinganine 18:0;	Organic nitrogen compounds	Amines	mz and in silico MS/MS matching	CSH ESI +	[M+H]+	OTKJDMGTUTTYMP-UHFFFAOYSA-N	3126		CCCCCCCCCCCCCCCC(C(CO)N)O	0.0581554
CPD01389	1389	1393	1450	2.10_330.34	Sphinganine 20:0;	Organic nitrogen compounds	Amines	mz and in silico MS/MS matching	CSH ESI +	[M+H]+	UFMHYBVQZSPWSS-UHFFFAOYSA-N	14048931		CCCCCCCCCCCCCCCCCC(C(CO)N)O	0.462639
CPD01390	1390	1394	2167	3.52_386.40	Sphinganine 24:0;	Organic nitrogen compounds	Amines	mz and in silico MS/MS matching	CSH ESI +	[M+H]+	BUSRZFZXMUHNTO-UHFFFAOYSA-N				0.394628
CPD01391	1391	1395	2328	3.77_400.42	Sphinganine 25:0;	Organic nitrogen compounds	Amines	mz and in silico MS/MS matching	CSH ESI +	[M+H]+	QXSJLYUTPJUIBV-UHFFFAOYSA-N				0.366076
CPD01392	1392	1396	1166	1.23_300.29	Sphingosine 18:1;	Organic nitrogen compounds	Amines	mz and in silico MS/MS matching	CSH ESI +	[M+H]+	WWUZIQQURGPMPG-CCEZHUSRSA-N	5353955		CCCCCCCCCCCCC/C=C/C(C(CO)N)O	0.0224722
CPD01393	1393	1397	1428	1.89_328.33	Sphingosine 20:1;	Organic nitrogen compounds	Amines	mz and in silico MS/MS matching	CSH ESI +	[M+H]+	HTJSZHKGNMXZJN-YIVRLKKSSA-N	9862210		CCCCCCCCCCCCCCCC=CC(C(CO)N)O	0.175633
CPD01396	1396	1400	1920	9.51_144.10	Stachydrine isomer	Organic acids and derivatives	Amino acids, peptides, and analogues	mz and MS/MS matching	HILIC ESI +	[M+H]+	CMUNUTVVOOHQPW-UHFFFAOYSA-N	554		C[N+]1(CCCC1C(=O)[O-])C	0.00203265
CPD01399	1399	1403	6113	1.04_328.32	Stearoyl ethanolamide	Organic nitrogen compounds	Amines	mz and MS/MS matching	HILIC ESI +	[M+H]+	OTGQIQQTPXJQRG-UHFFFAOYSA-N	27902		CCCCCCCCCCCCCCCCCC(=O)NCCO	0.464011
CPD01407	1407	1411	3758_3796	4.53_516.43_4.53_521.39	TAG 26:0; TAG 8:0_8:0_10:0;	Lipids and lipid-like molecules	Triradylcglycerols	mz and in silico MS/MS matching	CSH ESI +	[M+NH4]+_[M+Na]+	OXBFEJBBKCRANO-UHFFFAOYSA-N	10278570		CCCCCCCCCC(=O)OCC(COC(=O)CCCCCCC)OC(=O)CCCCCCC	0.257436
CPD01408	1408	1412	4604_4679	6.40_600.53_6.41_605.48	TAG 32:0; TAG 8:0_12:0_12:0;	Lipids and lipid-like molecules	Triradylcglycerols	mz and in silico MS/MS matching	CSH ESI +	[M+NH4]+_[M+Na]+	JUSFMNAZAGJNRN-UHFFFAOYSA-N	15904520		CCCCCCCCCCCC(=O)OCC(COC(=O)CCCCCCC)OC(=O)CCCCCCCCCCC	0.534862
CPD01409	1409	1413	5397_5449	7.70_656.59_7.70_661.55	TAG 36:0;	Lipids and lipid-like molecules	Triradylcglycerols	mz and in silico MS/MS matching	CSH ESI +	[M+NH4]+_[M+Na]+	IGFLMGKVDGKBEZ-PSXMRANNSA-N	101095269		CCCCCCCCCCCCCC(=O)OC[C@@H](COC(=O)CCCCCCCCC)OC(=O)CCCCCCCCCCC	0.394269
CPD01410	1410	1414	6206_6274	8.90_712.65_8.90_717.61	TAG 40:0;	Lipids and lipid-like molecules	Triradylcglycerols	mz and in silico MS/MS matching	CSH ESI +	[M+NH4]+_[M+Na]+	SMIGULGEODNQEX-FAIXQHPJSA-N	131778438		CCCCCCCCCCCCCCCC(=O)OC[C@H](COC(=O)CCCCCCCCC)OC(=O)CCCCCCCCCCCCC	0.361184
CPD01411	1411	1415	6183	8.38_710.62	TAG 40:1;	Lipids and lipid-like molecules	Triradylcglycerols	mzrt matching	CSH ESI +	[M+H]+	GKTDXHXZBFIZJU-OIJJMQLXSA-N	56936435		CCCCCCCCCCCC(=O)OC[C@H](COC(=O)CCCCCCC/C=C\CCCCCC)OC(=O)CCCCCCCCCCC	0.205852
CPD01412	1412	1416	6712_6815	9.44_740.69_9.44_745.64	TAG 42:0;	Lipids and lipid-like molecules	Triradylcglycerols	mz and in silico MS/MS matching	CSH ESI +	[M+NH4]+_[M+Na]+	PGZSAELMQZLYOA-UHFFFAOYSA-N	92036844		CCCCCCCCCCCCCCCC(=O)OCC(COC(=O)CCCCCCCCCCC)OC(=O)CCCCCCCCCCCCC	0.546546
CPD01413	1413	1417	6680_6768	8.95_738.67_8.95_743.63	TAG 42:1;	Lipids and lipid-like molecules	Triradylcglycerols	mz and in silico MS/MS matching	CSH ESI +	[M+NH4]+_[M+Na]+	VHSCSWKCDUHRCW-KNWKQHDPSA-N	56936439		CCCCCCCCCCCC(=O)OC[C@H](COC(=O)CCCCCCC/C=C\CCCCCCCC)OC(=O)CCCCCCCCCCC	0.98683
CPD01414	1414	1418	7355_7452	9.94_768.72_9.94_773.67	TAG 44:0;	Lipids and lipid-like molecules	Triradylcglycerols	mz and in silico MS/MS matching	CSH ESI +	[M+NH4]+_[M+Na]+	ZPXAKNNNRATWOJ-UHFFFAOYSA-N	138315726		CCCCCCCCCCCCCCCCCC(=O)OCC(COC(=O)CCCCCCCCCCC)OC(=O)CCCCCCCCCCCCC	0.85166
CPD01415	1415	1419	7313_7399	9.51_766.70_9.50_771.66	TAG 44:1;	Lipids and lipid-like molecules	Triradylcglycerols	mz and in silico MS/MS matching	CSH ESI +	[M+NH4]+_[M+Na]+	OUKDNADVOQVFAR-NBTXLFQMSA-N	56937112		CCCCCCCCCCCCCCCC(=O)O[C@H](COC(=O)CCCCCCCCCCC)COC(=O)CCCCCCC/C=C\CCCCCC	0.996233
CPD01416	1416	1420	7260_7367	9.04_764.69_9.05_769.64	TAG 44:2;	Lipids and lipid-like molecules	Triradylcglycerols	mz and in silico MS/MS matching	CSH ESI +	[M+NH4]+_[M+Na]+	LXHJRBQAAZJFFA-QUBBQYHMSA-N	56937008		CCCCCCCCCCCCCC(=O)O[C@H](COC(=O)CCCCCCCCCCC)COC(=O)CCCCCCC/C=C\C/C=C\CCCCC	0.952802
CPD01417	1417	1421	7772	10.16_787.69	TAG 45:0; TAG 14:0_15:0_16:0;	Lipids and lipid-like molecules	Triradylcglycerols	mz and in silico MS/MS matching	CSH ESI +	[M+Na]+	RIBSYLFDZQICKH-UHFFFAOYSA-N	138252395		CCCCCCCCCCCCCCCC(=O)OCC(COC(=O)CCCCCCCCCCCCC)OC(=O)CCCCCCCCCCCCCC	0.777436
CPD01418	1418	1422	7971_8103	9.98_794.73_9.99_799.69	TAG 46:1;	Lipids and lipid-like molecules	Triradylcglycerols	mz and in silico MS/MS matching	CSH ESI +	[M+NH4]+_[M+Na]+	KKDKCSAJJXXLKK-JHXSWNAYSA-N	56937116		CCCCCCCCCCCCCCCC(=O)O[C@H](COC(=O)CCCCCCCCCCC)COC(=O)CCCCCCC/C=C\CCCCCCCC	0.763871
CPD01419	1419	1423	7910_8052	9.60_792.72_9.59_797.67	TAG 46:2;	Lipids and lipid-like molecules	Triradylcglycerols	mz and in silico MS/MS matching	CSH ESI +	[M+NH4]+_[M+Na]+	JORMHQSOEAESEA-XKGSDZNMSA-N	56937117		CCCCCCCCCCCCCCCC(=O)O[C@H](COC(=O)CCCCCCCCCCC)COC(=O)CCCCCCC/C=C\C/C=C\CCCCC	0.80456
CPD01420	1420	1424	8610_8469	10.61_815.72_10.59_810.77	TAG 47:0;	Lipids and lipid-like molecules	Triradylcglycerols	mz and in silico MS/MS matching	CSH ESI +	[M+Na]+_[M+NH4]+	BLIGKERFCBUUQF-UHFFFAOYSA-N	91866325		CCCCCCCCCCCCCCCC(=O)OCC(COC(=O)CCCCCCCCCCCCCC)OC(=O)CCCCCCCCCCCCCCC	0.635434
CPD01421	1421	1425	9019_8886	10.82_829.74_10.82_824.78	TAG 48:0; TAG 14:0_16:0_18:0;	Lipids and lipid-like molecules	Triradylcglycerols	mz and in silico MS/MS matching	CSH ESI +	[M+Na]+_[M+NH4]+	JTDPHURHZMZJHD-UHFFFAOYSA-N	14122775		CCCCCCCCCCCCCCCCCC(=O)OCC(COC(=O)CCCCCCCCCCCCC)OC(=O)CCCCCCCCCCCCCCC	0.879248
CPD01422	1422	1426	8836_8953	10.41_822.77_10.41_827.72	TAG 48:1; TAG 14:0_16:0_18:1;	Lipids and lipid-like molecules	Triradylcglycerols	mz and in silico MS/MS matching	CSH ESI +	[M+NH4]+_[M+Na]+	GPXZOHHIWJNYTJ-FOBNYNKYSA-N	56938015		CCCCCCCCCCCCCCCC(=O)O[C@H](COC(=O)CCCCCCCCCCCCC)COC(=O)CCCCCCC/C=C\CCCCCCCC	0.59971
CPD01423	1423	1427	8756_8899	10.04_820.75_10.03_825.71	TAG 48:2; TAG 14:0_16:0_18:2;	Lipids and lipid-like molecules	Triradylcglycerols	mz and in silico MS/MS matching	CSH ESI +	[M+NH4]+_[M+Na]+	YUIIXXZIUIOJQY-CAMLYDKOSA-N	56938016		CCCCCCCCCCCCCCCC(=O)O[C@H](COC(=O)CCCCCCCCCCCCC)COC(=O)CCCCCCC/C=C\C/C=C\CCCCC	0.64082
CPD01424	1424	1428	8853_8701	9.56_823.69_9.63_818.73	TAG 48:3;	Lipids and lipid-like molecules	Triradylcglycerols	mz and in silico MS/MS matching	CSH ESI +	[M+Na]+_[M+NH4]+	PURPKTYKZMLEGI-QEKZCQACSA-N	56937252		CCCCCCCCCCCC(=O)OC[C@H](COC(=O)CCCCCCC/C=C\C/C=C\CCCCC)OC(=O)CCCCCCC/C=C\CCCCCCCC	0.971062
CPD01425	1425	1429	9233_9351	10.62_836.78_10.63_841.74	TAG 49:1;	Lipids and lipid-like molecules	Triradylcglycerols	mz and in silico MS/MS matching	CSH ESI +	[M+NH4]+_[M+Na]+	IVRUJYRTYXTTIH-WURLXDQTSA-N	56938799		CCCCCCCCCCCCCCCC(=O)O[C@H](COC(=O)CCCCCCCCCCCCCC)COC(=O)CCCCCCC/C=C\CCCCCCCC	0.489118
CPD01426	1426	1430	9169_9309	10.27_834.77_10.27_839.72	TAG 49:2; TAG 15:0_16:0_18:2;	Lipids and lipid-like molecules	Triradylcglycerols	mz and in silico MS/MS matching	CSH ESI +	[M+NH4]+_[M+Na]+	DDWAXVHDVUVXSQ-XASORYIHSA-N	56938800		CCCCCCCCCCCCCCCC(=O)O[C@H](COC(=O)CCCCCCCCCCCCCC)COC(=O)CCCCCCC/C=C\C/C=C\CCCCC	0.469472
CPD01427	1427	1431	9109_9254	9.87_832.75_9.88_837.71	TAG 49:3; TAG 15:0_16:1_18:2;	Lipids and lipid-like molecules	Triradylcglycerols	mzrt matching	CSH ESI +	[M+NH4]+_[M+Na]+	CQSXCZMDDSQLAG-WWEIEGDESA-N	56938822		CCCCCCCCCCCCCCC(=O)OCC(COC(=O)CCCCCCCC=CCC=CCCCCC)OC(=O)CCCCCCCC=CCCCCCC	0.508769
CPD01428	1428	1432	9726_9631	11.21_857.77_11.21_852.81	TAG 50:0;	Lipids and lipid-like molecules	Triradylcglycerols	mz and in silico MS/MS matching	CSH ESI +	[M+Na]+_[M+NH4]+	DQKMNCLZNGAXNX-UHFFFAOYSA-N	91865524		CCCCCCCCCCCCCCCCCC(=O)OCC(COC(=O)CCCCCCCCCCCCCCC)OC(=O)CCCCCCCCCCCCCCC	0.211801
CPD01429	1429	1433	10018_9593_9683	10.82_871.73_10.83_850.80_10.82_855.75	TAG 50:1; TAG 16:0_16:0_18:1;	Lipids and lipid-like molecules	Triradylcglycerols	mzrt, in silico MS/MS matching	CSH ESI +	[2M+Na]+_[M+NH4]+_[M+Na]+	YHMDGPZOSGBQRH-QPLCGJKRSA-N	5283475		CCCCCCCCCCCCCCCC(=O)OCC(COC(=O)CCCCCCC/C=C\CCCCCCCC)OC(=O)CCCCCCCCCCCCCCC	0.138822
CPD01430	1430	1434	9529_9644	10.45_848.78_10.45_853.74	TAG 50:2; TAG 16:0_16:1_18:1;	Lipids and lipid-like molecules	Triradylcglycerols	mz and in silico MS/MS matching	CSH ESI +	[M+NH4]+_[M+Na]+	TWJCMQZMAPGUSG-BIDHIOHYSA-N	25241106		CCCCCCCCCCCCCCCC(=O)OCC(COC(=O)CCCCCCC/C=C\CCCCCCCC)OC(=O)CCCCCCC/C=C\CCCCCC	0.499817
CPD01431	1431	1435	9601	10.06_851.72	TAG 50:3;	Lipids and lipid-like molecules	Triradylcglycerols	mz and in silico MS/MS matching	CSH ESI +	[M+Na]+	HDFLQJUGWGNORO-NSVHLBAISA-N	131750350		CCCCCCCCCCCCCCCC(=O)OCC(COC(=O)CCCCCCCC=CCC=CCCCCC)OC(=O)CCCCCCCC=CCCCCCC	0.386646
CPD01432	1432	1436	9487	9.20_847.69	TAG 50:5; TAG 14:0_16:1_20:4;	Lipids and lipid-like molecules	Triradylcglycerols	mz and in silico MS/MS matching	CSH ESI +	[M+Na]+	DXXQBFLJQXUGKI-XNHODMNWSA-N	131753468		CCCCCCCCCCCCCC(=O)OCC(COC(=O)CCCCCCC=CCC=CCC=CCC=CCC)OC(=O)CCCCCCCC=CCCCCCC	0.59785
CPD01433	1433	1437	9933_10026	11.38_866.83_11.40_871.78	TAG 51:0; TAG 16:0_17:0_18:0;	Lipids and lipid-like molecules	Triradylcglycerols	mz and in silico MS/MS matching	CSH ESI +	[M+NH4]+_[M+Na]+	YVLSJEQNDDKMQI-UHFFFAOYSA-N	138309104		CCCCCCCCCCCCCCCCCC(=O)OCC(COC(=O)CCCCCCCCCCCCCCC)OC(=O)CCCCCCCCCCCCCCCC	0.67726
CPD01434	1434	1438	9989_9900	11.04_869.77_11.02_864.81	TAG 51:1; TAG 16:0_17:0_18:1;	Lipids and lipid-like molecules	Triradylcglycerols	mz and in silico MS/MS matching	CSH ESI +	[M+Na]+_[M+NH4]+	RHDRMOUSDQDVCE-IWRJKWNLSA-N	9544019		CCCCCCCCCCCCCCCCC(=O)OC(COC(=O)CCCCCCCCCCCCCCC)COC(=O)CCCCCCCC=CCCCCCCCC	0.434017
CPD01435	1435	1439	9852_9947	10.65_862.80_10.65_867.75	TAG 51:2; TAG 16:0_17:1_18:1;	Lipids and lipid-like molecules	Triradylcglycerols	mz and in silico MS/MS matching	CSH ESI +	[M+NH4]+_[M+Na]+	QLIUVBJPQMDRHV-NOFMHCOXSA-N	9544029		CCCCCCCCCCCCCCCC(=O)OCC(COC(=O)CCCCCCCC=CCCCCCCCC)OC(=O)CCCCCCCC=CCCCCCCC	0.54085
CPD01436	1436	1440	9810_9913	10.28_860.78_10.28_865.74	TAG 51:3;	Lipids and lipid-like molecules	Triradylcglycerols	mz and in silico MS/MS matching	CSH ESI +	[M+NH4]+_[M+Na]+	NVBSJAZGISYRIW-GGVKXYRHSA-N	131750646		CCCCCCCCCCCCCCCC(=O)OC(COC(=O)CCCCCCCCCCCCCC)COC(=O)CCCCCCC=CCC=CCC=CCCCCC	0.425418
CPD01437	1437	1441	9757_9867	9.88_858.77_9.87_863.72	TAG 51:4; TAG 15:0_18:2_18:2;	Lipids and lipid-like molecules	Triradylcglycerols	mz and in silico MS/MS matching	CSH ESI +	[M+NH4]+_[M+Na]+	MIHLTJZHRJACQQ-QORKGRBZSA-N	53481043		CCCCCCCCCCCCCCC(=O)OC[C@H](COC(=O)CCCCCCC/C=C\C/C=C\CCCCC)OC(=O)CCCCCCC/C=C\C/C=C\CCCCC	0.346629
CPD01438	1438	1442	10559_10178_10270	11.21_899.76_11.21_878.83_11.21_883.78	TAG 52:1; TAG 16:0_18:0_18:1;	Lipids and lipid-like molecules	Triradylcglycerols	mzrt, in silico MS/MS matching	CSH ESI +	[M+H]+_[M+NH4]+_[M+Na]+	NPCZZYKITFKRQZ-RFBIWTDZSA-N	5365005		CCCCCCCCCCCCCCCCCC(=O)OC(COC(=O)CCCCCCCCCCCCCCC)COC(=O)CCCCCCC/C=C\CCCCCCCC	0.83226
CPD01439	1439	1443	10136_10229	10.83_876.81_10.84_881.77	TAG 52:2; TAG 16:0_18:1_18:1;	Lipids and lipid-like molecules	Triradylcglycerols	mz and in silico MS/MS matching	CSH ESI +	[M+NH4]+_[M+Na]+	JFISYPWOVQNHLS-LBXGSASVSA-N	25240174		CCCCCCCCCCCCCCCC(=O)OCC(COC(=O)CCCCCCC/C=C\CCCCCCCC)OC(=O)CCCCCCC/C=C\CCCCCCCC	0.374203
CPD01440	1440	1444	10496_10092_10187	10.48_895.73_10.47_874.80_10.48_879.75	TAG 52:3; TAG 16:0_18:1_18:2;	Lipids and lipid-like molecules	Triradylcglycerols	mzrt, in silico MS/MS matching	CSH ESI +	[M+H]+_[M+NH4]+_[M+Na]+	KGLAHZTWGPHKFF-FBSASISJSA-N	9544086		CCCCCCCCCCCCCCCC(=O)OCC(COC(=O)CCCCCCC/C=C\C/C=C\CCCCC)OC(=O)CCCCCCC/C=C\CCCCCCCC	0.305885
CPD01441	1441	1445	10148_10048	10.34_877.74_10.34_872.78	TAG 52:4; TAG 16:0_16:0_20:4;	Lipids and lipid-like molecules	Triradylcglycerols	mz and in silico MS/MS matching	CSH ESI +	[M+Na]+_[M+NH4]+	GTEUKLVYQXBQGG-GPDMNGRFSA-N	131755009		CCCCCCCCCCCCCCCC(=O)OCC(COC(=O)CCCCCCC=CCC=CCC=CCC=CCC)OC(=O)CCCCCCCCCCCCCCC	0.70011
CPD01442	1442	1446	10049_10147	10.10_872.78_10.10_877.74	TAG 52:4; TAG 16:0_18:2_18:2;	Lipids and lipid-like molecules	Triradylcglycerols	mz and in silico MS/MS matching	CSH ESI +	[M+NH4]+_[M+Na]+	LXAWUIOWWNQCQA-YBQWMRSQSA-N	9544106		CCCCCCCCCCCCCCCC(=O)OCC(COC(=O)CCCCCCC/C=C\C/C=C\CCCCC)OC(=O)CCCCCCC/C=C\C/C=C\CCCCC	0.384986
CPD01443	1443	1447	10106_10009	9.90_875.72_9.91_870.76	TAG 52:5;	Lipids and lipid-like molecules	Triradylcglycerols	mz and in silico MS/MS matching	CSH ESI +	[M+H]+_[M+NH4]+	PBFPTUPUIISNJT-LALOFDQDSA-N	131755155		CCCCCCCCCCCCCCCC(=O)OCC(COC(=O)CCCCCCC=CCC=CCC=CCC=CCC)OC(=O)CCCCCCCC=CCCCCCC	0.293495
CPD01444	1444	1448	10010_10105	9.70_870.77_9.71_875.72	TAG 52:5; TAG 16:0_18:2_18:3;	Lipids and lipid-like molecules	Triradylcglycerols	mz and in silico MS/MS matching	CSH ESI +	[M+NH4]+_[M+Na]+	MVAGPZSVOSGBMR-NTBFVYIFSA-N	9544132		CCCCCCCCCCCCCCCC(=O)OCC(COC(=O)CCCCCCC/C=C\C/C=C\C/C=C\CC)OC(=O)CCCCCCC/C=C\C/C=C\CCCCC	0.336152
CPD01445	1445	1449	10452_10535	11.39_892.85_11.39_897.80	TAG 53:1;	Lipids and lipid-like molecules	Triradylcglycerols	mz and in silico MS/MS matching	CSH ESI +	[M+NH4]+_[M+Na]+	CTYHEFNQFHZLTL-YXCBHWQESA-N	9544084		CCCCCCCCCCCCCCCCCC(=O)OC(COC(=O)CCCCCCCCCCCCCCCC)COC(=O)CCCCCCCC=CCCCCCCCC	0.374919
CPD01446	1446	1450	10416_10500	11.03_890.83_11.04_895.78	TAG 53:2; TAG 17:0_18:1_18:1;	Lipids and lipid-like molecules	Triradylcglycerols	mz and in silico MS/MS matching	CSH ESI +	[M+NH4]+_[M+Na]+	ANBFFIILUQJIQL-RZEXXKRKSA-N	101709783		CCCCCCCCCCCCCCCCC(=O)OCC(COC(=O)CCCCCCC/C=C\CCCCCCCC)OC(=O)CCCCCCC/C=C\CCCCCCCC	0.420238
CPD01447	1447	1451	10718_10778	11.88_908.88_11.88_913.83	TAG 54:0; TAG 16:0_18:0_20:0;	Lipids and lipid-like molecules	Triradylcglycerols	mz and in silico MS/MS matching	CSH ESI +	[M+NH4]+_[M+Na]+	DHDAMQPBPJWJEI-UHFFFAOYSA-N	138143294		CCCCCCCCCCCCCCCCCCCC(=O)OCC(COC(=O)CCCCCCCCCCCCCCC)OC(=O)CCCCCCCCCCCCCCCCC	0.265121
CPD01448	1448	1452	10691_10749	11.57_906.86_11.57_911.82	TAG 54:1; TAG 16:0_18:0_20:1;	Lipids and lipid-like molecules	Triradylcglycerols	mz and in silico MS/MS matching	CSH ESI +	[M+NH4]+_[M+Na]+	AOSKWYIWKDMXST-RFBIWTDZSA-N	138120490		CCCCCCCCCCCCCCCCCC(=O)OC(COC(=O)CCCCCCCCCCCCCCC)COC(=O)CCCCCCCCC/C=C\CCCCCCCC	0.191992
CPD01449	1449	1453	10659_10727	11.21_904.84_11.21_909.80	TAG 54:2; TAG 18:0_18:1_18:1;	Lipids and lipid-like molecules	Triradylcglycerols	mz and in silico MS/MS matching	CSH ESI +	[M+NH4]+_[M+Na]+	RYNHWWNZNIGDAQ-CDAVXRBQSA-N	9544182		CCCCCCCCCCCCCCCCCC(=O)OCC(COC(=O)CCCCCCC/C=C\CCCCCCCC)OC(=O)CCCCCCC/C=C\CCCCCCCC	0.27321
CPD01450	1450	1454	10625_10701	10.85_902.83_10.86_907.78	TAG 54:3; TAG 18:0_18:1_18:2;	Lipids and lipid-like molecules	Triradylcglycerols	mz and in silico MS/MS matching	CSH ESI +	[M+NH4]+_[M+Na]+	CNGSOZKJBWHOEG-VBOJLMESSA-N	25241521		CCCCCCCCCCCCCCCCCC(=O)OCC(COC(=O)CCCCCCC/C=C\C/C=C\CCCCC)OC(=O)CCCCCCC/C=C\CCCCCCCC	0.401636
[truncated: 63 more rows]

## Sheet: Table S2
GO_ID	GO_DESCRIPTION	GO_LINKED_COMPOUNDS	GO_LINKED_COMPOUNDS_TOTAL	INPUT_COMPOUNDS	OVERLAP	PVALUE_HYPER_RAW	PVALUE_ADJ_FDR
[truncated: 282 more rows]

## Sheet: Table_S3
	Total	Expected	Hits	Raw p	-LOG10(p)	Holm adjust	FDR	Impact
[truncated: 44 more rows]

## Sheet: Table_S4
Pathway identifier	Pathway name	#Entities found	#Entities total	Entities ratio	Entities pValue	Entities FDR	#Reactions found	#Reactions total	Reactions ratio	Species identifier	Species name	Submitted entities found	Mapped entities	Found reaction identifiers
[truncated: 547 more rows]
