# Supplementary material for: IDSL.GOA: Gene Ontology Analysis for Metabolomics
Source: bioRxiv. 2023 Jul 3:2023.03.25.534225. Preprint. [Version 3] doi: 10.1101/2023.03.25.534225 (PMC10081191; doi:10.1101/2023.03.25.534225)
Supplement: Supplement 4 — File S1: Gene Ontology Network for the over-represented metabolic processes. [file media-4.zip]

Archive with 1 entries (1 files):
- GO_network_aging_mouse.cys
